# Supplementary material for: Soil Microbial Network Complexity Varies With pH as a Continuum, Not a Threshold, Across the North China Plain
Source: Front Microbiol. 2022 Jun 6;13:895687. doi: 10.3389/fmicb.2022.895687 (PMC9207804; doi:10.3389/fmicb.2022.895687)
Supplement: Supplementary file 1 [file Data_Sheet_1.ZIP]

Archive with 7 entries (7 files):
- Data/Edge.csv
- Data/env.csv
- Data/Network-level_topo.csv
- Data/Node-level_topo.csv
- Data/OTU_B.csv
- Data/OTU_F.csv
- Data/Relative abundance of BF.csv
