# Supplementary material for: Soil Microbial Network Complexity Varies With pH as a Continuum, Not a Threshold, Across the North China Plain
Source: Front Microbiol. 2022 Jun 6;13:895687. doi: 10.3389/fmicb.2022.895687 (PMC9207804; doi:10.3389/fmicb.2022.895687)
Supplement: Supplementary file 1 [file Data_Sheet_1.ZIP › Data/Edge.csv]

fromNode	toNode	weight	PN
B_OTU7792	B_OTU6041	-0.864050303	N
B_OTU6655	B_OTU8062	-0.849203967	N
B_OTU6102	B_OTU9284	-0.840891686	N
B_OTU1547	B_OTU3310	-0.839178288	N
B_OTU1513	B_OTU5839	-0.838464301	N
B_OTU6041	B_OTU9104	-0.836964486	N
B_OTU7836	B_OTU2261	-0.836422503	N
B_OTU7792	B_OTU5865	-0.832574239	N
B_OTU5913	B_OTU8062	-0.830600996	N
B_OTU2965	B_OTU3682	-0.829933064	N
B_OTU1547	B_OTU6655	-0.829597578	N
B_OTU6491	B_OTU65391	-0.829580471	N
B_OTU6041	B_OTU6491	-0.827474008	N
B_OTU6102	B_OTU2965	-0.826107039	N
B_OTU5913	B_OTU1852	-0.825471329	N
B_OTU5939	B_OTU676	-0.825202733	N
B_OTU6655	B_OTU676	-0.82412619	N
B_OTU5865	B_OTU9104	-0.822718913	N
B_OTU7246	B_OTU7421	-0.822272543	N
B_OTU3718	B_OTU8284	-0.821751281	N
B_OTU5939	B_OTU8062	-0.821566719	N
B_OTU6041	B_OTU64274	-0.821150504	N
B_OTU65391	B_OTU10765	-0.820977403	N
B_OTU7874	B_OTU6041	-0.820653514	N
B_OTU11111	B_OTU641	-0.820029009	N
B_OTU7836	B_OTU6238	-0.815293107	N
B_OTU7836	B_OTU6655	-0.814963096	N
B_OTU5865	B_OTU11350	-0.812320105	N
B_OTU6655	B_OTU3456	-0.812251931	N
B_OTU4358	B_OTU5839	-0.809444472	N
B_OTU3663	B_OTU676	-0.809109395	N
B_OTU3456	B_OTU5839	-0.807906838	N
B_OTU7836	B_OTU2965	-0.807883308	N
B_OTU5557	B_OTU641	-0.807013723	N
B_OTU3718	B_OTU5568	-0.806681701	N
B_OTU6655	B_OTU3682	-0.806215961	N
B_OTU6655	B_OTU1852	-0.805706007	N
B_OTU286	B_OTU7792	-0.804728345	N
B_OTU9604	B_OTU641	-0.804252369	N
B_OTU1547	B_OTU3294	-0.80417544	N
B_OTU3663	B_OTU1513	-0.803783821	N
B_OTU7246	B_OTU844	-0.803326462	N
B_OTU11043	B_OTU641	-0.801306849	N
B_OTU4080	B_OTU65391	-0.801255416	N
B_OTU4505	B_OTU8062	-0.801107278	N
B_OTU8205	B_OTU5476	-0.800986517	N
B_OTU2005	B_OTU7836	-0.800522217	N
B_OTU9604	B_OTU5476	-0.800278548	N
B_OTU9284	B_OTU676	-0.800236129	N
B_OTU64274	B_OTU1403	-0.800224995	N
B_OTU5476	B_OTU70836	-0.79859657	N
B_OTU9604	B_OTU2027	-0.798133858	N
B_OTU1547	B_OTU7107	-0.798078133	N
B_OTU5939	B_OTU2904	-0.79784489	N
B_OTU5913	B_OTU3682	-0.797338026	N
B_OTU4219	B_OTU70896	-0.796858645	N
B_OTU5557	B_OTU4080	-0.796745445	N
B_OTU9284	B_OTU8062	-0.796709746	N
B_OTU7246	B_OTU1852	-0.795574523	N
B_OTU8205	B_OTU1631	-0.794974231	N
B_OTU5913	B_OTU7421	-0.794900827	N
B_OTU7182	B_OTU7527	-0.794840597	N
B_OTU4505	B_OTU6102	-0.794665287	N
B_OTU5568	B_OTU2443	-0.794589299	N
B_OTU5913	B_OTU844	-0.794450237	N
B_OTU2904	B_OTU6238	-0.794109284	N
B_OTU1866	B_OTU8062	-0.79370548	N
B_OTU7792	B_OTU9604	-0.79352418	N
B_OTU6655	B_OTU6102	-0.793371568	N
B_OTU8062	B_OTU3310	-0.791782496	N
B_OTU641	B_OTU1073	-0.79117506	N
B_OTU6102	B_OTU3189	-0.791136017	N
B_OTU2965	B_OTU8062	-0.791064602	N
B_OTU5865	B_OTU6491	-0.791007052	N
B_OTU70896	B_OTU969	-0.790915183	N
B_OTU7792	B_OTU3718	-0.790905783	N
B_OTU9604	B_OTU778	-0.790602126	N
B_OTU6213	B_OTU8062	-0.790388759	N
B_OTU3242	B_OTU11307	-0.790301046	N
B_OTU7152	B_OTU4256	-0.790167793	N
B_OTU7246	B_OTU505	-0.790070181	N
B_OTU6041	B_OTU2027	-0.79003767	N
B_OTU3605	B_OTU676	-0.789952659	N
B_OTU7836	B_OTU5939	-0.789758356	N
B_OTU3605	B_OTU8062	-0.789498343	N
B_OTU6041	B_OTU5476	-0.78925033	N
B_OTU844	B_OTU2965	-0.78911571	N
B_OTU7792	B_OTU2552	-0.789008336	N
B_OTU4388	B_OTU55565	-0.788946134	N
B_OTU5913	B_OTU1547	-0.788225222	N
B_OTU7836	B_OTU9284	-0.78818907	N
B_OTU1403	B_OTU5476	-0.788050625	N
B_OTU1547	B_OTU3189	-0.787697714	N
B_OTU2552	B_OTU5568	-0.787576559	N
B_OTU1513	B_OTU641	-0.787529429	N
B_OTU8062	B_OTU3189	-0.78727696	N
B_OTU3742	B_OTU7334	-0.787167486	N
B_OTU1547	B_OTU5839	-0.786687468	N
B_OTU8205	B_OTU641	-0.786658195	N
B_OTU1339	B_OTU3389	-0.786369043	N
B_OTU3742	B_OTU5476	-0.785662315	N
B_OTU8205	B_OTU778	-0.785429318	N
B_OTU9604	B_OTU1631	-0.785163449	N
B_OTU4298	B_OTU70836	-0.784709227	N
B_OTU3742	B_OTU6491	-0.784467392	N
B_OTU1547	B_OTU59258	-0.78443226	N
B_OTU5865	B_OTU7874	-0.784106671	N
B_OTU1547	B_OTU5939	-0.783960237	N
B_OTU1403	B_OTU778	-0.78377605	N
B_OTU3682	B_OTU9284	-0.783533192	N
B_OTU5476	B_OTU6745	-0.783434795	N
B_OTU3389	B_OTU7182	-0.783262554	N
B_OTU9604	B_OTU6491	-0.783086695	N
B_OTU1403	B_OTU34357	-0.782626694	N
B_OTU5476	B_OTU2552	-0.782461908	N
B_OTU8205	B_OTU55565	-0.782348383	N
B_OTU64274	B_OTU70836	-0.782040338	N
B_OTU1547	B_OTU1866	-0.78201814	N
B_OTU2027	B_OTU7622	-0.781983268	N
B_OTU2965	B_OTU676	-0.781950519	N
B_OTU1547	B_OTU2965	-0.781708655	N
B_OTU6041	B_OTU55565	-0.781702989	N
B_OTU4080	B_OTU11043	-0.781570017	N
B_OTU3718	B_OTU641	-0.781446942	N
B_OTU6041	B_OTU6815	-0.781442849	N
B_OTU3718	B_OTU10721	-0.781312217	N
B_OTU6041	B_OTU4298	-0.780954742	N
B_OTU7792	B_OTU70836	-0.780545367	N
B_OTU4219	B_OTU64274	-0.780508221	N
B_OTU7246	B_OTU8062	-0.780491569	N
B_OTU5865	B_OTU6636	-0.780449704	N
B_OTU1631	B_OTU1513	-0.780205343	N
B_OTU7107	B_OTU6102	-0.780160775	N
B_OTU1547	B_OTU4505	-0.779759627	N
B_OTU5568	B_OTU7182	-0.779731723	N
B_OTU5939	B_OTU1513	-0.779524589	N
B_OTU9284	B_OTU1513	-0.779444609	N
B_OTU9284	B_OTU3443	-0.779350012	N
B_OTU3742	B_OTU4298	-0.779264029	N
B_OTU1631	B_OTU7622	-0.779108839	N
B_OTU5913	B_OTU3456	-0.778966531	N
B_OTU8205	B_OTU5839	-0.778504336	N
B_OTU5939	B_OTU6102	-0.778396019	N
B_OTU9604	B_OTU3189	-0.778360712	N
B_OTU6102	B_OTU3663	-0.778332112	N
B_OTU3663	B_OTU8062	-0.778212271	N
B_OTU4256	B_OTU3682	-0.777946587	N
B_OTU5523	B_OTU2443	-0.777866332	N
B_OTU2965	B_OTU3456	-0.777750613	N
B_OTU3718	B_OTU2582	-0.777604337	N
B_OTU8205	B_OTU1866	-0.777477842	N
B_OTU2965	B_OTU1852	-0.77747532	N
B_OTU4298	B_OTU6745	-0.777293383	N
B_OTU4298	B_OTU1513	-0.777220467	N
B_OTU9604	B_OTU9284	-0.776946315	N
B_OTU7753	B_OTU65391	-0.776932639	N
B_OTU5476	B_OTU1719	-0.776790156	N
B_OTU2552	B_OTU7527	-0.776577223	N
B_OTU286	B_OTU11350	-0.776556062	N
B_OTU5839	B_OTU676	-0.776385115	N
B_OTU6655	B_OTU7152	-0.776049103	N
B_OTU9604	B_OTU7527	-0.775839755	N
B_OTU6102	B_OTU2665	-0.775793102	N
B_OTU2261	B_OTU7152	-0.775731305	N
B_OTU65391	B_OTU6846	-0.775579915	N
B_OTU641	B_OTU4388	-0.77553874	N
B_OTU7152	B_OTU2965	-0.775492353	N
B_OTU6102	B_OTU4256	-0.775448389	N
B_OTU4106	B_OTU65391	-0.775307171	N
B_OTU9604	B_OTU5568	-0.774884108	N
B_OTU7334	B_OTU70836	-0.774847544	N
B_OTU7421	B_OTU6655	-0.774769323	N
B_OTU1513	B_OTU778	-0.774705159	N
B_OTU286	B_OTU9104	-0.774589192	N
B_OTU5913	B_OTU6102	-0.77445983	N
B_OTU7836	B_OTU3310	-0.774364301	N
B_OTU1866	B_OTU676	-0.774360473	N
B_OTU3682	B_OTU5568	-0.774194663	N
B_OTU7836	B_OTU3605	-0.773999626	N
B_OTU9284	B_OTU11307	-0.773483072	N
B_OTU6655	B_OTU3443	-0.773127562	N
B_OTU7622	B_OTU778	-0.773091511	N
B_OTU3294	B_OTU3456	-0.772927517	N
B_OTU6655	B_OTU1719	-0.77287333	N
B_OTU2552	B_OTU3022	-0.772829493	N
B_OTU2261	B_OTU1868	-0.7724378	N
B_OTU2261	B_OTU56945	-0.772416635	N
B_OTU286	B_OTU56054	-0.772286484	N
B_OTU3310	B_OTU1852	-0.772044714	N
B_OTU6655	B_OTU8024	-0.771977301	N
B_OTU5476	B_OTU1073	-0.771781475	N
B_OTU7836	B_OTU2093	-0.771603995	N
B_OTU8205	B_OTU3310	-0.771594587	N
B_OTU10182	B_OTU8921	-0.771545182	N
B_OTU4219	B_OTU7334	-0.771447824	N
B_OTU6041	B_OTU3022	-0.771286151	N
B_OTU1665	B_OTU5568	-0.77124412	N
B_OTU1547	B_OTU3159	-0.771235289	N
B_OTU8062	B_OTU3124	-0.771124643	N
B_OTU1403	B_OTU1631	-0.771030464	N
B_OTU6085	B_OTU3456	-0.771019579	N
B_OTU5568	B_OTU9724	-0.770936808	N
B_OTU7152	B_OTU6238	-0.770879057	N
B_OTU6041	B_OTU6803	-0.770863494	N
B_OTU3605	B_OTU6102	-0.770651391	N
B_OTU1866	B_OTU8024	-0.770542158	N
B_OTU6041	B_OTU11350	-0.770441739	N
B_OTU9284	B_OTU56945	-0.770355832	N
B_OTU3389	B_OTU1513	-0.770280652	N
B_OTU1547	B_OTU6213	-0.770056112	N
B_OTU8024	B_OTU3310	-0.769590854	N
B_OTU9604	B_OTU7107	-0.769510666	N
B_OTU4256	B_OTU8062	-0.769509357	N
B_OTU1403	B_OTU3022	-0.769420864	N
B_OTU8062	B_OTU5839	-0.76930382	N
B_OTU3389	B_OTU1719	-0.768972978	N
B_OTU7107	B_OTU8062	-0.7689443	N
B_OTU3456	B_OTU9284	-0.768912255	N
B_OTU7836	B_OTU4256	-0.768891345	N
B_OTU7152	B_OTU3310	-0.768858546	N
B_OTU4489	B_OTU3718	-0.768812011	N
B_OTU5939	B_OTU1719	-0.768794806	N
B_OTU3389	B_OTU969	-0.768087018	N
B_OTU3605	B_OTU9800	-0.767997903	N
B_OTU1339	B_OTU3605	-0.767812307	N
B_OTU7753	B_OTU6041	-0.767808815	N
B_OTU9284	B_OTU5132	-0.767801314	N
B_OTU5543	B_OTU65391	-0.76737482	N
B_OTU5865	B_OTU2027	-0.767246165	N
B_OTU5865	B_OTU6803	-0.767208574	N
B_OTU3456	B_OTU3310	-0.766788503	N
B_OTU3682	B_OTU3189	-0.766721321	N
B_OTU9104	B_OTU65391	-0.766540773	N
B_OTU7246	B_OTU3456	-0.766441	N
B_OTU65197	B_OTU6745	-0.766397773	N
B_OTU6102	B_OTU3310	-0.766327467	N
B_OTU3372	B_OTU1999	-0.766193749	N
B_OTU5839	B_OTU6086	-0.766042819	N
B_OTU9604	B_OTU55565	-0.765979776	N
B_OTU6041	B_OTU5568	-0.76595439	N
B_OTU4256	B_OTU3443	-0.765786172	N
B_OTU3742	B_OTU55565	-0.765770613	N
B_OTU1866	B_OTU3682	-0.765706535	N
B_OTU7246	B_OTU6102	-0.765691202	N
B_OTU5865	B_OTU8219	-0.765657129	N
B_OTU5865	B_OTU2582	-0.765543754	N
B_OTU2965	B_OTU11307	-0.76546051	N
B_OTU1339	B_OTU6655	-0.765440687	N
B_OTU1547	B_OTU9284	-0.765238546	N
B_OTU7246	B_OTU7275	-0.764835459	N
B_OTU4298	B_OTU1719	-0.764809795	N
B_OTU4219	B_OTU10182	-0.764725937	N
B_OTU2552	B_OTU5839	-0.764693258	N
B_OTU9284	B_OTU4358	-0.764478036	N
B_OTU3294	B_OTU6102	-0.764441667	N
B_OTU10182	B_OTU6602	-0.764265388	N
B_OTU65391	B_OTU7702	-0.764155568	N
B_OTU7792	B_OTU8205	-0.764036806	N
B_OTU3310	B_OTU676	-0.763878472	N
B_OTU7792	B_OTU3677	-0.763809399	N
B_OTU3742	B_OTU2027	-0.763733633	N
B_OTU5839	B_OTU2443	-0.763716284	N
B_OTU1403	B_OTU4298	-0.763675292	N
B_OTU7107	B_OTU3682	-0.763571236	N
B_OTU5568	B_OTU11307	-0.763234765	N
B_OTU6041	B_OTU5703	-0.763210208	N
B_OTU7107	B_OTU1852	-0.763147721	N
B_OTU6102	B_OTU3124	-0.763141324	N
B_OTU8205	B_OTU7675	-0.763113876	N
B_OTU7622	B_OTU641	-0.763090211	N
B_OTU3663	B_OTU2505	-0.762888493	N
B_OTU5568	B_OTU3443	-0.762827045	N
B_OTU7792	B_OTU1403	-0.762823621	N
B_OTU5865	B_OTU6846	-0.762496199	N
B_OTU1570	B_OTU337	-0.762406163	N
B_OTU3605	B_OTU11307	-0.762344906	N
B_OTU6655	B_OTU1513	-0.762287292	N
B_OTU3682	B_OTU3663	-0.761988706	N
B_OTU7792	B_OTU4388	-0.761759726	N
B_OTU65391	B_OTU56054	-0.761721654	N
B_OTU8205	B_OTU9284	-0.761502673	N
B_OTU1719	B_OTU70896	-0.761402592	N
B_OTU7246	B_OTU60124	-0.761298976	N
B_OTU6041	B_OTU69440	-0.761274291	N
B_OTU3389	B_OTU6102	-0.761116722	N
B_OTU3605	B_OTU74198	-0.761113206	N
B_OTU5939	B_OTU7182	-0.761093747	N
B_OTU1631	B_OTU676	-0.76099535	N
B_OTU6085	B_OTU8062	-0.760965685	N
B_OTU1665	B_OTU5839	-0.760866875	N
B_OTU6025	B_OTU7792	-0.76064813	N
B_OTU9604	B_OTU3022	-0.76052603	N
B_OTU3718	B_OTU4080	-0.760465054	N
B_OTU6655	B_OTU11307	-0.760461443	N
B_OTU2965	B_OTU56945	-0.760271153	N
B_OTU286	B_OTU719	-0.760214903	N
B_OTU6655	B_OTU2904	-0.760110024	N
B_OTU5557	B_OTU7702	-0.760047616	N
B_OTU1866	B_OTU6102	-0.759973954	N
B_OTU6102	B_OTU5839	-0.759903589	N
B_OTU8043	B_OTU65391	-0.759886329	N
B_OTU5568	B_OTU53950	-0.759854068	N
B_OTU3682	B_OTU6213	-0.759775206	N
B_OTU5939	B_OTU8024	-0.759722359	N
B_OTU5939	B_OTU74198	-0.759633364	N
B_OTU2027	B_OTU1513	-0.759554311	N
B_OTU3310	B_OTU1719	-0.75954928	N
B_OTU1547	B_OTU6238	-0.759520631	N
B_OTU6745	B_OTU70896	-0.759368799	N
B_OTU3294	B_OTU1719	-0.759205224	N
B_OTU3310	B_OTU3634	-0.759159129	N
B_OTU2261	B_OTU2505	-0.759105274	N
B_OTU9284	B_OTU6745	-0.758939686	N
B_OTU5568	B_OTU4358	-0.758852199	N
B_OTU8024	B_OTU641	-0.758827905	N
B_OTU6745	B_OTU7334	-0.758637054	N
B_OTU3389	B_OTU11307	-0.758627425	N
B_OTU3742	B_OTU1631	-0.758476865	N
B_OTU5839	B_OTU3443	-0.758297751	N
B_OTU6815	B_OTU11307	-0.758238028	N
B_OTU9604	B_OTU10765	-0.758148114	N
B_OTU6102	B_OTU6238	-0.757964999	N
B_OTU34357	B_OTU8921	-0.757948547	N
B_OTU7107	B_OTU5132	-0.757939023	N
B_OTU3605	B_OTU2904	-0.757897216	N
B_OTU65391	B_OTU641	-0.757886187	N
B_OTU1547	B_OTU3663	-0.75784305	N
B_OTU1570	B_OTU10182	-0.757765036	N
B_OTU3718	B_OTU7107	-0.757625981	N
B_OTU64274	B_OTU9604	-0.757420833	N
B_OTU3605	B_OTU3682	-0.757383938	N
B_OTU6041	B_OTU3389	-0.757338948	N
B_OTU3718	B_OTU5481	-0.757252781	N
B_OTU8205	B_OTU9104	-0.757229161	N
B_OTU4219	B_OTU5476	-0.757075433	N
B_OTU5476	B_OTU63931	-0.75696768	N
B_OTU6041	B_OTU7527	-0.756935127	N
B_OTU5939	B_OTU3682	-0.756923098	N
B_OTU2965	B_OTU1513	-0.756885902	N
B_OTU8062	B_OTU10636	-0.756650179	N
B_OTU4080	B_OTU11111	-0.756590035	N
B_OTU7753	B_OTU5865	-0.756555595	N
B_OTU3605	B_OTU1719	-0.756418986	N
B_OTU4581	B_OTU1073	-0.756409634	N
B_OTU9604	B_OTU5703	-0.756386079	N
B_OTU3022	B_OTU6086	-0.756239916	N
B_OTU6085	B_OTU3682	-0.756160781	N
B_OTU4358	B_OTU3022	-0.756134534	N
B_OTU6134	B_OTU65391	-0.756025567	N
B_OTU9284	B_OTU1719	-0.755950714	N
B_OTU9604	B_OTU2258	-0.755815541	N
B_OTU6655	B_OTU1407	-0.755806116	N
B_OTU5476	B_OTU2443	-0.75559621	N
B_OTU9284	B_OTU5431	-0.755207795	N
B_OTU5865	B_OTU4489	-0.755138322	N
B_OTU1339	B_OTU5939	-0.755000656	N
B_OTU286	B_OTU10765	-0.754912879	N
B_OTU3742	B_OTU3292	-0.754877173	N
B_OTU3389	B_OTU8062	-0.754853142	N
B_OTU6041	B_OTU2258	-0.754790155	N
B_OTU8205	B_OTU6636	-0.754729269	N
B_OTU1631	B_OTU4388	-0.754698728	N
B_OTU8024	B_OTU3159	-0.754678987	N
B_OTU5568	B_OTU505	-0.754501508	N
B_OTU7246	B_OTU1665	-0.754452071	N
B_OTU1665	B_OTU641	-0.754418356	N
B_OTU6041	B_OTU7642	-0.754341964	N
B_OTU286	B_OTU69440	-0.753984723	N
B_OTU4256	B_OTU676	-0.753905194	N
B_OTU7874	B_OTU65391	-0.753881399	N
B_OTU3224	B_OTU1751	-0.753863769	N
B_OTU1339	B_OTU9284	-0.753817606	N
B_OTU3310	B_OTU3443	-0.753801282	N
B_OTU5476	B_OTU6102	-0.753743642	N
B_OTU1403	B_OTU7334	-0.753633911	N
B_OTU7836	B_OTU10851	-0.753489344	N
B_OTU3605	B_OTU2552	-0.753453859	N
B_OTU8205	B_OTU5568	-0.753332867	N
B_OTU2093	B_OTU3456	-0.753271785	N
B_OTU6085	B_OTU1852	-0.753207607	N
B_OTU3294	B_OTU3443	-0.753126008	N
B_OTU6815	B_OTU2552	-0.752922733	N
B_OTU7246	B_OTU3682	-0.752904325	N
B_OTU1339	B_OTU3310	-0.752706887	N
B_OTU6655	B_OTU5132	-0.752630392	N
B_OTU4219	B_OTU4298	-0.752582683	N
B_OTU5568	B_OTU6086	-0.752572213	N
B_OTU7792	B_OTU65391	-0.752509982	N
B_OTU5865	B_OTU10765	-0.75250832	N
B_OTU9604	B_OTU3389	-0.752411131	N
B_OTU8205	B_OTU3022	-0.752319581	N
B_OTU1403	B_OTU9104	-0.752304416	N
B_OTU7836	B_OTU2164	-0.752194172	N
B_OTU3742	B_OTU6803	-0.752121107	N
B_OTU4256	B_OTU11307	-0.75205779	N
B_OTU6655	B_OTU3634	-0.752048356	N
B_OTU3310	B_OTU7182	-0.751995615	N
B_OTU3389	B_OTU70836	-0.751972149	N
B_OTU3663	B_OTU7182	-0.751959935	N
B_OTU7836	B_OTU70896	-0.751897096	N
B_OTU3294	B_OTU8062	-0.751864646	N
B_OTU9604	B_OTU5839	-0.751858091	N
B_OTU64274	B_OTU2552	-0.751463065	N
B_OTU5476	B_OTU9724	-0.751327673	N
B_OTU3605	B_OTU3456	-0.751041079	N
B_OTU1547	B_OTU2005	-0.750974717	N
B_OTU3682	B_OTU778	-0.750919584	N
B_OTU5476	B_OTU5541	-0.750881902	N
B_OTU3742	B_OTU7675	-0.750695089	N
B_OTU10007	B_OTU2409	-0.75054058	N
B_OTU6041	B_OTU4712	-0.75048825	N
B_OTU3292	B_OTU70836	-0.750455037	N
B_OTU5568	B_OTU8062	-0.750431003	N
B_OTU8205	B_OTU6803	-0.750366163	N
B_OTU6486	B_OTU8062	-0.750215541	N
B_OTU3682	B_OTU5839	-0.750200169	N
B_OTU5557	B_OTU10765	-0.750177702	N
B_OTU2027	B_OTU65391	-0.750138531	N
B_OTU3718	B_OTU7527	-0.749936195	N
B_OTU1513	B_OTU9117	-0.749924386	N
B_OTU4489	B_OTU2552	-0.749672817	N
B_OTU7107	B_OTU8024	-0.749642327	N
B_OTU9604	B_OTU4712	-0.749638427	N
B_OTU4219	B_OTU34357	-0.749613924	N
B_OTU8080	B_OTU778	-0.749583211	N
B_OTU3682	B_OTU3310	-0.749540781	N
B_OTU3605	B_OTU3443	-0.749391021	N
B_OTU6815	B_OTU70836	-0.749360425	N
B_OTU3389	B_OTU676	-0.749356341	N
B_OTU10182	B_OTU6745	-0.749320866	N
B_OTU9604	B_OTU6803	-0.749182743	N
B_OTU5865	B_OTU5476	-0.749062575	N
B_OTU1547	B_OTU5476	-0.749053765	N
B_OTU4358	B_OTU641	-0.748991102	N
B_OTU5523	B_OTU2552	-0.748985104	N
B_OTU7836	B_OTU337	-0.74893688	N
B_OTU6102	B_OTU778	-0.748900586	N
B_OTU3742	B_OTU64274	-0.748892317	N
B_OTU5132	B_OTU2665	-0.748891954	N
B_OTU8080	B_OTU5839	-0.748886913	N
B_OTU9604	B_OTU5523	-0.748732222	N
B_OTU3189	B_OTU7182	-0.748704483	N
B_OTU3456	B_OTU5568	-0.748678028	N
B_OTU3605	B_OTU1513	-0.748638214	N
B_OTU65391	B_OTU9889	-0.748637581	N
B_OTU2965	B_OTU2505	-0.74861112	N
B_OTU2261	B_OTU2904	-0.748550777	N
B_OTU6655	B_OTU7182	-0.748491639	N
B_OTU3189	B_OTU5132	-0.748338419	N
B_OTU9284	B_OTU2505	-0.748294134	N
B_OTU4219	B_OTU2005	-0.748242996	N
B_OTU5902	B_OTU65391	-0.748172289	N
B_OTU3310	B_OTU8921	-0.748063251	N
B_OTU5939	B_OTU11307	-0.74805971	N
B_OTU7152	B_OTU5839	-0.748048563	N
B_OTU8205	B_OTU2027	-0.747856745	N
B_OTU7965	B_OTU7622	-0.747698874	N
B_OTU4581	B_OTU6745	-0.747566215	N
B_OTU64014	B_OTU2027	-0.747526962	N
B_OTU5476	B_OTU4358	-0.747494197	N
B_OTU3718	B_OTU3022	-0.747452628	N
B_OTU6655	B_OTU2505	-0.747405171	N
B_OTU1547	B_OTU3605	-0.747391866	N
B_OTU1547	B_OTU778	-0.747370993	N
B_OTU9604	B_OTU4080	-0.747189808	N
B_OTU1513	B_OTU55565	-0.747148936	N
B_OTU65391	B_OTU6636	-0.747017908	N
B_OTU6085	B_OTU2443	-0.747008344	N
B_OTU7792	B_OTU60072	-0.746941611	N
B_OTU5913	B_OTU676	-0.746938811	N
B_OTU3742	B_OTU778	-0.746803635	N
B_OTU4489	B_OTU6041	-0.746557969	N
B_OTU1547	B_OTU8099	-0.746504738	N
B_OTU3022	B_OTU1719	-0.746501759	N
B_OTU6815	B_OTU3456	-0.746468804	N
B_OTU6086	B_OTU7527	-0.746455832	N
B_OTU1631	B_OTU1073	-0.746442449	N
B_OTU4219	B_OTU3389	-0.74642536	N
B_OTU3605	B_OTU2505	-0.746394642	N
B_OTU65391	B_OTU7180	-0.74628185	N
B_OTU5839	B_OTU1719	-0.746245588	N
B_OTU5939	B_OTU6745	-0.746076987	N
B_OTU9724	B_OTU55565	-0.746069518	N
B_OTU8205	B_OTU3663	-0.746047943	N
B_OTU5865	B_OTU4080	-0.74603397	N
B_OTU8024	B_OTU8099	-0.745941678	N
B_OTU3389	B_OTU3682	-0.745923612	N
B_OTU7334	B_OTU6602	-0.745919507	N
B_OTU6815	B_OTU6086	-0.745787397	N
B_OTU5476	B_OTU1513	-0.745765949	N
B_OTU6815	B_OTU2443	-0.745735564	N
B_OTU6041	B_OTU4591	-0.745680552	N
B_OTU2005	B_OTU1719	-0.745579233	N
B_OTU1339	B_OTU2261	-0.745555883	N
B_OTU2261	B_OTU53800	-0.745510588	N
B_OTU64274	B_OTU8921	-0.745467939	N
B_OTU3718	B_OTU6491	-0.74541143	N
B_OTU65391	B_OTU6803	-0.745398086	N
B_OTU3742	B_OTU7792	-0.7452443	N
B_OTU9284	B_OTU1073	-0.745214484	N
B_OTU6025	B_OTU2582	-0.744911325	N
B_OTU286	B_OTU64274	-0.744814507	N
B_OTU3663	B_OTU7622	-0.744702521	N
B_OTU7246	B_OTU3756	-0.744636091	N
B_OTU7107	B_OTU3456	-0.744620835	N
B_OTU64274	B_OTU1899	-0.744546237	N
B_OTU5557	B_OTU1631	-0.744485149	N
B_OTU286	B_OTU6636	-0.744370477	N
B_OTU1547	B_OTU2093	-0.744357738	N
B_OTU9284	B_OTU1407	-0.744262087	N
B_OTU8024	B_OTU7527	-0.744222526	N
B_OTU1547	B_OTU4256	-0.744166409	N
B_OTU6238	B_OTU8062	-0.744114732	N
B_OTU9117	B_OTU11307	-0.744020136	N
B_OTU6041	B_OTU778	-0.744016067	N
B_OTU844	B_OTU5839	-0.744011471	N
B_OTU3389	B_OTU5431	-0.743981547	N
B_OTU6655	B_OTU1073	-0.743929715	N
B_OTU8205	B_OTU3389	-0.743882706	N
B_OTU1866	B_OTU5132	-0.743867152	N
B_OTU5476	B_OTU6602	-0.743839513	N
B_OTU1547	B_OTU6803	-0.743821913	N
B_OTU3389	B_OTU9800	-0.74375936	N
B_OTU4505	B_OTU2904	-0.743719735	N
B_OTU5865	B_OTU64274	-0.743267133	N
B_OTU7182	B_OTU3159	-0.743108396	N
B_OTU5523	B_OTU4358	-0.743108185	N
B_OTU1547	B_OTU1631	-0.743058483	N
B_OTU3022	B_OTU7182	-0.742939531	N
B_OTU9604	B_OTU4298	-0.742930925	N
B_OTU1073	B_OTU778	-0.742889652	N
B_OTU5476	B_OTU3682	-0.742758848	N
B_OTU3389	B_OTU6745	-0.742674961	N
B_OTU7836	B_OTU3663	-0.742527056	N
B_OTU11043	B_OTU1631	-0.742428492	N
B_OTU6102	B_OTU5568	-0.742403148	N
B_OTU1403	B_OTU6803	-0.742395524	N
B_OTU3292	B_OTU9724	-0.742358351	N
B_OTU3718	B_OTU6636	-0.742352069	N
B_OTU3718	B_OTU3122	-0.742139716	N
B_OTU3654	B_OTU1561	-0.742137458	N
B_OTU5476	B_OTU11307	-0.742078487	N
B_OTU9604	B_OTU7675	-0.742013222	N
B_OTU5939	B_OTU3456	-0.741936828	N
B_OTU2665	B_OTU1407	-0.74176446	N
B_OTU5557	B_OTU4973	-0.741685814	N
B_OTU1866	B_OTU3634	-0.741659829	N
B_OTU3605	B_OTU1407	-0.741632489	N
B_OTU4298	B_OTU8921	-0.741631871	N
B_OTU7152	B_OTU9284	-0.741623086	N
B_OTU64274	B_OTU1073	-0.741476475	N
B_OTU844	B_OTU6655	-0.741467262	N
B_OTU4256	B_OTU4358	-0.741455085	N
B_OTU10765	B_OTU3350	-0.741452687	N
B_OTU7792	B_OTU1073	-0.741379705	N
B_OTU5939	B_OTU1852	-0.741260031	N
B_OTU8935	B_OTU2552	-0.741256616	N
B_OTU3742	B_OTU7874	-0.741218961	N
B_OTU6655	B_OTU1382	-0.741139436	N
B_OTU5476	B_OTU8921	-0.741139132	N
B_OTU676	B_OTU3124	-0.741067399	N
B_OTU5865	B_OTU56054	-0.74106615	N
F_OTU2703	B_OTU70896	-0.740891609	N
B_OTU6815	B_OTU1719	-0.740854192	N
B_OTU6655	B_OTU615	-0.740834558	N
B_OTU2258	B_OTU2552	-0.740694794	N
B_OTU1631	B_OTU1719	-0.740595173	N
B_OTU7421	B_OTU6085	-0.740519449	N
B_OTU7622	B_OTU5839	-0.740485253	N
B_OTU2261	B_OTU676	-0.740482772	N
B_OTU5557	B_OTU2027	-0.740348598	N
B_OTU286	B_OTU2027	-0.740255436	N
B_OTU3718	B_OTU5839	-0.74023189	N
B_OTU7107	B_OTU11307	-0.740192088	N
B_OTU7152	B_OTU2093	-0.740155138	N
B_OTU1665	B_OTU7527	-0.740111788	N
B_OTU4489	B_OTU53950	-0.740078266	N
B_OTU1339	B_OTU2570	-0.740036857	N
B_OTU1513	B_OTU6213	-0.740027329	N
B_OTU3389	B_OTU5132	-0.739965241	N
B_OTU4219	B_OTU778	-0.739937401	N
B_OTU1547	B_OTU3124	-0.739901628	N
B_OTU5913	B_OTU7836	-0.739900883	N
B_OTU9284	B_OTU7622	-0.739893754	N
B_OTU2552	B_OTU1631	-0.739881771	N
B_OTU3456	B_OTU6213	-0.7398197	N
B_OTU3189	B_OTU11307	-0.739794305	N
B_OTU6041	B_OTU3242	-0.739660302	N
B_OTU1665	B_OTU55565	-0.73964711	N
B_OTU2629	B_OTU70896	-0.739603642	N
B_OTU1403	B_OTU5839	-0.739593287	N
B_OTU4358	B_OTU8099	-0.739579628	N
B_OTU7334	B_OTU9724	-0.739565621	N
B_OTU1547	B_OTU641	-0.739554594	N
B_OTU5839	B_OTU2629	-0.73953761	N
B_OTU6815	B_OTU6745	-0.739470026	N
B_OTU7874	B_OTU1899	-0.739422825	N
B_OTU6491	B_OTU4388	-0.7393549	N
B_OTU2665	B_OTU5431	-0.739316282	N
B_OTU9284	B_OTU5305	-0.739316092	N
B_OTU6134	B_OTU7622	-0.739215728	N
B_OTU1339	B_OTU2965	-0.739161778	N
B_OTU5568	B_OTU1719	-0.739107622	N
B_OTU3742	B_OTU9104	-0.738993832	N
B_OTU6655	B_OTU8205	-0.738990441	N
B_OTU4489	B_OTU6086	-0.738891517	N
B_OTU2965	B_OTU6745	-0.738796444	N
B_OTU2552	B_OTU641	-0.73878154	N
B_OTU3663	B_OTU56945	-0.738717273	N
B_OTU2552	B_OTU9284	-0.738715533	N
B_OTU3389	B_OTU9724	-0.73863365	N
B_OTU8205	B_OTU8269	-0.738536615	N
B_OTU3605	B_OTU4358	-0.738405187	N
B_OTU2965	B_OTU3443	-0.73840101	N
B_OTU1513	B_OTU5568	-0.738295755	N
B_OTU3605	B_OTU5132	-0.73826607	N
B_OTU5865	B_OTU3122	-0.738251759	N
B_OTU6085	B_OTU969	-0.738212373	N
B_OTU4505	B_OTU1513	-0.73807609	N
B_OTU7792	B_OTU6086	-0.7380585	N
B_OTU5839	B_OTU1073	-0.737968775	N
B_OTU65391	B_OTU5481	-0.737907993	N
B_OTU1866	B_OTU1407	-0.737900187	N
B_OTU1631	B_OTU9724	-0.737874477	N
B_OTU7836	B_OTU9092	-0.737828934	N
B_OTU9284	B_OTU2443	-0.7377851	N
B_OTU2552	B_OTU2665	-0.737776649	N
B_OTU1719	B_OTU3242	-0.737630855	N
B_OTU9104	B_OTU55811	-0.73748074	N
B_OTU3663	B_OTU1073	-0.737181254	N
B_OTU1339	B_OTU5839	-0.737167291	N
B_OTU6025	B_OTU10721	-0.737126307	N
B_OTU5476	B_OTU65391	-0.737086173	N
F_OTU4477	B_OTU70896	-0.737074386	N
B_OTU4080	B_OTU4388	-0.737000715	N
B_OTU3605	B_OTU7152	-0.736956702	N
B_OTU5865	B_OTU641	-0.736946819	N
B_OTU7246	B_OTU1547	-0.736944593	N
B_OTU3389	B_OTU6602	-0.736868041	N
B_OTU6102	B_OTU6213	-0.73686516	N
B_OTU5865	B_OTU5568	-0.736839289	N
B_OTU1719	B_OTU778	-0.736791212	N
B_OTU6655	B_OTU1327	-0.736784917	N
B_OTU8205	B_OTU8099	-0.736746364	N
B_OTU3310	B_OTU5132	-0.736604245	N
B_OTU5865	B_OTU10721	-0.736506273	N
B_OTU4298	B_OTU6037	-0.736497726	N
B_OTU1866	B_OTU1073	-0.736490428	N
B_OTU6134	B_OTU8205	-0.736433804	N
B_OTU4219	B_OTU3022	-0.736414287	N
B_OTU6745	B_OTU778	-0.73640465	N
B_OTU7107	B_OTU1665	-0.736391896	N
B_OTU1339	B_OTU3663	-0.736380163	N
B_OTU2258	B_OTU1073	-0.73636318	N
B_OTU1665	B_OTU8284	-0.736298136	N
B_OTU9604	B_OTU2965	-0.736191651	N
B_OTU8024	B_OTU5568	-0.736088603	N
B_OTU2582	B_OTU1021	-0.735986079	N
B_OTU6041	B_OTU10765	-0.7359088	N
B_OTU3677	B_OTU10765	-0.735858817	N
B_OTU4581	B_OTU70836	-0.735840907	N
B_OTU4219	B_OTU3059	-0.735652595	N
B_OTU7421	B_OTU2965	-0.735506858	N
B_OTU1403	B_OTU3389	-0.735457257	N
B_OTU8743	B_OTU5839	-0.735446889	N
B_OTU9604	B_OTU4581	-0.735382556	N
F_OTU4722	B_OTU6491	-0.73528319	N
B_OTU286	B_OTU4106	-0.735171845	N
B_OTU7246	B_OTU4663	-0.735158502	N
B_OTU3294	B_OTU5132	-0.735135963	N
B_OTU6213	B_OTU4358	-0.735105861	N
B_OTU6238	B_OTU11307	-0.734882863	N
B_OTU1631	B_OTU1327	-0.734872768	N
B_OTU9104	B_OTU8690	-0.734818933	N
B_OTU5557	B_OTU6846	-0.734757707	N
B_OTU8205	B_OTU2258	-0.734633408	N
B_OTU5476	B_OTU7182	-0.734553508	N
B_OTU8205	B_OTU3294	-0.734489539	N
B_OTU7792	B_OTU2443	-0.734479389	N
B_OTU5541	B_OTU778	-0.734442586	N
B_OTU4219	B_OTU5839	-0.734406805	N
B_OTU8269	B_OTU1073	-0.734403117	N
B_OTU7107	B_OTU65391	-0.734386307	N
B_OTU4080	B_OTU9151	-0.734376888	N
B_OTU1339	B_OTU1866	-0.734364241	N
B_OTU5568	B_OTU676	-0.734338974	N
B_OTU1339	B_OTU5476	-0.734258042	N
B_OTU7836	B_OTU4872	-0.734145258	N
B_OTU2552	B_OTU4298	-0.73400804	N
F_OTU2703	B_OTU5839	-0.733995707	N
B_OTU3294	B_OTU2552	-0.733956273	N
B_OTU3663	B_OTU1852	-0.733939306	N
B_OTU7334	B_OTU56945	-0.733895047	N
B_OTU4298	B_OTU3456	-0.733865079	N
B_OTU2005	B_OTU1407	-0.73383332	N
B_OTU9604	B_OTU7965	-0.733746438	N
B_OTU7622	B_OTU4462	-0.733700991	N
B_OTU1339	B_OTU6815	-0.733659089	N
B_OTU3663	B_OTU5132	-0.733562396	N
B_OTU8062	B_OTU778	-0.733557515	N
B_OTU1339	B_OTU6085	-0.733545295	N
B_OTU5913	B_OTU1513	-0.733493605	N
B_OTU3663	B_OTU1719	-0.733485655	N
B_OTU4505	B_OTU1852	-0.733350289	N
B_OTU2965	B_OTU969	-0.733340365	N
B_OTU1631	B_OTU7182	-0.733322413	N
B_OTU2552	B_OTU778	-0.733213505	N
B_OTU3605	B_OTU1852	-0.733135705	N
B_OTU3718	B_OTU2027	-0.733131505	N
B_OTU3372	B_OTU10683	-0.733127015	N
B_OTU7792	B_OTU1665	-0.733103357	N
B_OTU5568	B_OTU969	-0.733069447	N
B_OTU286	B_OTU8219	-0.733065856	N
B_OTU6815	B_OTU7182	-0.733062212	N
B_OTU1339	B_OTU337	-0.732963945	N
B_OTU3682	B_OTU2093	-0.732908666	N
B_OTU7246	B_OTU11307	-0.732896351	N
B_OTU1570	B_OTU70896	-0.732865518	N
B_OTU2164	B_OTU1719	-0.732829576	N
B_OTU1339	B_OTU10182	-0.732804346	N
B_OTU65391	B_OTU5703	-0.732774744	N
B_OTU5913	B_OTU7152	-0.732751721	N
B_OTU2005	B_OTU969	-0.732680581	N
B_OTU2582	B_OTU65391	-0.732647878	N
B_OTU1339	B_OTU5523	-0.732624674	N
B_OTU4256	B_OTU3456	-0.732621496	N
B_OTU4219	B_OTU2258	-0.73249309	N
B_OTU3456	B_OTU8099	-0.732439364	N
B_OTU1339	B_OTU2420	-0.732423338	N
B_OTU5557	B_OTU7117	-0.732423085	N
B_OTU2164	B_OTU8316	-0.732416879	N
B_OTU4256	B_OTU56945	-0.732330734	N
B_OTU7246	B_OTU68253	-0.73232192	N
B_OTU6815	B_OTU8091	-0.732302838	N
B_OTU8205	B_OTU7527	-0.732279489	N
B_OTU5913	B_OTU58071	-0.732249832	N
B_OTU1339	B_OTU4581	-0.732153321	N
B_OTU7334	B_OTU8921	-0.73211795	N
B_OTU1073	B_OTU55565	-0.732050389	N
B_OTU6102	B_OTU6486	-0.732008263	N
B_OTU65197	B_OTU8921	-0.731994254	N
B_OTU5913	B_OTU11307	-0.731957078	N
B_OTU1866	B_OTU1513	-0.731945188	N
B_OTU6134	B_OTU4309	-0.731934418	N
B_OTU7107	B_OTU4388	-0.731899491	N
B_OTU6655	B_OTU2552	-0.731894026	N
B_OTU2904	B_OTU9284	-0.731869368	N
B_OTU6085	B_OTU8743	-0.731862669	N
B_OTU1866	B_OTU4388	-0.731813165	N
B_OTU2093	B_OTU8062	-0.731812705	N
B_OTU7246	B_OTU3443	-0.731790691	N
B_OTU1403	B_OTU9284	-0.731712042	N
B_OTU1719	B_OTU4622	-0.731590867	N
B_OTU5865	B_OTU5481	-0.731584515	N
B_OTU3742	B_OTU3022	-0.731458378	N
B_OTU3294	B_OTU8024	-0.731424687	N
B_OTU1570	B_OTU4256	-0.731386756	N
B_OTU5557	B_OTU6491	-0.731311411	N
B_OTU6238	B_OTU676	-0.731256387	N
B_OTU6238	B_OTU1852	-0.731022318	N
B_OTU7753	B_OTU8205	-0.731018196	N
B_OTU2965	B_OTU4358	-0.730960784	N
B_OTU778	B_OTU8921	-0.730859377	N
B_OTU1403	B_OTU2258	-0.730833587	N
B_OTU7753	B_OTU1665	-0.730800728	N
B_OTU3456	B_OTU3189	-0.730750272	N
B_OTU3742	B_OTU3389	-0.730740447	N
B_OTU4581	B_OTU4358	-0.730710159	N
B_OTU4080	B_OTU1665	-0.730686326	N
B_OTU1547	B_OTU6085	-0.730557652	N
B_OTU3929	B_OTU1665	-0.730513088	N
B_OTU3389	B_OTU3456	-0.730437663	N
B_OTU3718	B_OTU7642	-0.730382573	N
B_OTU2005	B_OTU5305	-0.730382555	N
B_OTU4080	B_OTU8205	-0.730339718	N
B_OTU4080	B_OTU10417	-0.730312442	N
B_OTU2552	B_OTU6968	-0.730300261	N
B_OTU4219	B_OTU9284	-0.73026107	N
B_OTU5808	B_OTU4106	-0.73024572	N
B_OTU3682	B_OTU2420	-0.730240762	N
B_OTU5568	B_OTU8743	-0.730202553	N
B_OTU1339	B_OTU3242	-0.730179741	N
B_OTU7246	B_OTU615	-0.73007382	N
B_OTU6803	B_OTU5132	-0.730046209	N
B_OTU2261	B_OTU74198	-0.729987732	N
B_OTU9104	B_OTU1073	-0.729986062	N
B_OTU3663	B_OTU1407	-0.729924025	N
B_OTU7334	B_OTU1719	-0.72991919	N
B_OTU6041	B_OTU8219	-0.729904518	N
B_OTU65391	B_OTU55565	-0.729881778	N
B_OTU5476	B_OTU4231	-0.729849112	N
B_OTU3742	B_OTU6968	-0.72982039	N
B_OTU5865	B_OTU7642	-0.729676784	N
B_OTU65197	B_OTU9724	-0.729666588	N
B_OTU5476	B_OTU3456	-0.729657217	N
B_OTU3663	B_OTU11307	-0.72959572	N
B_OTU6041	B_OTU8935	-0.72949199	N
B_OTU844	B_OTU4256	-0.729386949	N
B_OTU7182	B_OTU2665	-0.729379235	N
B_OTU5865	B_OTU719	-0.729331072	N
B_OTU6803	B_OTU1073	-0.729300291	N
B_OTU4505	B_OTU3682	-0.729250177	N
B_OTU7421	B_OTU5568	-0.729211459	N
B_OTU3605	B_OTU2443	-0.729189855	N
B_OTU3718	B_OTU55565	-0.729163839	N
B_OTU778	B_OTU9724	-0.729152973	N
B_OTU8743	B_OTU778	-0.729094061	N
B_OTU3718	B_OTU6815	-0.729064895	N
B_OTU8080	B_OTU3022	-0.729042402	N
B_OTU3605	B_OTU8316	-0.72902115	N
B_OTU286	B_OTU6491	-0.728967005	N
B_OTU6238	B_OTU74198	-0.728958416	N
B_OTU1403	B_OTU70896	-0.728835054	N
B_OTU10182	B_OTU70836	-0.728786905	N
B_OTU3022	B_OTU2443	-0.728771544	N
B_OTU6085	B_OTU1719	-0.728745268	N
B_OTU6655	B_OTU56945	-0.728715928	N
B_OTU7836	B_OTU4505	-0.728694231	N
B_OTU11111	B_OTU6846	-0.728626147	N
B_OTU1339	B_OTU5568	-0.728583934	N
B_OTU65391	B_OTU3758	-0.728508004	N
B_OTU1547	B_OTU5568	-0.72843665	N
B_OTU3742	B_OTU5703	-0.72843133	N
B_OTU2261	B_OTU1561	-0.728420909	N
B_OTU3242	B_OTU7182	-0.728404195	N
B_OTU3242	B_OTU8091	-0.728401373	N
B_OTU1547	B_OTU11034	-0.728384834	N
B_OTU2261	B_OTU6102	-0.72838204	N
B_OTU65197	B_OTU5541	-0.728338339	N
B_OTU8205	B_OTU2665	-0.728236746	N
B_OTU7753	B_OTU3718	-0.728125463	N
F_OTU4118	B_OTU71649	-0.728102908	N
B_OTU3682	B_OTU4581	-0.728077577	N
B_OTU5476	B_OTU969	-0.728034965	N
B_OTU4219	B_OTU4581	-0.728032226	N
B_OTU7698	F_OTU3244	-0.727969431	N
B_OTU2258	B_OTU1719	-0.727961554	N
B_OTU2420	B_OTU676	-0.727932279	N
B_OTU1866	B_OTU1719	-0.727927365	N
B_OTU5865	B_OTU69440	-0.727853927	N
B_OTU4489	B_OTU1665	-0.727817338	N
B_OTU7246	B_OTU58071	-0.727791944	N
B_OTU5839	B_OTU2505	-0.7277297	N
B_OTU1403	B_OTU4581	-0.727664391	N
B_OTU2258	B_OTU7182	-0.727650844	N
B_OTU8935	B_OTU53950	-0.727613978	N
B_OTU641	B_OTU7182	-0.727612925	N
B_OTU10182	B_OTU5541	-0.72756829	N
B_OTU505	B_OTU5481	-0.727535164	N
B_OTU4219	B_OTU7792	-0.727520494	N
B_OTU641	B_OTU7075	-0.727484358	N
B_OTU9604	B_OTU6636	-0.727478234	N
B_OTU2027	B_OTU3677	-0.727454957	N
B_OTU8205	B_OTU4298	-0.727435032	N
B_OTU6041	B_OTU6636	-0.727410761	N
B_OTU6025	B_OTU10052	-0.727394277	N
B_OTU5568	B_OTU4388	-0.727230256	N
B_OTU1806	B_OTU65197	-0.727200365	N
B_OTU2552	B_OTU3189	-0.727164289	N
B_OTU1403	B_OTU10182	-0.727122841	N
B_OTU5476	B_OTU8062	-0.727115119	N
B_OTU676	B_OTU778	-0.727086435	N
B_OTU4581	B_OTU3443	-0.727007315	N
B_OTU7246	B_OTU4759	-0.726957248	N
B_OTU3242	B_OTU969	-0.726878248	N
B_OTU4298	B_OTU6086	-0.726826314	N
B_OTU65391	B_OTU71649	-0.726823286	N
B_OTU70836	B_OTU3242	-0.726741078	N
B_OTU5523	B_OTU11307	-0.726717128	N
B_OTU5543	F_OTU3244	-0.726686878	N
B_OTU11111	B_OTU9889	-0.726654452	N
B_OTU7421	B_OTU3124	-0.72661506	N
B_OTU5476	B_OTU1570	-0.726584992	N
B_OTU7246	B_OTU8743	-0.726581166	N
B_OTU2261	B_OTU8062	-0.726446609	N
B_OTU1631	B_OTU57165	-0.726442448	N
B_OTU1719	B_OTU8099	-0.726350565	N
B_OTU337	B_OTU2505	-0.726347784	N
B_OTU3189	B_OTU2443	-0.726326481	N
B_OTU7792	B_OTU1719	-0.726306946	N
B_OTU5913	B_OTU7275	-0.726268551	N
B_OTU5476	B_OTU5132	-0.726262481	N
B_OTU3294	B_OTU1852	-0.726238169	N
B_OTU8012	B_OTU7446	-0.726192992	N
B_OTU3310	B_OTU1912	-0.726191215	N
B_OTU3742	B_OTU8219	-0.726135825	N
B_OTU1547	B_OTU4298	-0.726066459	N
B_OTU3663	B_OTU3456	-0.726063633	N
B_OTU4489	B_OTU4388	-0.726048532	N
B_OTU4080	F_OTU4722	-0.725998969	N
B_OTU1866	B_OTU7182	-0.725964258	N
B_OTU1547	B_OTU8386	-0.725911982	N
B_OTU5557	B_OTU4106	-0.725884455	N
B_OTU6085	B_OTU11307	-0.725876324	N
B_OTU2552	B_OTU5481	-0.725844703	N
B_OTU3682	B_OTU9117	-0.725756855	N
B_OTU6655	B_OTU7275	-0.725694962	N
B_OTU3718	B_OTU5476	-0.725694911	N
B_OTU6102	B_OTU3022	-0.725663139	N
B_OTU1719	B_OTU7910	-0.72565506	N
B_OTU2005	B_OTU8062	-0.72555888	N
B_OTU3189	B_OTU676	-0.725482516	N
B_OTU3456	B_OTU3124	-0.725377207	N
B_OTU5557	B_OTU53805	-0.725352235	N
B_OTU2552	B_OTU337	-0.72530956	N
B_OTU3175	B_OTU8115	-0.72526128	N
B_OTU64274	B_OTU6602	-0.725186693	N
B_OTU5568	B_OTU3677	-0.725170709	N
B_OTU5476	B_OTU8024	-0.725159696	N
B_OTU8062	B_OTU337	-0.725154646	N
B_OTU5865	B_OTU6134	-0.725115465	N
B_OTU9284	B_OTU1223	-0.725082096	N
B_OTU1547	B_OTU6134	-0.725009291	N
F_OTU2703	B_OTU2965	-0.724902935	N
B_OTU2552	B_OTU3310	-0.724822407	N
B_OTU8205	B_OTU7117	-0.724820459	N
B_OTU676	B_OTU4853	-0.724788787	N
B_OTU9284	B_OTU1852	-0.724770822	N
B_OTU7527	B_OTU2443	-0.724733028	N
B_OTU9104	B_OTU64014	-0.72471929	N
B_OTU7246	B_OTU8647	-0.724660006	N
B_OTU7836	B_OTU5839	-0.724633375	N
B_OTU7874	B_OTU70836	-0.724618761	N
B_OTU74198	B_OTU2164	-0.724606937	N
B_OTU2005	B_OTU6102	-0.724591164	N
B_OTU9604	B_OTU3159	-0.724582647	N
B_OTU8205	B_OTU56054	-0.724528656	N
B_OTU9604	B_OTU3663	-0.724478533	N
B_OTU7792	B_OTU63931	-0.724421265	N
B_OTU6102	B_OTU8099	-0.724370815	N
B_OTU9284	B_OTU6602	-0.724361531	N
B_OTU5939	B_OTU7152	-0.724324196	N
B_OTU1570	B_OTU4581	-0.724310471	N
B_OTU5865	B_OTU55565	-0.724212493	N
B_OTU6025	B_OTU4489	-0.724135241	N
B_OTU4219	B_OTU1631	-0.724037218	N
B_OTU9604	B_OTU9104	-0.723961452	N
B_OTU4712	B_OTU1665	-0.723928535	N
B_OTU2965	B_OTU9127	-0.723888233	N
B_OTU6085	B_OTU7152	-0.723796033	N
B_OTU1073	B_OTU6636	-0.72377795	N
B_OTU5557	B_OTU5543	-0.723753743	N
B_OTU3682	B_OTU59258	-0.723749363	N
B_OTU3443	B_OTU55565	-0.723713007	N
B_OTU641	B_OTU4422	-0.723622162	N
B_OTU8935	B_OTU70836	-0.723603268	N
B_OTU2552	B_OTU2965	-0.723536926	N
B_OTU1719	B_OTU2665	-0.723516272	N
B_OTU1665	B_OTU6636	-0.723496389	N
B_OTU3294	B_OTU3682	-0.723473018	N
B_OTU778	B_OTU5132	-0.723456577	N
B_OTU6815	B_OTU1665	-0.723412972	N
B_OTU1899	B_OTU4591	-0.72340801	N
B_OTU1339	B_OTU8099	-0.723354379	N
B_OTU4276	B_OTU9724	-0.72330375	N
B_OTU5476	B_OTU4388	-0.723246026	N
B_OTU5913	B_OTU615	-0.72317916	N
B_OTU7246	B_OTU1751	-0.723147162	N
B_OTU676	B_OTU59258	-0.723065627	N
B_OTU5523	B_OTU3443	-0.723030043	N
B_OTU1719	B_OTU337	-0.723025896	N
B_OTU3682	B_OTU3159	-0.723018392	N
B_OTU5703	B_OTU1899	-0.722986235	N
B_OTU3718	B_OTU6803	-0.722931192	N
B_OTU3389	B_OTU4563	-0.722917976	N
B_OTU1866	B_OTU2904	-0.722840962	N
B_OTU3605	B_OTU7182	-0.722820898	N
B_OTU5132	B_OTU55565	-0.722797113	N
B_OTU4712	B_OTU65391	-0.722788985	N
B_OTU2965	B_OTU1719	-0.722778935	N
B_OTU1403	B_OTU7527	-0.722730478	N
B_OTU2904	B_OTU3310	-0.722661221	N
B_OTU4712	B_OTU7622	-0.722633629	N
B_OTU1547	B_OTU2261	-0.722611819	N
B_OTU2965	B_OTU58925	-0.722555038	N
B_OTU1513	B_OTU3022	-0.722524002	N
B_OTU5476	B_OTU3443	-0.722457787	N
B_OTU4489	B_OTU8205	-0.722422751	N
B_OTU4358	B_OTU9117	-0.722363215	N
B_OTU1513	B_OTU3189	-0.722362138	N
B_OTU7622	B_OTU3189	-0.722322485	N
B_OTU3189	B_OTU1912	-0.722288698	N
B_OTU70836	B_OTU34357	-0.722264615	N
B_OTU5132	B_OTU3159	-0.722218746	N
B_OTU7792	B_OTU9724	-0.722216626	N
B_OTU65197	B_OTU3443	-0.722205252	N
B_OTU6238	B_OTU3682	-0.722174723	N
B_OTU2904	B_OTU3663	-0.722171845	N
B_OTU2005	B_OTU56945	-0.722152421	N
B_OTU11350	B_OTU8868	-0.722125089	N
B_OTU5913	B_OTU8647	-0.722078469	N
B_OTU5865	B_OTU3022	-0.721921236	N
B_OTU7421	B_OTU3310	-0.721917656	N
B_OTU7246	B_OTU9904	-0.721861142	N
B_OTU1547	B_OTU6486	-0.72182235	N
B_OTU7107	B_OTU5927	-0.721819035	N
B_OTU4219	B_OTU3310	-0.721815723	N
B_OTU6085	B_OTU844	-0.721814362	N
B_OTU3389	B_OTU8080	-0.721778562	N
B_OTU65391	B_OTU3122	-0.721755138	N
B_OTU3292	B_OTU63931	-0.721739635	N
B_OTU64274	B_OTU6745	-0.72163963	N
B_OTU2420	B_OTU8316	-0.721632506	N
B_OTU4489	B_OTU4358	-0.721556378	N
B_OTU3310	B_OTU4663	-0.72154847	N
B_OTU7836	B_OTU5686	-0.721546349	N
B_OTU2965	B_OTU1868	-0.721469411	N
B_OTU9604	B_OTU34357	-0.721447457	N
B_OTU5546	B_OTU1719	-0.721439182	N
B_OTU8024	B_OTU6213	-0.721395961	N
B_OTU9284	B_OTU8080	-0.7213924	N
B_OTU10182	B_OTU1719	-0.721382487	N
B_OTU5913	B_OTU4663	-0.721323282	N
B_OTU1665	B_OTU10721	-0.72130995	N
B_OTU8024	B_OTU9117	-0.721266041	N
B_OTU7527	B_OTU4231	-0.721255451	N
B_OTU11111	B_OTU10765	-0.721238335	N
B_OTU5939	B_OTU8205	-0.721237052	N
B_OTU2552	B_OTU2027	-0.721210838	N
B_OTU6655	B_OTU1912	-0.721115612	N
B_OTU7152	B_OTU6571	-0.721068413	N
B_OTU1073	B_OTU9092	-0.72104186	N
B_OTU2965	B_OTU2443	-0.721015069	N
B_OTU6102	B_OTU9117	-0.720959917	N
B_OTU6655	B_OTU4918	-0.720952103	N
B_OTU7792	B_OTU7182	-0.72092217	N
B_OTU1631	B_OTU5132	-0.720880688	N
B_OTU2005	B_OTU2505	-0.720820586	N
F_OTU4335	B_OTU7792	-0.72078299	N
B_OTU6815	B_OTU9800	-0.720763343	N
B_OTU6134	B_OTU8024	-0.720632299	N
B_OTU3605	B_OTU4663	-0.720604762	N
B_OTU9604	B_OTU6815	-0.720585028	N
B_OTU4505	B_OTU11307	-0.720573399	N
B_OTU6238	B_OTU53800	-0.720569954	N
B_OTU3389	B_OTU3443	-0.720549307	N
B_OTU3605	B_OTU2256	-0.72054491	N
B_OTU4256	B_OTU969	-0.720528686	N
B_OTU286	B_OTU2582	-0.720445079	N
B_OTU9604	B_OTU8099	-0.720439195	N
B_OTU7874	B_OTU3718	-0.720425505	N
B_OTU7107	B_OTU8743	-0.720406221	N
B_OTU10636	B_OTU1817	-0.720388233	N
B_OTU1403	B_OTU55851	-0.72034868	N
B_OTU5939	B_OTU2505	-0.72031768	N
B_OTU4489	B_OTU2443	-0.720207141	N
B_OTU778	B_OTU3443	-0.720134058	N
B_OTU2261	B_OTU5305	-0.720125702	N
B_OTU3242	B_OTU6086	-0.720083927	N
F_OTU4335	B_OTU778	-0.720006817	N
B_OTU3718	B_OTU8099	-0.719991765	N
B_OTU3189	B_OTU3677	-0.719990297	N
B_OTU6655	B_OTU53800	-0.719989726	N
B_OTU2261	B_OTU1570	-0.71997575	N
B_OTU7836	B_OTU4853	-0.719913238	N
F_OTU2490	F_OTU3244	-0.719885207	N
B_OTU6655	B_OTU4358	-0.719872587	N
B_OTU9284	B_OTU9724	-0.71979191	N
B_OTU2005	B_OTU3456	-0.719722557	N
B_OTU5808	B_OTU7702	-0.719697705	N
B_OTU6968	B_OTU1223	-0.719679513	N
B_OTU8205	B_OTU3189	-0.719676794	N
B_OTU7246	B_OTU3718	-0.719672755	N
B_OTU6102	B_OTU2093	-0.719593738	N
B_OTU11043	B_OTU2027	-0.719551204	N
B_OTU11043	B_OTU6491	-0.719541081	N
B_OTU64274	B_OTU8205	-0.719537079	N
B_OTU2965	B_OTU8080	-0.719532525	N
B_OTU4489	B_OTU505	-0.719438983	N
B_OTU1403	B_OTU3663	-0.719430473	N
B_OTU6238	B_OTU2505	-0.719425924	N
F_OTU4118	B_OTU7675	-0.71940309	N
B_OTU8024	B_OTU3242	-0.719389775	N
B_OTU6655	B_OTU58925	-0.719385072	N
B_OTU8921	B_OTU7910	-0.719375298	N
B_OTU5939	B_OTU3634	-0.719297538	N
B_OTU7792	B_OTU4358	-0.71927671	N
B_OTU2005	B_OTU5541	-0.719246068	N
B_OTU5557	B_OTU6134	-0.719223166	N
B_OTU1513	B_OTU3292	-0.71916665	N
B_OTU5865	B_OTU5434	-0.719155598	N
B_OTU286	B_OTU6803	-0.719106147	N
B_OTU7622	B_OTU4581	-0.719076632	N
B_OTU6815	B_OTU5132	-0.719029592	N
B_OTU3718	B_OTU9104	-0.719026738	N
B_OTU3605	B_OTU1073	-0.719004226	N
B_OTU3742	B_OTU4581	-0.718998756	N
B_OTU7836	B_OTU3294	-0.71890153	N
B_OTU2552	B_OTU4425	-0.718892154	N
B_OTU6815	B_OTU4563	-0.718879264	N
B_OTU3294	B_OTU676	-0.718870213	N
B_OTU10721	B_OTU1021	-0.718868562	N
B_OTU5839	B_OTU11307	-0.718857568	N
B_OTU4388	B_OTU3242	-0.71880914	N
B_OTU4256	B_OTU4231	-0.718775096	N
B_OTU5476	F_OTU3389	-0.71876793	N
B_OTU7107	B_OTU1513	-0.718751225	N
B_OTU3022	B_OTU3443	-0.71874652	N
B_OTU676	B_OTU9117	-0.718735945	N
B_OTU3605	B_OTU6745	-0.718725697	N
B_OTU7836	B_OTU6213	-0.71872059	N
B_OTU1547	B_OTU3022	-0.718694545	N
B_OTU1339	B_OTU4256	-0.718691572	N
B_OTU65197	B_OTU6602	-0.718672713	N
B_OTU5568	B_OTU58071	-0.718606393	N
B_OTU4298	B_OTU7182	-0.718598931	N
B_OTU5568	B_OTU5132	-0.718514302	N
B_OTU8536	B_OTU7334	-0.718502698	N
B_OTU3389	B_OTU57165	-0.718479382	N
B_OTU64274	B_OTU64014	-0.718453802	N
B_OTU9724	B_OTU7675	-0.718451814	N
B_OTU3718	B_OTU5523	-0.718444443	N
B_OTU8024	B_OTU3189	-0.718435772	N
B_OTU65391	B_OTU11350	-0.718305079	N
B_OTU3389	B_OTU1407	-0.718280015	N
B_OTU1547	B_OTU70896	-0.718250797	N
B_OTU1339	B_OTU5546	-0.718220104	N
B_OTU1547	B_OTU337	-0.71818751	N
B_OTU5939	B_OTU3662	-0.718172116	N
B_OTU7107	B_OTU58071	-0.718163888	N
B_OTU3294	B_OTU4663	-0.718041344	N
B_OTU5913	B_OTU1407	-0.718034558	N
B_OTU3663	B_OTU615	-0.7180146	N
B_OTU1547	B_OTU3389	-0.71799563	N
B_OTU1339	B_OTU2093	-0.717975021	N
B_OTU6102	B_OTU1631	-0.717959	N
B_OTU3389	B_OTU4358	-0.717896612	N
B_OTU6085	B_OTU6745	-0.717850617	N
B_OTU5557	B_OTU56054	-0.717758157	N
B_OTU5865	B_OTU9714	-0.717746913	N
B_OTU65391	B_OTU7351	-0.717683232	N
B_OTU4388	B_OTU778	-0.717646796	N
F_OTU4335	B_OTU5476	-0.717634304	N
B_OTU6846	B_OTU55811	-0.717575762	N
B_OTU5839	B_OTU4231	-0.717521933	N
B_OTU7836	B_OTU51925	-0.71751727	N
B_OTU6815	B_OTU969	-0.717490671	N
B_OTU9284	B_OTU7182	-0.717482259	N
B_OTU6238	B_OTU56945	-0.717427949	N
B_OTU3389	B_OTU7622	-0.717288531	N
B_OTU9604	B_OTU6134	-0.717249	N
B_OTU5476	B_OTU5442	-0.717175484	N
B_OTU5568	B_OTU1751	-0.717159613	N
B_OTU8205	B_OTU72425	-0.717113224	N
B_OTU7421	B_OTU5839	-0.717108307	N
B_OTU4298	B_OTU5541	-0.717077952	N
B_OTU7421	B_OTU3605	-0.717049492	N
B_OTU6602	B_OTU70896	-0.716912662	N
B_OTU1570	B_OTU51925	-0.716847921	N
B_OTU8269	B_OTU4231	-0.716793069	N
B_OTU1403	B_OTU2027	-0.716749455	N
B_OTU7246	B_OTU4358	-0.716637866	N
B_OTU7152	B_OTU3189	-0.716621943	N
B_OTU3605	B_OTU8024	-0.716599562	N
B_OTU3294	B_OTU7182	-0.716592346	N
B_OTU6655	B_OTU969	-0.71658891	N
B_OTU3605	B_OTU6037	-0.716557	N
B_OTU6213	B_OTU4231	-0.716528543	N
B_OTU3663	B_OTU8024	-0.716465005	N
B_OTU8205	B_OTU3159	-0.716422893	N
B_OTU6213	B_OTU3634	-0.716344781	N
B_OTU8062	B_OTU641	-0.71630523	N
B_OTU1073	B_OTU1031	-0.716302854	N
B_OTU5839	B_OTU969	-0.716271282	N
B_OTU4219	B_OTU3605	-0.716247818	N
B_OTU2965	B_OTU5431	-0.716230539	N
B_OTU5568	B_OTU5431	-0.7162143	N
B_OTU7527	B_OTU56284	-0.716212702	N
B_OTU5476	B_OTU7152	-0.716145562	N
B_OTU4712	B_OTU2552	-0.716129334	N
B_OTU3310	B_OTU1407	-0.716102821	N
B_OTU2093	B_OTU2001	-0.716075199	N
B_OTU7107	B_OTU2552	-0.716067547	N
B_OTU2093	B_OTU3634	-0.716048016	N
B_OTU65391	B_OTU4888	-0.716043929	N
B_OTU6085	B_OTU3443	-0.716038696	N
B_OTU5865	B_OTU4068	-0.716033952	N
B_OTU5939	B_OTU969	-0.715999518	N
B_OTU3224	B_OTU3756	-0.715979397	N
B_OTU4489	B_OTU4231	-0.715887597	N
F_OTU4118	B_OTU6636	-0.715863828	N
B_OTU3742	B_OTU71649	-0.715861606	N
B_OTU8012	B_OTU1817	-0.715841649	N
B_OTU6085	B_OTU6102	-0.715832857	N
B_OTU641	B_OTU676	-0.71580853	N
B_OTU7874	B_OTU2552	-0.715787363	N
B_OTU6041	B_OTU5523	-0.715783365	N
B_OTU64274	B_OTU1719	-0.715782079	N
B_OTU3682	B_OTU3124	-0.715768665	N
B_OTU5839	B_OTU6037	-0.715748849	N
B_OTU5865	B_OTU72425	-0.715733742	N
B_OTU6655	B_OTU9800	-0.715709157	N
B_OTU10721	B_OTU3677	-0.715675605	N
B_OTU1547	F_OTU2466	-0.715669941	N
B_OTU641	B_OTU5132	-0.715648989	N
B_OTU4256	B_OTU8080	-0.715646259	N
B_OTU1570	B_OTU34357	-0.715621428	N
B_OTU3605	B_OTU9604	-0.715519606	N
B_OTU1665	B_OTU1631	-0.71549759	N
B_OTU2552	B_OTU4581	-0.715455036	N
B_OTU7836	B_OTU6571	-0.715435191	N
B_OTU6491	B_OTU3677	-0.71543102	N
B_OTU6041	B_OTU3292	-0.715270089	N
B_OTU1403	B_OTU55565	-0.715258216	N
B_OTU64274	B_OTU63931	-0.715256281	N
B_OTU6803	B_OTU3677	-0.715236044	N
B_OTU286	B_OTU7874	-0.715205049	N
B_OTU1570	B_OTU7334	-0.715182281	N
B_OTU3742	B_OTU65197	-0.715175412	N
B_OTU7642	B_OTU6086	-0.715173254	N
B_OTU70896	B_OTU2505	-0.715168773	N
B_OTU2027	B_OTU4388	-0.715157223	N
F_OTU2703	B_OTU4256	-0.715155599	N
B_OTU2027	B_OTU2825	-0.715111183	N
B_OTU5865	B_OTU4712	-0.715011517	N
B_OTU4298	B_OTU11307	-0.714946756	N
B_OTU11350	B_OTU3677	-0.714917884	N
B_OTU5913	B_OTU8743	-0.714893911	N
B_OTU2005	B_OTU3682	-0.714875065	N
B_OTU2261	B_OTU1407	-0.71484185	N
B_OTU2258	B_OTU9724	-0.714775928	N
B_OTU4505	B_OTU4663	-0.714771554	N
B_OTU8205	B_OTU10765	-0.714748316	N
B_OTU6085	B_OTU4358	-0.714745696	N
B_OTU9284	B_OTU5541	-0.714710821	N
B_OTU5865	B_OTU7107	-0.714615968	N
B_OTU4358	B_OTU7675	-0.714611564	N
B_OTU3189	B_OTU3443	-0.714573303	N
B_OTU6815	B_OTU53950	-0.714535916	N
B_OTU65197	B_OTU70836	-0.714519143	N
B_OTU6085	B_OTU5541	-0.714498847	N
B_OTU1513	B_OTU8269	-0.714483818	N
B_OTU7275	B_OTU10306	-0.71445845	N
B_OTU3605	B_OTU615	-0.714407468	N
B_OTU11111	B_OTU1631	-0.714397131	N
B_OTU2093	B_OTU58925	-0.714328568	N
B_OTU3292	B_OTU6086	-0.714326706	N
B_OTU6025	B_OTU3122	-0.714134563	N
B_OTU6815	B_OTU5541	-0.714077248	N
B_OTU8062	B_OTU59258	-0.714062292	N
B_OTU9604	B_OTU8935	-0.713996696	N
B_OTU1403	B_OTU5703	-0.713995405	N
F_OTU4722	B_OTU2027	-0.713985318	N
B_OTU65391	B_OTU10721	-0.71371033	N
B_OTU7533	B_OTU1407	-0.713688857	N
B_OTU7836	B_OTU3389	-0.713678999	N
B_OTU7107	B_OTU505	-0.713606669	N
B_OTU1513	B_OTU3242	-0.713536546	N
B_OTU7246	B_OTU4918	-0.713526968	N
B_OTU4256	B_OTU2552	-0.713468135	N
B_OTU505	B_OTU7527	-0.713460158	N
B_OTU6102	B_OTU3242	-0.713432369	N
B_OTU7421	B_OTU3294	-0.713406715	N
B_OTU8212	B_OTU5939	-0.713403087	N
B_OTU3718	B_OTU57860	-0.713388581	N
B_OTU286	B_OTU4489	-0.713369401	N
B_OTU676	B_OTU2665	-0.713320246	N
B_OTU6134	B_OTU5132	-0.713305851	N
B_OTU3022	B_OTU9724	-0.713299241	N
B_OTU7107	B_OTU4358	-0.713250046	N
B_OTU7152	B_OTU337	-0.713214259	N
B_OTU7182	B_OTU337	-0.713174423	N
B_OTU6025	B_OTU7642	-0.713155102	N
B_OTU1868	B_OTU9092	-0.713125888	N
B_OTU1868	B_OTU51925	-0.713117913	N
B_OTU3718	B_OTU778	-0.713072309	N
B_OTU5939	B_OTU1912	-0.713038343	N
B_OTU5481	B_OTU53950	-0.713003463	N
B_OTU9104	B_OTU2552	-0.712989282	N
B_OTU1631	B_OTU8921	-0.712978818	N
B_OTU9604	B_OTU337	-0.712951811	N
B_OTU2825	B_OTU6636	-0.712944923	N
B_OTU4298	B_OTU6602	-0.71288804	N
B_OTU8935	B_OTU2443	-0.712855713	N
B_OTU5913	B_OTU4918	-0.712814281	N
B_OTU8024	B_OTU4622	-0.712785035	N
B_OTU4298	B_OTU676	-0.712759866	N
B_OTU6041	B_OTU641	-0.712720376	N
B_OTU1665	B_OTU2027	-0.712714896	N
B_OTU7421	B_OTU4256	-0.712692243	N
B_OTU6655	B_OTU7622	-0.71266882	N
B_OTU1547	B_OTU4853	-0.712642832	N
B_OTU9795	B_OTU2010	-0.712586103	N
B_OTU3294	B_OTU1513	-0.712569957	N
B_OTU5865	B_OTU7702	-0.712548013	N
B_OTU1513	B_OTU6636	-0.712542686	N
B_OTU2552	B_OTU3242	-0.7124927	N
B_OTU3310	B_OTU11307	-0.712485549	N
B_OTU6041	B_OTU7334	-0.712481385	N
B_OTU2261	B_OTU3456	-0.712467924	N
B_OTU2420	B_OTU8062	-0.712443585	N
B_OTU9604	B_OTU3294	-0.712439279	N
B_OTU6213	B_OTU1073	-0.71243454	N
B_OTU58071	B_OTU57860	-0.712362884	N
B_OTU2005	B_OTU1513	-0.712343531	N
B_OTU6041	B_OTU5839	-0.712272535	N
B_OTU9284	B_OTU8921	-0.712248713	N
B_OTU5132	B_OTU9117	-0.712236373	N
B_OTU4298	B_OTU9724	-0.712210264	N
B_OTU5476	B_OTU1899	-0.71220089	N
B_OTU5541	B_OTU70896	-0.712188751	N
B_OTU4256	B_OTU9800	-0.712174201	N
B_OTU6815	B_OTU6102	-0.712116277	N
B_OTU1570	B_OTU4298	-0.712090876	N
F_OTU2466	B_OTU6102	-0.712085272	N
B_OTU2261	B_OTU58925	-0.712078905	N
B_OTU5913	B_OTU1751	-0.712073526	N
B_OTU5557	B_OTU3758	-0.712045065	N
B_OTU4256	B_OTU5431	-0.712007037	N
B_OTU2904	B_OTU6571	-0.711974583	N
B_OTU1999	B_OTU8115	-0.711920251	N
B_OTU6655	B_OTU2443	-0.711880709	N
B_OTU2258	B_OTU6745	-0.711870645	N
B_OTU3682	B_OTU1631	-0.711844354	N
B_OTU7421	B_OTU57860	-0.711833639	N
B_OTU1631	B_OTU3634	-0.711813375	N
B_OTU2261	B_OTU9800	-0.711785547	N
B_OTU7182	B_OTU8099	-0.711775735	N
B_OTU5939	B_OTU1868	-0.711748109	N
B_OTU5913	B_OTU60124	-0.711730448	N
B_OTU7107	B_OTU7275	-0.711709641	N
B_OTU2904	B_OTU3124	-0.711671966	N
B_OTU6085	B_OTU7275	-0.711671781	N
B_OTU3310	B_OTU615	-0.711663544	N
B_OTU4298	B_OTU63931	-0.711629405	N
B_OTU8062	B_OTU8099	-0.711581055	N
B_OTU4358	B_OTU4462	-0.711565359	N
B_OTU2629	B_OTU778	-0.71155932	N
B_OTU3310	B_OTU6086	-0.711555183	N
F_OTU4118	B_OTU6803	-0.71154259	N
B_OTU505	B_OTU641	-0.711534994	N
B_OTU641	B_OTU3443	-0.71152069	N
B_OTU4973	B_OTU543	-0.711515294	N
B_OTU1547	B_OTU9117	-0.711504048	N
B_OTU3389	B_OTU2552	-0.711500486	N
B_OTU2904	B_OTU2965	-0.711337445	N
B_OTU7753	B_OTU9724	-0.7112446	N
B_OTU4298	B_OTU5305	-0.711184395	N
B_OTU1719	B_OTU55565	-0.71118088	N
B_OTU2665	B_OTU8091	-0.711152544	N
B_OTU2258	B_OTU6086	-0.711079997	N
B_OTU6134	B_OTU10417	-0.711042788	N
B_OTU65391	B_OTU778	-0.711023789	N
B_OTU65391	B_OTU7642	-0.710986658	N
B_OTU2420	B_OTU3634	-0.710973286	N
B_OTU71649	B_OTU943	-0.710854169	N
B_OTU5913	B_OTU1665	-0.710813448	N
B_OTU5839	B_OTU5132	-0.710792495	N
B_OTU1570	B_OTU3310	-0.710778616	N
B_OTU5305	B_OTU70896	-0.71077249	N
B_OTU7334	B_OTU1073	-0.710753222	N
B_OTU6041	B_OTU2665	-0.710704289	N
F_OTU4335	B_OTU64274	-0.710668965	N
B_OTU2965	B_OTU5305	-0.710665742	N
B_OTU2093	B_OTU1407	-0.710630832	N
B_OTU1513	B_OTU7675	-0.710604032	N
B_OTU1665	B_OTU2582	-0.710591333	N
B_OTU7246	B_OTU2443	-0.710582103	N
B_OTU1866	B_OTU7622	-0.71057391	N
B_OTU2093	B_OTU56945	-0.710571477	N
B_OTU7792	F_OTU3389	-0.710548941	N
B_OTU9284	B_OTU8024	-0.710548721	N
B_OTU7152	B_OTU70896	-0.710535356	N
B_OTU3456	B_OTU57860	-0.710516092	N
B_OTU4080	B_OTU543	-0.710474432	N
B_OTU8205	B_OTU2582	-0.710473831	N
B_OTU4425	B_OTU56284	-0.710460319	N
B_OTU5808	B_OTU9104	-0.710429491	N
F_OTU2466	B_OTU8062	-0.710388871	N
B_OTU9604	B_OTU9117	-0.710360369	N
B_OTU5913	B_OTU3524	-0.710221297	N
B_OTU8205	B_OTU8935	-0.710219758	N
F_OTU2703	B_OTU9284	-0.710170956	N
B_OTU5913	B_OTU4358	-0.71016939	N
B_OTU4581	B_OTU1719	-0.710140678	N
B_OTU6655	B_OTU8743	-0.710122156	N
B_OTU1073	B_OTU8099	-0.710096731	N
B_OTU3682	B_OTU10636	-0.710058242	N
B_OTU5865	B_OTU8284	-0.710004527	N
B_OTU7152	B_OTU4581	-0.709997224	N
B_OTU4388	B_OTU6636	-0.709996401	N
B_OTU7421	B_OTU7107	-0.709974747	N
B_OTU4106	F_OTU4722	-0.709932252	N
B_OTU5568	B_OTU56284	-0.709878917	N
B_OTU1339	B_OTU3294	-0.709797792	N
B_OTU8205	B_OTU6491	-0.709777975	N
B_OTU676	B_OTU4622	-0.709744155	N
B_OTU7182	B_OTU55565	-0.709715639	N
B_OTU5865	B_OTU5703	-0.709704331	N
B_OTU7334	B_OTU7182	-0.709699584	N
B_OTU2093	B_OTU676	-0.709683918	N
B_OTU5557	B_OTU6636	-0.70968167	N
B_OTU6041	B_OTU34357	-0.709621396	N
B_OTU5742	F_OTU4689	-0.709608265	N
B_OTU3022	B_OTU4388	-0.70957985	N
B_OTU5939	B_OTU1073	-0.709529331	N
B_OTU70836	B_OTU2665	-0.709517754	N
B_OTU8205	B_OTU7107	-0.709497691	N
B_OTU5557	B_OTU9889	-0.709455857	N
F_OTU4603	F_OTU4722	-0.709433959	N
B_OTU6655	B_OTU4663	-0.709415891	N
B_OTU70896	B_OTU56945	-0.709413797	N
B_OTU6134	B_OTU1073	-0.709329683	N
B_OTU64014	B_OTU6491	-0.709299141	N
B_OTU1513	B_OTU20937	-0.709293672	N
B_OTU34357	B_OTU6602	-0.709276637	N
B_OTU6041	B_OTU4425	-0.709276619	N
B_OTU6815	B_OTU1899	-0.709199261	N
B_OTU5913	B_OTU1817	-0.709140388	N
B_OTU6102	B_OTU57860	-0.709128214	N
B_OTU64274	B_OTU9724	-0.709104241	N
B_OTU6815	B_OTU1513	-0.709102993	N
B_OTU1866	B_OTU1382	-0.709099291	N
B_OTU4276	B_OTU2505	-0.709093117	N
B_OTU6491	B_OTU7622	-0.709068644	N
B_OTU3718	B_OTU56054	-0.70906791	N
B_OTU5913	B_OTU3634	-0.709013047	N
B_OTU7107	B_OTU1719	-0.708943166	N
B_OTU7792	B_OTU11307	-0.708888853	N
B_OTU1547	B_OTU6259	-0.708888065	N
B_OTU65391	B_OTU7571	-0.708858174	N
B_OTU9284	B_OTU9800	-0.708704274	N
F_OTU4603	F_OTU2655	-0.708704036	N
B_OTU286	B_OTU5703	-0.708668163	N
B_OTU3443	B_OTU337	-0.708655098	N
B_OTU7792	B_OTU5132	-0.708651282	N
B_OTU2552	B_OTU8099	-0.708643912	N
B_OTU3605	B_OTU1868	-0.708626562	N
B_OTU3389	B_OTU2443	-0.708619008	N
B_OTU5305	B_OTU9092	-0.708595938	N
B_OTU4219	B_OTU1013	-0.708594359	N
B_OTU6745	B_OTU3022	-0.708593405	N
B_OTU2005	B_OTU2904	-0.708591443	N
B_OTU2420	B_OTU8024	-0.708585381	N
B_OTU7152	B_OTU4298	-0.708541977	N
B_OTU11043	B_OTU6846	-0.708513083	N
B_OTU6803	B_OTU4388	-0.708503681	N
B_OTU6815	B_OTU63931	-0.708434148	N
B_OTU1403	B_OTU3310	-0.708403807	N
B_OTU3718	B_OTU6158	-0.7083555	N
B_OTU1513	B_OTU4581	-0.708341652	N
B_OTU11043	B_OTU7702	-0.708337324	N
B_OTU5913	B_OTU3443	-0.708303548	N
B_OTU65391	F_OTU4508	-0.708302211	N
B_OTU5865	B_OTU4106	-0.708233248	N
B_OTU3605	B_OTU1223	-0.708181736	N
B_OTU6134	B_OTU1513	-0.708176643	N
B_OTU2904	B_OTU9092	-0.708119594	N
B_OTU6815	B_OTU2505	-0.708115201	N
B_OTU8062	B_OTU3159	-0.708105838	N
F_OTU2703	B_OTU4581	-0.708070103	N
B_OTU337	B_OTU969	-0.708069052	N
B_OTU8024	B_OTU6803	-0.708006889	N
B_OTU2258	B_OTU70836	-0.707959949	N
B_OTU4256	B_OTU2505	-0.707929485	N
B_OTU1570	B_OTU2965	-0.70788944	N
B_OTU70836	B_OTU55565	-0.707867174	N
B_OTU9284	B_OTU969	-0.707853383	N
B_OTU3389	B_OTU2505	-0.707815064	N
B_OTU64274	F_OTU3389	-0.707756504	N
B_OTU5865	B_OTU778	-0.707737306	N
B_OTU3124	B_OTU56284	-0.707698743	N
B_OTU4489	B_OTU9604	-0.707629748	N
B_OTU3929	B_OTU9604	-0.707614889	N
B_OTU778	B_OTU1258	-0.70760358	N
B_OTU3456	B_OTU2164	-0.707560531	N
B_OTU1403	B_OTU641	-0.70754128	N
B_OTU1866	B_OTU1852	-0.707527259	N
B_OTU7182	B_OTU7675	-0.707455962	N
B_OTU6486	B_OTU4663	-0.707450504	N
B_OTU9604	B_OTU71649	-0.707449629	N
B_OTU2965	B_OTU9800	-0.707420378	N
B_OTU6655	B_OTU8316	-0.70735208	N
B_OTU7622	B_OTU9117	-0.707334308	N
B_OTU2552	B_OTU34357	-0.707306656	N
B_OTU5913	B_OTU8024	-0.707297588	N
B_OTU9604	B_OTU3292	-0.707291046	N
B_OTU6025	B_OTU11350	-0.707252683	N
B_OTU5568	B_OTU1327	-0.707231186	N
B_OTU6602	B_OTU62735	-0.7071977	N
B_OTU6745	B_OTU34357	-0.707172989	N
B_OTU9284	B_OTU8316	-0.707168833	N
B_OTU5568	B_OTU7275	-0.707147747	N
B_OTU5546	B_OTU11307	-0.707128715	N
B_OTU286	B_OTU5434	-0.707116156	N
B_OTU10636	B_OTU3756	-0.707099354	N
B_OTU4276	B_OTU1339	-0.707092801	N
B_OTU7246	B_OTU53800	-0.707011103	N
B_OTU1665	B_OTU9284	-0.706969324	N
B_OTU1665	B_OTU3189	-0.706925543	N
B_OTU9284	B_OTU8743	-0.706887074	N
B_OTU5865	B_OTU10052	-0.706863144	N
B_OTU7874	B_OTU2443	-0.706842272	N
B_OTU6134	B_OTU4388	-0.706812812	N
B_OTU1866	B_OTU3443	-0.706803094	N
B_OTU6025	B_OTU5481	-0.706759429	N
B_OTU9604	B_OTU3242	-0.706728161	N
B_OTU9604	B_OTU7334	-0.706727453	N
B_OTU69440	B_OTU1073	-0.706716855	N
B_OTU3742	B_OTU56262	-0.706687342	N
B_OTU8024	B_OTU2665	-0.706664641	N
B_OTU2005	B_OTU7152	-0.706643507	N
B_OTU3456	B_OTU4853	-0.706634816	N
B_OTU9284	B_OTU1868	-0.706579532	N
B_OTU2552	B_OTU6803	-0.706569604	N
B_OTU3189	B_OTU2505	-0.706545058	N
B_OTU7527	B_OTU3443	-0.706529283	N
B_OTU1547	B_OTU2420	-0.70651544	N
B_OTU4663	B_OTU3189	-0.706514162	N
B_OTU4298	B_OTU4358	-0.706499209	N
B_OTU1073	B_OTU71649	-0.70646321	N
B_OTU1852	B_OTU59258	-0.706439641	N
B_OTU1513	B_OTU2420	-0.706411935	N
B_OTU8284	B_OTU65391	-0.706401563	N
B_OTU7622	B_OTU8099	-0.706389043	N
B_OTU6655	B_OTU9604	-0.706365035	N
B_OTU1806	B_OTU7334	-0.706298595	N
B_OTU2093	B_OTU969	-0.706237612	N
B_OTU6102	B_OTU11034	-0.70623366	N
B_OTU7792	B_OTU1513	-0.706185531	N
B_OTU7334	B_OTU5541	-0.706178352	N
B_OTU5839	B_OTU7182	-0.706151371	N
B_OTU65197	B_OTU1719	-0.706146485	N
B_OTU3663	B_OTU969	-0.706137788	N
B_OTU1866	B_OTU69678	-0.706105933	N
B_OTU5839	B_OTU63931	-0.706092421	N
B_OTU1570	B_OTU65197	-0.706065441	N
B_OTU5476	B_OTU6037	-0.706030917	N
B_OTU4219	B_OTU2965	-0.7060293	N
B_OTU3929	B_OTU1513	-0.705985357	N
B_OTU8205	B_OTU4581	-0.705948833	N
B_OTU5523	B_OTU2256	-0.705937309	N
B_OTU2965	B_OTU615	-0.705894892	N
B_OTU65197	B_OTU2505	-0.705789041	N
B_OTU9604	B_OTU4462	-0.705788762	N
B_OTU6655	B_OTU6086	-0.705750857	N
B_OTU3682	B_OTU641	-0.705640592	N
B_OTU5939	B_OTU1570	-0.705639676	N
B_OTU6041	B_OTU5481	-0.705611117	N
B_OTU7622	B_OTU6636	-0.705575983	N
B_OTU5927	B_OTU10765	-0.705565174	N
B_OTU4505	B_OTU3456	-0.705541787	N
B_OTU3294	B_OTU7152	-0.70553166	N
B_OTU65391	B_OTU5434	-0.705482071	N
B_OTU11350	B_OTU55811	-0.705450102	N
B_OTU7792	B_OTU4231	-0.705447186	N
B_OTU4276	B_OTU70836	-0.705428027	N
B_OTU8743	B_OTU3022	-0.705373989	N
B_OTU3310	B_OTU6037	-0.705299371	N
B_OTU9604	B_OTU3310	-0.705285649	N
B_OTU2005	B_OTU676	-0.705275851	N
B_OTU3022	B_OTU63931	-0.70526403	N
B_OTU5476	B_OTU1665	-0.705221771	N
B_OTU3718	B_OTU5543	-0.705147268	N
B_OTU4298	B_OTU8080	-0.705045527	N
B_OTU2027	B_OTU6086	-0.705044504	N
B_OTU1866	B_OTU74198	-0.705021886	N
B_OTU4256	B_OTU1868	-0.705016128	N
B_OTU6085	B_OTU1751	-0.704980481	N
B_OTU7421	B_OTU10636	-0.704979425	N
B_OTU1403	B_OTU6815	-0.704920618	N
B_OTU2164	B_OTU6037	-0.70491508	N
B_OTU3389	B_OTU5305	-0.704901267	N
B_OTU65391	B_OTU11085	-0.704891003	N
B_OTU1339	B_OTU4298	-0.704867224	N
B_OTU7792	B_OTU8921	-0.704858789	N
B_OTU3682	B_OTU3022	-0.70482636	N
B_OTU3605	B_OTU1912	-0.704759588	N
B_OTU4298	B_OTU5132	-0.704746909	N
B_OTU6655	B_OTU505	-0.704735746	N
B_OTU6815	B_OTU2256	-0.704686505	N
B_OTU5523	B_OTU4563	-0.704616856	N
B_OTU7246	B_OTU5064	-0.704596839	N
B_OTU64274	B_OTU55811	-0.704595047	N
B_OTU8205	B_OTU7334	-0.704546416	N
B_OTU3292	B_OTU943	-0.70453922	N
B_OTU6085	B_OTU63931	-0.704488861	N
B_OTU8935	B_OTU4358	-0.704477058	N
B_OTU4298	B_OTU4388	-0.704462454	N
B_OTU1547	B_OTU7527	-0.704401199	N
B_OTU74198	B_OTU9284	-0.704369332	N
B_OTU2965	B_OTU2256	-0.7043503	N
B_OTU3456	B_OTU337	-0.704337188	N
B_OTU6846	B_OTU3350	-0.704331155	N
B_OTU1513	B_OTU8099	-0.7043189	N
B_OTU5686	B_OTU53800	-0.704258216	N
B_OTU2552	B_OTU65197	-0.704258116	N
B_OTU7874	B_OTU9604	-0.704255086	N
B_OTU4581	B_OTU969	-0.704245404	N
B_OTU5543	F_OTU4722	-0.704224427	N
B_OTU6491	B_OTU9151	-0.704213878	N
B_OTU3718	B_OTU9795	-0.704184826	N
B_OTU2261	B_OTU11307	-0.704178253	N
B_OTU8062	B_OTU3022	-0.704177827	N
B_OTU2965	B_OTU9724	-0.704134379	N
B_OTU5865	B_OTU5543	-0.704121327	N
B_OTU4276	B_OTU969	-0.704111159	N
B_OTU844	B_OTU4505	-0.704086146	N
B_OTU9604	B_OTU4256	-0.704076254	N
B_OTU5476	B_OTU3634	-0.704066257	N
B_OTU1547	B_OTU55565	-0.704062783	N
B_OTU1403	B_OTU59258	-0.704062374	N
B_OTU4712	B_OTU2825	-0.703987545	N
B_OTU1852	B_OTU3124	-0.703985445	N
B_OTU70896	B_OTU63931	-0.70391937	N
B_OTU6897	F_OTU4689	-0.703911258	N
B_OTU1547	B_OTU4622	-0.703849731	N
B_OTU4219	B_OTU5939	-0.703790979	N
B_OTU1665	B_OTU6491	-0.703789788	N
B_OTU1339	B_OTU9117	-0.703761934	N
B_OTU1665	B_OTU3022	-0.703758569	N
B_OTU1403	B_OTU1059	-0.703636575	N
B_OTU1852	B_OTU337	-0.703609734	N
B_OTU4219	B_OTU3663	-0.703601352	N
B_OTU4581	B_OTU2443	-0.70353982	N
B_OTU7107	B_OTU3677	-0.703534749	N
B_OTU3294	B_OTU2443	-0.703499355	N
B_OTU1513	B_OTU3310	-0.703498383	N
B_OTU8935	B_OTU1513	-0.703493157	N
B_OTU2570	B_OTU8316	-0.703407699	N
B_OTU6041	B_OTU4581	-0.703396335	N
B_OTU641	B_OTU1719	-0.703368224	N
B_OTU64274	B_OTU7182	-0.703287742	N
B_OTU11043	B_OTU4973	-0.703223586	N
B_OTU4581	B_OTU8921	-0.703159967	N
B_OTU4298	B_OTU1073	-0.703157644	N
B_OTU65197	B_OTU9800	-0.703149429	N
B_OTU3389	B_OTU8921	-0.703088804	N
B_OTU7107	B_OTU2443	-0.703086516	N
B_OTU1631	B_OTU8024	-0.703042625	N
B_OTU3742	B_OTU10182	-0.703034319	N
B_OTU7622	B_OTU5568	-0.703033167	N
B_OTU337	B_OTU615	-0.703021824	N
B_OTU4256	B_OTU2443	-0.703018959	N
B_OTU6655	B_OTU58071	-0.702993674	N
B_OTU505	B_OTU10721	-0.702979833	N
B_OTU7753	B_OTU6086	-0.702953249	N
B_OTU1570	B_OTU9284	-0.702946865	N
B_OTU1806	B_OTU2965	-0.702921725	N
B_OTU6745	B_OTU3242	-0.702906158	N
B_OTU3718	B_OTU10636	-0.702890519	N
B_OTU8935	B_OTU981	-0.702879181	N
B_OTU1719	B_OTU3159	-0.702870908	N
B_OTU5568	B_OTU1852	-0.702865304	N
B_OTU5568	B_OTU2825	-0.702845775	N
B_OTU6238	B_OTU1561	-0.702828349	N
B_OTU70836	B_OTU778	-0.702804261	N
B_OTU1866	B_OTU3456	-0.702734879	N
B_OTU6102	B_OTU4298	-0.702732459	N
B_OTU65391	B_OTU53805	-0.702722723	N
B_OTU676	B_OTU2164	-0.702706864	N
B_OTU3605	B_OTU56945	-0.702697331	N
B_OTU5939	B_OTU1407	-0.702694443	N
B_OTU7753	B_OTU4388	-0.7026657	N
B_OTU286	B_OTU9714	-0.702620032	N
B_OTU3663	B_OTU6745	-0.70260988	N
B_OTU2005	B_OTU3443	-0.702604457	N
B_OTU2258	B_OTU63931	-0.702599738	N
B_OTU1631	B_OTU8062	-0.702579488	N
B_OTU1403	B_OTU8269	-0.702548938	N
B_OTU286	B_OTU5476	-0.702497638	N
B_OTU8205	B_OTU3292	-0.702474464	N
B_OTU5686	B_OTU56945	-0.702468115	N
B_OTU4505	B_OTU1817	-0.702339312	N
B_OTU3682	B_OTU7675	-0.702338782	N
B_OTU6085	B_OTU2505	-0.702272117	N
B_OTU2904	B_OTU3189	-0.702265991	N
B_OTU3605	B_OTU8205	-0.702246133	N
B_OTU5939	B_OTU5132	-0.702213685	N
B_OTU4256	B_OTU1513	-0.702199625	N
B_OTU3682	B_OTU57860	-0.70219032	N
B_OTU11111	B_OTU6491	-0.702145936	N
B_OTU3718	B_OTU4425	-0.702123813	N
B_OTU4298	B_OTU969	-0.702099744	N
B_OTU7792	B_OTU53950	-0.702099543	N
B_OTU1339	B_OTU6238	-0.702039145	N
B_OTU6815	B_OTU66216	-0.702035305	N
B_OTU5839	B_OTU1327	-0.702030762	N
B_OTU7622	B_OTU3310	-0.702019057	N
B_OTU6041	B_OTU55851	-0.701998828	N
B_OTU1631	B_OTU4358	-0.70199771	N
B_OTU3605	B_OTU969	-0.701956314	N
B_OTU8743	B_OTU7527	-0.701927057	N
B_OTU2005	B_OTU2629	-0.701860024	N
B_OTU1547	B_OTU10636	-0.701854545	N
B_OTU7421	B_OTU6238	-0.701843076	N
B_OTU7836	B_OTU5190	-0.701809749	N
B_OTU1631	B_OTU7075	-0.701792264	N
B_OTU7836	B_OTU2420	-0.701776907	N
B_OTU1719	B_OTU4853	-0.701765834	N
B_OTU7874	B_OTU1073	-0.701760712	N
B_OTU4256	B_OTU5132	-0.701736394	N
B_OTU6238	B_OTU4663	-0.701715326	N
B_OTU9104	B_OTU70836	-0.701632756	N
B_OTU1631	B_OTU543	-0.701632291	N
B_OTU7712	B_OTU1665	-0.701613573	N
B_OTU6238	B_OTU3456	-0.701600983	N
B_OTU3718	B_OTU11350	-0.70152249	N
B_OTU6745	B_OTU337	-0.701518123	N
B_OTU1547	B_OTU7792	-0.701512938	N
B_OTU6041	B_OTU8099	-0.701416874	N
B_OTU9838	B_OTU6745	-0.701402629	N
B_OTU70896	B_OTU1561	-0.701394068	N
B_OTU3605	B_OTU4563	-0.7013443	N
B_OTU641	B_OTU2443	-0.701342029	N
B_OTU3443	B_OTU8099	-0.70133542	N
B_OTU5939	B_OTU3443	-0.701314839	N
B_OTU6134	B_OTU8062	-0.701292603	N
B_OTU2261	B_OTU1852	-0.701278141	N
B_OTU5476	B_OTU56284	-0.701249061	N
B_OTU6238	B_OTU1868	-0.701216592	N
B_OTU3718	B_OTU3189	-0.701207196	N
B_OTU4276	B_OTU8080	-0.701205462	N
B_OTU5568	B_OTU4563	-0.701199287	N
B_OTU3022	B_OTU70836	-0.701198596	N
B_OTU1570	B_OTU9092	-0.701168146	N
B_OTU7836	B_OTU6085	-0.70110677	N
B_OTU4712	B_OTU9724	-0.70110593	N
B_OTU1547	B_OTU6815	-0.7010856	N
B_OTU6655	B_OTU1665	-0.70108501	N
B_OTU5865	B_OTU7351	-0.700983359	N
B_OTU7107	B_OTU1817	-0.700876492	N
B_OTU1631	B_OTU943	-0.700834781	N
B_OTU286	B_OTU7702	-0.700809391	N
B_OTU8205	B_OTU59258	-0.700790358	N
B_OTU9284	B_OTU3662	-0.700769897	N
B_OTU7421	B_OTU2093	-0.700765992	N
B_OTU4388	B_OTU7642	-0.700761175	N
B_OTU4276	B_OTU4563	-0.700735167	N
B_OTU9604	B_OTU4106	-0.700725876	N
B_OTU1339	B_OTU65197	-0.700694428	N
B_OTU1403	B_OTU3189	-0.700691689	N
B_OTU5927	B_OTU7527	-0.700667128	N
B_OTU4581	B_OTU11307	-0.700666794	N
B_OTU3718	B_OTU1631	-0.700655583	N
B_OTU5939	B_OTU63931	-0.70065209	N
B_OTU2261	B_OTU1719	-0.700651693	N
B_OTU8205	B_OTU4106	-0.700590709	N
B_OTU8743	B_OTU3242	-0.700550675	N
B_OTU7246	B_OTU2311	-0.700547062	N
B_OTU2904	B_OTU59258	-0.700500688	N
B_OTU6655	B_OTU3524	-0.700490936	N
B_OTU3742	B_OTU9284	-0.700479537	N
B_OTU5913	B_OTU3718	-0.70044184	N
B_OTU2965	B_OTU8743	-0.700432712	N
B_OTU641	B_OTU2825	-0.700416282	N
B_OTU3292	B_OTU8921	-0.700344621	N
B_OTU10182	B_OTU9724	-0.700321948	N
B_OTU2258	B_OTU8921	-0.700310525	N
B_OTU3682	B_OTU70896	-0.70030232	N
B_OTU8536	B_OTU7557	-0.700295909	N
B_OTU7152	B_OTU2164	-0.700278771	N
B_OTU3059	B_OTU6602	-0.700190376	N
B_OTU3389	B_OTU56945	-0.700177693	N
B_OTU64274	B_OTU2443	-0.700166444	N
B_OTU4256	B_OTU1852	-0.700154552	N
B_OTU3663	B_OTU3662	-0.700141929	N
B_OTU11111	B_OTU4106	-0.700131108	N
B_OTU4219	B_OTU6655	-0.70013011	N
B_OTU7246	B_OTU71667	-0.700102752	N
B_OTU6655	B_OTU69678	-0.700061407	N
B_OTU1513	B_OTU7527	-0.70004451	N
B_OTU5523	B_OTU969	-0.700037078	N
B_OTU5523	B_OTU3456	-0.700020928	N
B_OTU778	B_OTU6086	-0.700000022	N
B_OTU7246	B_OTU1618	-0.699999199	N
B_OTU5523	B_OTU9724	-0.699993843	N
B_OTU1866	B_OTU10417	-0.69998193	N
B_OTU65391	B_OTU6691	-0.699975701	N
B_OTU6085	B_OTU9724	-0.699953262	N
B_OTU7622	B_OTU7675	-0.699953258	N
B_OTU9604	B_OTU8269	-0.699943741	N
B_OTU70836	B_OTU55851	-0.699935463	N
B_OTU6085	B_OTU6086	-0.69986732	N
B_OTU7152	B_OTU3663	-0.699850765	N
B_OTU4358	B_OTU6636	-0.699799751	N
B_OTU3389	B_OTU2256	-0.699737364	N
B_OTU4388	B_OTU7527	-0.699702669	N
B_OTU6041	B_OTU3189	-0.699691117	N
B_OTU3718	B_OTU4712	-0.699688574	N
B_OTU7152	B_OTU8099	-0.699613737	N
B_OTU8935	B_OTU1665	-0.699582474	N
B_OTU9604	B_OTU7117	-0.699580945	N
B_OTU4080	B_OTU1513	-0.69957751	N
B_OTU7246	B_OTU8578	-0.699571315	N
B_OTU3189	B_OTU3634	-0.699555136	N
B_OTU10182	B_OTU7182	-0.699541728	N
B_OTU3742	B_OTU3242	-0.699536641	N
B_OTU9604	B_OTU5528	-0.699520443	N
B_OTU1513	B_OTU70896	-0.699418491	N
B_OTU6655	B_OTU4388	-0.699368464	N
B_OTU65391	B_OTU5568	-0.699331644	N
B_OTU3389	B_OTU8024	-0.699294169	N
B_OTU3022	B_OTU1073	-0.699283743	N
B_OTU2420	B_OTU1852	-0.699273682	N
B_OTU641	B_OTU3677	-0.699257285	N
B_OTU4219	B_OTU2665	-0.699236701	N
B_OTU4358	B_OTU7527	-0.699179035	N
B_OTU3310	B_OTU6745	-0.699159828	N
B_OTU7334	B_OTU943	-0.699111516	N
B_OTU4489	B_OTU3677	-0.699102108	N
B_OTU5865	B_OTU7180	-0.699092519	N
B_OTU1403	B_OTU7675	-0.699079046	N
B_OTU11350	B_OTU60072	-0.699076615	N
B_OTU8205	B_OTU3124	-0.699016952	N
B_OTU9838	B_OTU9800	-0.699010471	N
B_OTU7622	B_OTU3022	-0.698975557	N
B_OTU5865	B_OTU3189	-0.698966321	N
B_OTU5523	B_OTU5132	-0.698965222	N
B_OTU6134	B_OTU11043	-0.698958105	N
B_OTU7874	B_OTU55811	-0.698936585	N
B_OTU6655	B_OTU74198	-0.698934511	N
B_OTU4663	B_OTU5839	-0.698926763	N
B_OTU3718	B_OTU8935	-0.698910796	N
B_OTU3189	B_OTU6745	-0.698893345	N
B_OTU7152	B_OTU5686	-0.698879541	N
B_OTU5557	B_OTU3220	-0.698878965	N
B_OTU5476	B_OTU676	-0.698873315	N
B_OTU1547	B_OTU6202	-0.698860314	N
B_OTU1547	B_OTU7910	-0.698757006	N
B_OTU844	B_OTU9284	-0.698739524	N
B_OTU65391	B_OTU3220	-0.698718945	N
B_OTU2570	B_OTU2505	-0.698624749	N
B_OTU4581	B_OTU9800	-0.698615278	N
B_OTU1719	B_OTU9117	-0.698590709	N
B_OTU8205	B_OTU6213	-0.698508312	N
B_OTU6815	B_OTU676	-0.698494443	N
B_OTU65197	B_OTU63931	-0.698482125	N
B_OTU7792	B_OTU5927	-0.698475652	N
B_OTU3294	B_OTU3634	-0.698424704	N
B_OTU11111	B_OTU6803	-0.698401031	N
B_OTU3682	B_OTU2665	-0.698394056	N
B_OTU9117	B_OTU3634	-0.698350295	N
B_OTU6041	B_OTU8284	-0.698277336	N
B_OTU1403	B_OTU4462	-0.698264774	N
F_OTU4335	B_OTU2027	-0.698211862	N
B_OTU6025	B_OTU6636	-0.698181779	N
B_OTU7836	B_OTU4581	-0.698157395	N
B_OTU4311	B_OTU4563	-0.698111945	N
B_OTU4505	B_OTU5132	-0.698083331	N
B_OTU9724	B_OTU6884	-0.698080676	N
B_OTU5839	B_OTU18889	-0.698045388	N
B_OTU6085	B_OTU1912	-0.69802816	N
B_OTU7622	B_OTU6803	-0.697919783	N
B_OTU2261	B_OTU6745	-0.697852881	N
B_OTU1403	B_OTU65197	-0.697816643	N
B_OTU4505	B_OTU676	-0.697737368	N
B_OTU11043	B_OTU10765	-0.697725447	N
B_OTU6815	B_OTU4358	-0.697721137	N
B_OTU1665	B_OTU6803	-0.697702635	N
B_OTU4663	B_OTU57860	-0.697699857	N
B_OTU6086	B_OTU6158	-0.697689143	N
B_OTU11111	B_OTU56054	-0.697648831	N
B_OTU3742	B_OTU4712	-0.697607172	N
B_OTU2420	B_OTU58925	-0.697605516	N
B_OTU5476	B_OTU9800	-0.697566259	N
B_OTU8062	B_OTU2164	-0.697528126	N
B_OTU6041	B_OTU4106	-0.697503295	N
B_OTU2904	B_OTU2093	-0.697501661	N
B_OTU6655	B_OTU1751	-0.697456905	N
B_OTU4853	B_OTU56945	-0.697412798	N
B_OTU1547	B_OTU6636	-0.697408271	N
B_OTU9284	B_OTU3634	-0.697403577	N
B_OTU7117	B_OTU65391	-0.69739282	N
B_OTU5839	B_OTU5305	-0.69738484	N
B_OTU8024	B_OTU55565	-0.697376028	N
B_OTU5476	B_OTU6086	-0.697374373	N
B_OTU2582	B_OTU5927	-0.697360827	N
B_OTU9604	B_OTU6213	-0.697295443	N
B_OTU3456	B_OTU3022	-0.697279535	N
B_OTU5865	B_OTU11085	-0.697271792	N
B_OTU2261	F_OTU2703	-0.697252578	N
B_OTU8284	B_OTU2010	-0.697211025	N
B_OTU337	B_OTU4563	-0.697205773	N
B_OTU58071	B_OTU10636	-0.697193069	N
B_OTU4505	B_OTU7152	-0.697176062	N
B_OTU6655	B_OTU8080	-0.69716546	N
B_OTU5543	B_OTU1665	-0.697138187	N
B_OTU65391	B_OTU3375	-0.697104401	N
B_OTU6102	B_OTU3159	-0.697024082	N
B_OTU8269	B_OTU4358	-0.697006398	N
B_OTU6213	B_OTU676	-0.696999773	N
B_OTU7836	B_OTU10182	-0.696998326	N
B_OTU5543	B_OTU11043	-0.69697176	N
B_OTU58071	B_OTU2665	-0.696928276	N
B_OTU2904	B_OTU6486	-0.696927374	N
B_OTU5839	B_OTU1362	-0.696907157	N
B_OTU7107	B_OTU3443	-0.696900188	N
B_OTU8062	B_OTU11034	-0.69688905	N
B_OTU4298	B_OTU3443	-0.696880253	N
B_OTU2027	B_OTU5132	-0.696869741	N
B_OTU4219	B_OTU65197	-0.696868545	N
B_OTU11111	B_OTU7702	-0.696865467	N
B_OTU3456	B_OTU3242	-0.69685959	N
B_OTU6815	B_OTU7152	-0.696794515	N
B_OTU3389	B_OTU6086	-0.69679395	N
B_OTU8205	B_OTU2496	-0.696792121	N
B_OTU6803	B_OTU1719	-0.696772994	N
B_OTU2005	B_OTU6745	-0.696766453	N
B_OTU2420	B_OTU1719	-0.696719061	N
B_OTU5939	B_OTU2443	-0.69669204	N
B_OTU2005	B_OTU11307	-0.69668788	N
B_OTU1403	B_OTU1031	-0.696658969	N
B_OTU4219	B_OTU2164	-0.696657695	N
B_OTU5865	B_OTU2258	-0.696641905	N
B_OTU5865	B_OTU4888	-0.696603867	N
B_OTU286	B_OTU6846	-0.69660274	N
B_OTU3718	B_OTU2258	-0.69660268	N
B_OTU3718	B_OTU6134	-0.696600244	N
B_OTU7246	B_OTU2148	-0.696594884	N
B_OTU3224	B_OTU844	-0.696575053	N
B_OTU828	B_OTU58925	-0.696550451	N
B_OTU7965	B_OTU65391	-0.696519991	N
B_OTU2261	B_OTU4545	-0.696516479	N
B_OTU74198	B_OTU3663	-0.696506542	N
B_OTU5523	B_OTU63931	-0.696493155	N
B_OTU6815	B_OTU3443	-0.696487208	N
B_OTU2965	B_OTU3662	-0.696474203	N
B_OTU6655	B_OTU6037	-0.696437101	N
B_OTU6085	B_OTU2552	-0.696405606	N
F_OTU4689	B_OTU2671	-0.696399297	N
B_OTU3605	B_OTU5305	-0.696337496	N
B_OTU4358	B_OTU778	-0.696315098	N
B_OTU9284	B_OTU4545	-0.696303142	N
B_OTU8080	B_OTU337	-0.696264772	N
B_OTU3292	B_OTU1719	-0.696253527	N
B_OTU5557	B_OTU2078	-0.696122721	N
B_OTU3022	B_OTU6602	-0.696055388	N
B_OTU6491	B_OTU8868	-0.696053633	N
B_OTU8080	B_OTU7527	-0.696019547	N
B_OTU2093	B_OTU1852	-0.695999479	N
B_OTU3456	B_OTU641	-0.695997223	N
B_OTU9604	B_OTU59258	-0.695976232	N
B_OTU5839	B_OTU9724	-0.695969263	N
B_OTU6041	B_OTU1631	-0.695924754	N
B_OTU4489	B_OTU3443	-0.69590042	N
B_OTU4298	B_OTU1407	-0.695889232	N
B_OTU74198	B_OTU3310	-0.695886076	N
B_OTU6602	B_OTU2665	-0.695836478	N
B_OTU641	B_OTU1327	-0.695811714	N
B_OTU7421	B_OTU337	-0.695794357	N
B_OTU3742	B_OTU34357	-0.695755012	N
B_OTU3663	B_OTU1912	-0.695725442	N
B_OTU2258	B_OTU1912	-0.695703884	N
B_OTU1547	B_OTU2258	-0.695694716	N
B_OTU5808	B_OTU7117	-0.695631331	N
B_OTU1403	B_OTU1866	-0.695622069	N
B_OTU2027	B_OTU4358	-0.695614841	N
B_OTU4256	B_OTU4545	-0.695604415	N
B_OTU676	B_OTU4240	-0.695579393	N
B_OTU4489	B_OTU63931	-0.695570506	N
B_OTU4080	B_OTU62547	-0.69556074	N
B_OTU4581	B_OTU9724	-0.695553534	N
B_OTU4219	B_OTU1866	-0.695548576	N
B_OTU10182	B_OTU1899	-0.695541411	N
B_OTU1547	B_OTU2164	-0.695522256	N
B_OTU2005	F_OTU2703	-0.695485435	N
B_OTU2261	B_OTU3682	-0.695484399	N
B_OTU64274	B_OTU5132	-0.695479275	N
B_OTU7874	B_OTU64014	-0.695475315	N
B_OTU1547	B_OTU831	-0.69542675	N
B_OTU7107	B_OTU60124	-0.695367807	N
B_OTU3605	B_OTU1570	-0.695364402	N
B_OTU8062	B_OTU4581	-0.695361887	N
B_OTU676	B_OTU3159	-0.695333577	N
B_OTU3294	B_OTU615	-0.695325795	N
B_OTU3389	B_OTU59975	-0.695288723	N
B_OTU7527	B_OTU7615	-0.695267691	N
B_OTU6086	B_OTU55565	-0.69525992	N
B_OTU286	B_OTU69532	-0.695244125	N
B_OTU2093	B_OTU8316	-0.695240155	N
B_OTU3718	B_OTU4335	-0.695235114	N
B_OTU8012	B_OTU8062	-0.69522687	N
B_OTU943	B_OTU55565	-0.695212992	N
B_OTU3159	B_OTU1327	-0.695211994	N
B_OTU7182	B_OTU11034	-0.695196032	N
B_OTU5939	B_OTU53800	-0.695187802	N
B_OTU3389	B_OTU1852	-0.694966261	N
B_OTU4256	B_OTU1912	-0.694916142	N
B_OTU5541	B_OTU337	-0.69487979	N
B_OTU2005	B_OTU1852	-0.694875205	N
F_OTU3074	B_OTU64274	-0.694849067	N
B_OTU9604	B_OTU4973	-0.694841663	N
B_OTU3605	B_OTU8080	-0.694804647	N
B_OTU1403	B_OTU2965	-0.694782179	N
B_OTU2582	B_OTU8024	-0.694767786	N
B_OTU2164	B_OTU969	-0.694714322	N
B_OTU3189	B_OTU4231	-0.694690537	N
B_OTU5731	B_OTU3677	-0.694594667	N
B_OTU3159	B_OTU1817	-0.694574045	N
B_OTU5865	B_OTU5731	-0.694544901	N
B_OTU4298	B_OTU9800	-0.694542536	N
B_OTU4712	B_OTU3677	-0.69448211	N
B_OTU1631	B_OTU3443	-0.694482008	N
B_OTU3742	B_OTU7753	-0.69443118	N
F_OTU2466	B_OTU3682	-0.69439988	N
B_OTU6041	B_OTU6968	-0.694392928	N
B_OTU3605	B_OTU3634	-0.694376625	N
B_OTU7246	B_OTU2552	-0.694351131	N
[truncated: 31,033 more rows]
