# Supplementary material for: Soil Microbial Network Complexity Varies With pH as a Continuum, Not a Threshold, Across the North China Plain
Source: Front Microbiol. 2022 Jun 6;13:895687. doi: 10.3389/fmicb.2022.895687 (PMC9207804; doi:10.3389/fmicb.2022.895687)
Supplement: Supplementary file 1 [file Data_Sheet_1.ZIP › Data/env.csv]

ID	pH	SM	OC	DOC	TN	DTN	NO3	NH4	DON	TP	TK	AP	AK	EC	Mg	Ca	K	Fe	Cr	Mn	Cu	Zn	Cd	Pb	As
CX1	8.35	22.72727273	10.02295467	32.85183486	1.18245804	221.4684319	74.11028568	1.142130523	146.2160157	1.161429588	17.37288136	33.68516203	110	457	11.92208051	35.73634914	18.03507373	26.27540853	45.08608362	527.806987	18.93062414	65.57191443	0.181137391	21.75014636	37.0823633
CX2	8.38	23.91304348	7.865937073	27.24344078	1.018498368	214.003782	72.65008795	1.183944555	140.1697495	1.125564887	16.90251572	44.5770897	97.5	347	11.41304348	34.36378141	17.89988034	24.4266055	48.89076097	542.1004037	19.27825116	65.8512673	0.160232554	22.66132137	37.3426089
CX3	8.24	22.72727273	7.670739326	29.96410479	1.113483685	312.7409633	105.3791784	1.399216742	205.9625682	1.19649282	16.88128141	81.69556287	120	364	10.34586166	32.04218313	17.32806877	23.49560176	40.13831664	470.0724662	16.95291697	57.98709217	0.17532948	19.64772741	34.68753388
CX4	8.4	22.73838631	8.884803922	23.27953957	0.988606253	199.8502835	65.8995183	2.298952091	131.6518131	1.03530448	16.78082192	58.28707618	122.5	270	10.91008772	36.37360447	17.46411483	23.61941786	43.96075982	509.4503186	22.9876962	68.95016125	0.211040362	23.87251314	38.06393434
CX5	8.39	23.41463415	7.53190165	24.86981533	0.95613548	168.8804946	56.69005272	0.905178761	111.2852631	1.136916274	17.10766423	45.11785518	80	280	10.57306303	32.40666399	16.54957848	23.1633882	41.50901109	487.1169655	16.81929767	58.09274425	0.137647581	20.45299346	36.8308191
CX6	8.33	24.3902439	7.464374576	36.51210946	0.894869985	166.0771802	56.79790601	0.927733492	108.3515407	1.439686398	16.09165808	62.48168649	140	315	9.972408356	29.87780844	16.86046512	22.16692944	42.09246047	467.6867402	15.86158746	60.10688703	0.157143947	19.90267509	41.97513723
CX7	8.43	24.37810945	7.426226304	30.8747963	0.865737052	59.8662895	20.00781687	1.11221701	38.74625562	1.171429	16.66193988	42.00380093	100	213	11.15215655	34.19528754	16.97783546	23.86182109	43.86468103	498.7691392	17.83031082	61.16272216	0.149329389	20.99566272	38.44794867
CX8	8.63	20.28301887	5.65940662	26.91639787	0.589821083	82.62153668	29.06473158	0.772163894	52.78464121	1.074969338	15.60112073	124.1379979	180	169.7	10.08257063	35.41086351	17.35972941	22.11500199	39.57663713	462.5930127	15.75431572	53.89423453	0.157984496	18.71120447	41.777627
CX9	7.86	29.48717949	11.57312898	42.21440392	1.488589212	396.3402435	141.3026264	0.604120818	254.4334963	1.535709579	16.33425034	21.01740064	325	391	10.23137019	33.75400641	16.8369391	22.22055288	40.49955335	472.5578697	17.37237234	71.8644391	0.149094372	25.94511034	42.45056769
DC1	8.19	31.36246787	13.06822869	39.16024027	1.490705303	14.91818677	9.883298735	1.585057344	3.449830691	1.071326996	20.6855792	43.2642868	275	182.5	13.33768058	42.66653291	18.75	34.62078652	67.64161748	772.2138439	30.93125383	83.88344506	0.238961721	31.36116472	40.45548589
DC2	8.06	25.72115385	11.06233538	38.57751237	1.350588235	24.7292493	18.74013424	0.759909223	5.229205837	0.938462545	18.17580965	34.35723001	275	167.7	13.01582532	40.73517628	17.99879808	32.70733173	57.54680792	629.0128783	25.3413022	77.84967695	0.197523567	25.88250734	40.25824821
DC3	8.26	25.85365854	11.36641178	38.25339774	1.331648199	11.2052711	8.225407794	1.243661957	1.736201349	1.149446715	18.22469983	45.52958347	262.5	141.2	10.07903161	21.49359744	18.52741096	29.31172469	60.64602975	613.6603667	26.06836887	70.80706389	0.185285258	34.29831421	32.94349317
DC4	8.24	19.95412844	11.15017897	35.74143492	1.313210332	15.78474699	11.6664709	0.712093849	3.406182241	1.024029833	18.29268293	31.84009046	250	128.5	9.333733493	19.87795118	12.62004802	27.39595838	101.3897938	510.4461512	22.78275401	74.29754932	0.199318204	24.79301002	37.10976204
DC5	6.89	25.17985612	10.64894577	49.72160389	1.172864732	24.1224379	19.39444007	2.303692819	2.424305011	0.700427343	16.04674128	48.26954657	145	133.6	6.635	7.78	11.105	23.245	48.83373708	420.6997001	19.40432356	51.40134531	0.129899157	23.45311253	26.93579591
DC6	7.76	25.06024096	9.769558942	38.78537208	1.139037085	37.58712395	28.53374692	1.011480744	8.041896286	0.830794462	16.04434072	45.25450338	210	165.1	7.539125201	9.420144462	11.60212681	24.57363563	89.11696517	427.8864519	20.23950673	63.37941876	0.152993532	22.28539044	26.68644192
DC7	8.05	27.1393643	11.06639839	31.66370333	1.267419038	24.42122481	17.66221916	1.837758837	4.921246813	0.898036472	16.54411765	32.2005959	195	182.2	8.161735306	12.80487805	10.53578569	24.94002399	54.95689049	475.1032079	21.39453798	61.62213966	0.157078223	25.06580564	34.72307631
DC8	7.98	22.16981132	10.45296167	49.65717621	1.254307069	37.46841808	28.51556834	0.581193284	8.371656456	0.768073501	16.22738002	30.0120325	152.5	164.3	8.227218464	10.31138082	13.62912853	25.45762037	53.86767596	465.6760603	21.07753346	75.70584277	0.170943745	24.70311844	34.22564448
DC9	6.75	25.06203474	10.71903754	37.37272567	1.195526788	26.73008131	19.45496012	1.941713453	5.333407737	0.74422809	16.21037464	44.31013445	162.5	141.3	8.029635563	8.835602723	11.08830597	25.58069684	51.78950279	444.9277798	26.37379927	54.13137169	0.142890386	23.36706957	34.94619391
DM1	8.39	17.29490022	9.110988404	38.4895579	1.125013243	62.59382887	44.98709591	1.124085774	16.48264719	0.722169948	15.98946576	19.83059573	145	404	10.49240911	31.8717539	18.09828206	26.82281262	54.80944592	576.798084	21.72658908	69.53410071	0.145283838	19.05999755	44.15855202
DM2	8.52	18.32946636	11.21620196	44.49263001	1.089628989	20.83206946	12.55980001	1.211166829	7.061102621	0.866191207	19.06028369	26.26729214	142.5	214	11.36816913	33.87514958	20.37794176	29.4126446	55.79994379	623.3190527	24.24823369	70.93085461	0.154439002	20.22824034	47.68330488
DM3	8.61	13.97849462	6.763133061	60.56829094	0.751380427	56.57073582	43.23135631	0.791990301	12.54738921	0.499559062	17.3940544	26.04267101	90	256	9.302557954	31.18005596	17.08633094	22.33213429	36.60936668	463.1532468	16.26568529	48.2060978	0.122370198	16.74126535	44.35893602
DM4	8.15	19.63048499	11.07169375	41.22002163	1.285706757	104.6647843	76.29253893	1.433932057	26.93831331	0.906259805	17.04208654	49.65519918	122.5	391	10.22364217	30.45127796	17.67172524	25.44428914	48.33748971	532.5036797	20.44709194	60.42731842	0.151346715	18.4352865	43.22473607
DM5	8.53	20.2764977	10.51811453	30.03609618	1.248001122	24.13417415	16.52262691	1.485179947	6.126367293	0.811041613	20.61734213	38.6091004	337.5	236	15.00901442	36.84895833	20.87339744	38.13601763	74.20356922	822.4888393	31.97609897	92.89101056	0.185094447	25.68287292	50.37635084
DM6	8.4	19.34731935	11.11725227	40.13323773	1.386920103	26.83467162	17.56888815	1.143181078	8.122602392	0.852256727	22.34636872	35.74577937	262.5	245	14.3727527	36.03675589	21.02477028	41.27047543	75.7781692	830.6817418	33.12871935	94.95293792	0.192052978	25.26276784	49.41126788
DM7	8.11	16.93735499	12.00083692	33.57532353	1.441223465	37.86996754	28.95938694	1.125547023	7.785033577	0.909000704	19.30147059	64.17893697	250	802	13.01479408	35.46581367	19.07736905	32.86685326	58.05140735	681.4515907	24.4174343	72.77868637	0.145003162	20.48511979	60.20090007
DM8	8.47	16.81818182	7.670739326	34.96617472	1.032492005	41.70235803	31.31210951	1.425419583	8.964828937	0.859144684	17.98273657	68.15495923	152.5	263	10.62300319	31.06529553	17.92631789	28.13997604	52.45112284	586.7144445	22.3659724	71.84716396	0.146717753	18.87639247	44.43650509
DM9	8.18	16.97247706	13.9665237	43.18031148	1.523768366	37.42281398	25.20925894	2.466777127	9.746777913	1.350045553	21.16850127	90.6519817	350	291	13.8367917	31.52932961	19.84237829	36.76177175	73.84674141	756.4109492	30.10939237	121.7780937	0.199028483	24.98409153	47.07470019
DZ1	8.39	18.60465116	9.532681933	42.48738593	1.076827976	113.5917738	32.56986826	1.190260966	79.83164457	0.917504774	16.35727328	39.169009	97.5	161.6	9.211568938	18.89857369	16.42234548	22.31576862	46.1473532	489.3238578	18.46712123	62.23694037	0.153530039	20.56602802	37.00797983
DZ2	8.27	22.33009709	12.34922534	163.5383936	1.516274864	119.2218586	33.32990646	2.051262427	83.84068971	0.952280698	16.58243841	32.11008365	132.5	342	10.11341223	19.79289941	16.17850099	24.37869822	51.3410556	516.9263796	19.78623898	63.90779859	0.176320754	21.32393338	37.45157975
DZ3	8.44	18.735363	10.19241547	69.81318871	1.133522727	135.808372	39.42784254	1.002817335	95.37771213	0.955393503	16.39344262	48.42054452	82.5	258	11.55903328	28.58062599	15.16442155	23.94512678	47.29843275	511.1716235	18.35037136	60.66256189	0.148075032	18.97956935	32.53851811
DZ4	8.32	19.23990499	13.92928913	63.38313846	1.547776787	101.0186154	29.62101532	0.833388695	70.56421139	1.134118246	17.1609006	68.72495681	122.5	308	10.58805911	22.21445687	14.92611821	24.12639776	51.88603362	555.8062706	21.77942303	71.40468224	0.197015233	20.08271856	35.13414412
DZ5	8.36	16.16628176	8.604403653	49.76332824	0.987309311	82.84849885	23.83926097	0.883371824	58.12586606	0.856203477	16.82821756	56.87190046	110	227	8.868243243	19.59459459	15.74423688	22.48608903	42.26097924	466.21692	16.28801856	56.25689996	0.115859127	18.40478275	36.15474088
DZ6	8.09	24.81389578	14.21447292	62.73107564	1.600356824	345.9975008	103.212297	1.562667717	241.2225361	1.208869562	17.04089816	27.10482388	85	405	12.40567911	26.32049245	16.20830024	30.36139793	66.81477375	600.8465988	21.23256615	71.79867531	0.169219401	20.82012535	34.75234122
DZ7	7.88	23.9608802	10.5428554	64.95303104	1.232157969	252.3469919	72.2905542	4.415274802	175.6411629	1.357686045	17.63920671	92.42631645	87.5	362	11.92460317	19.6031746	16.77083333	36.84027778	66.50333212	609.0333694	26.65292783	85.33096295	0.1531275	20.5504019	32.48985475
DZ8	8.48	14.73922902	6.647663749	47.81444882	0.845082313	55.63014033	15.94932924	0.805050269	38.87576082	0.977123011	17.77010561	29.50856282	97.5	134.5	11.99142401	21.41005185	17.14698843	37.67949741	57.27279744	574.6755923	22.56448732	70.82566639	0.120086509	17.95642371	33.92931104
DZ9	8.07	14.09090909	10.8077458	58.55888919	1.19502156	52.94651249	16.12978512	1.913310241	34.90341713	1.26140463	17.01527224	42.25191208	90	363	12.63905443	22.11462058	14.99304728	41.58224076	62.63804075	630.5433455	24.00977602	80.63029015	0.167237247	19.78947378	36.21526113
FP1	8.21	24.93887531	14.38761096	66.10786125	1.516636221	106.6253986	72.02291809	1.282043484	33.32043703	1.415067582	18.48521183	99.94482388	525	251	12.80512205	49.65986395	18.58743497	27.5110044	62.35800295	719.5173827	30.44767081	124.4120248	0.202304337	25.12370309	43.96834862
FP2	8.11	20.6088993	13.08290797	34.34214932	1.423742501	155.6034045	107.5843921	2.019375393	45.99963701	1.205288918	18.92147588	64.42900949	185	328	11.71594087	29.67938474	19.13703556	27.72173392	61.24367885	727.041083	26.10439558	79.61607855	0.197240819	24.11174482	46.6663785
FP3	8.37	20.19002375	9.688740735	41.9638427	1.069897484	79.8922407	52.42610253	1.908254157	25.55788401	0.958996972	18.30892144	45.25450338	287.5	408	11.6954708	35.15097338	18.26082638	27.8655145	58.28985637	666.3230534	26.73595405	77.89281691	0.17870857	21.69170203	45.98958821
FP4	8.38	29.25	11.67243368	47.43587685	1.132077873	15.92606855	4.157172306	2.517724072	9.251172172	0.999035238	18.16860465	33.49573626	325	182.5	12.11232604	36.42644135	18.93141153	28.7027833	58.5327035	695.2181227	26.63876077	75.63778113	0.23437698	23.88601569	44.5704862
FP5	8.15	19.28571429	9.684278961	32.44667634	1.121463952	89.20122174	59.56889228	1.533336145	28.09899332	1.201131692	19.04432133	41.63524518	170	306	9.231606013	27.71954114	15.50632911	22.35462816	47.4051859	552.2467072	22.32051175	65.77488285	0.194919416	19.81329668	38.28647003
FP6	8.37	20.54794521	11.30233753	49.45548772	1.118877663	89.55350839	61.91353666	11.46137494	16.17859679	1.060265371	17.98930921	51.93905738	287.5	318	13.23675826	45.40521705	18.70768618	28.40003982	56.51180268	684.4188708	27.4581129	75.9803244	0.253852402	22.73114055	47.81263394
FP7	8.14	24.44987775	11.67374166	52.54332796	1.284295903	85.86400369	58.72894021	3.516092733	23.61897075	1.099547588	17.43997404	31.04366772	262.5	385	11.43797367	36.69724771	18.46828879	26.0071799	65.34051388	668.3219764	25.24916892	71.9103918	0.20579433	22.84772912	42.4392271
FP8	8.19	18.66359447	11.34384102	58.32514001	1.182492394	175.4194818	125.7810767	2.715854045	46.92255106	1.296394441	18.71257485	62.71864647	187.5	355	11.48040784	30.49280288	18.97241104	27.69392243	58.37674921	704.5201462	26.48175382	77.61506875	0.210624472	23.95395208	44.98410865
FP9	8.28	26.74698795	9.977324263	95.28427731	1.104777473	65.77349645	41.98359829	2.543726382	21.24617178	1.286041291	17.37348539	64.68107465	155	329	10.23135221	33.98982848	16.67830076	23.02054248	50.95174607	579.8303309	24.78303744	65.73028674	0.193992665	21.09362503	42.72739935
GM1	8.41	19.71496437	10.98630374	55.20649794	1.27697393	170.314434	44.38772408	1.582209562	124.3445004	0.637421754	16.07849604	20.13862163	165	288	6.99820431	17.66260974	12.92398244	22.67059058	45.99968109	600.0234253	18.02816654	186.0745886	0.113774865	25.41193603	35.11207982
GM2	8.21	23.57142857	13.35229589	59.83309363	1.538484354	115.5395551	31.61975812	1.640290724	82.27950626	0.692744949	16.15699874	33.21370755	150	186.4	7.024048096	12.63527054	10.42084168	22.78056112	47.56503374	598.5443616	19.50158938	57.70032086	0.153958972	24.83246206	37.02033596
GM3	8.43	26.03406326	11.48990143	63.19488245	1.357056256	80.86381776	22.14685145	1.934057233	56.78290908	0.699506334	16.84746877	26.11736764	195	245	7.347061176	14.3692523	16.00859656	24.10535786	50.68989235	662.6522568	20.58767783	61.66759866	0.153503499	25.99852274	36.23046493
GM4	8.76	23.58722359	11.81479095	85.51706307	1.334733508	27.14241863	7.385437112	1.637042744	18.11993877	0.813560428	16.41326883	20.13862163	170	242	7.663542082	22.76126845	15.03290786	22.82608696	48.52895081	473.3433318	18.56664344	56.37429232	0.154194748	23.22088449	34.33468513
GM5	8.25	12.30425056	4.371817966	38.78892617	0.619964455	223.020981	67.19974297	1.049643281	154.7715947	0.17404686	14.34756343	14.90168698	120	335	4.323959167	11.81445156	16.61829464	17.46897518	37.89014822	542.556168	11.70230146	37.68443567	0.088117927	21.21432702	32.90015612
GM6	8.1	21.24105012	10.12183003	44.65818616	1.195887446	117.1434183	34.46194474	1.409132604	81.27234096	0.835089299	17.84439686	32.11008365	195	297	6.716118685	15.91319166	16.43444266	22.78468324	46.76922266	590.1253913	19.84529132	93.26639451	0.133838423	23.8309984	35.35911042
GM7	8.45	20.04716981	7.623762376	32.94644864	0.896784232	46.10626418	13.98132629	1.580927355	30.54401054	0.784416851	16.65609137	31.84009046	145	267	5.392059058	15.1386672	17.07402235	18.67517957	42.67721037	544.6916619	15.1614776	46.44407163	0.114989089	21.82444848	34.74483289
GM8	8.48	23.28431373	12.87314473	65.29598574	1.472468202	40.5102451	11.58862745	0.999019608	27.92259804	0.811890864	15.74307305	18.62763672	150	167.8	7.552704853	20.71400159	14.5535004	23.37907717	44.92779245	475.7956588	18.12572989	60.02062154	0.129920977	22.49945154	33.93891654
GM9	8.57	20.96385542	11.58384869	51.11515663	1.331490815	115.689412	32.02971325	3.015426506	80.64427224	0.768317951	15.64801178	24.7274419	147.5	180.5	7.559189406	21.62419743	14.26565008	22.00040128	45.30115066	437.9532912	18.11327587	67.01857231	0.116597783	21.59180249	37.26270798
GY1	7.97	25.30413625	11.7611419	34.50227683	1.309007982	39.87007872	26.04092877	1.003020848	12.8261291	0.767240561	16.9049459	30.43779949	275	157.5	9.990967483	12.75592132	16.65997591	32.01525492	63.05837705	480.5683517	25.01996975	69.98289712	0.182983996	27.98088413	36.60778663
GY2	7.74	25.80645161	13.4083045	37.48903226	1.476296399	90.2214535	64.9544481	1.087156019	24.17984938	0.910380465	16.18303571	45.11785518	207.5	367	8.884338793	10.96683979	13.50379545	26.93268078	57.79098886	529.3106527	22.1847173	63.46605163	0.17321029	25.78229445	37.45727414
GY3	7.44	42.29691877	13.14726879	43.77920875	1.398588473	78.50289811	56.69010022	0.680744688	21.1320532	0.872036287	16.21462264	55.8984695	205	265	8.728881738	9.307119871	15.25040225	28.25824618	57.45583903	508.0117205	22.64921446	68.95350042	0.150817215	26.09926227	35.39610434
GY4	5.49	24.81389578	13.99046105	39.13021599	1.403943077	86.48380492	59.08515412	61.60457029	-34.20591949	0.660979004	14.62305026	69.30541365	202.5	335	7.787776899	7.397151899	15.34315665	27.93710443	66.09631603	431.3055672	25.39138562	55.11768326	0.15633318	22.48970047	35.89228576
GY5	7.69	24.87922705	12.60270385	57.38158686	1.423476618	57.11809443	39.12402808	0.808861904	17.18520445	0.877669225	16.28664495	35.14320858	200	241	9.166333467	10.96561375	16.55337865	30.18792483	63.60714	583.276467	26.0594142	70.78351924	0.165523391	23.45747511	39.18526755
GY6	7.98	29.7979798	12.38910075	39.37921662	1.344065564	46.12147296	31.69851523	2.172774593	12.25018314	0.929065069	16.6868932	40.91077054	212.5	232	9.561772964	12.95627758	15.58864822	31.59847573	65.08583744	485.5742599	31.14338193	82.00844377	0.231716996	24.08075918	43.68912787
GY7	7.43	24.38423645	11.38916187	34.32825946	1.302950934	47.64581837	35.43812034	2.604473491	9.603224539	0.694806442	15.58728882	42.25191208	180	147.7	8.520710059	9.41321499	15.47337278	26.19329389	57.58812537	537.9950699	48.49059461	58.70291422	0.144735418	20.45689661	39.32023227
GY8	7.77	26.48514851	11.87263896	43.26381695	1.374595251	52.68653465	30.61759158	1.033069307	21.03587376	0.870520625	16.13597246	29.09504046	262.5	181.2	8.589108911	10.32673267	15.16831683	25.78712871	58.41544716	520.8636863	23.65780839	66.38695114	0.148775277	20.37765017	34.47261955
GY9	7.8	25.81453634	10.871284	33.36038172	1.218346253	63.21637722	35.71347526	1.435591036	26.06731092	0.76549947	16.04915627	36.3600513	300	164.5	9.046248511	10.43072648	15.7254863	26.86581977	65.35104801	502.0369269	25.12646604	71.86196299	0.161934836	22.20039479	37.62537758
HD1	7.99	17.31207289	12.88501104	28.55094519	1.184946009	227.2380431	150.8330307	1.8374417	74.5675707	0.999358526	19.17781275	28.93113331	250	330	12.05482193	34.82893157	18.21728691	29.07663065	60.79617676	634.3414825	26.44247144	76.17430908	0.191734677	23.43836003	42.27752687
HD2	8.2	20.36613272	11.86690893	31.21348048	1.208421053	144.0061235	104.0820828	1.735303915	38.18873679	0.796741955	17.97998749	24.23037652	180	357	11.14878341	33.12724372	17.77024332	27.75727962	57.57239643	602.2546333	24.53564846	70.46071629	0.170047763	23.82077193	39.43200893
HD3	8.09	19.67213115	10.74796794	37.41690463	1.165049505	169.1015343	125.1089918	2.269739498	41.722803	0.878921977	16.58374793	24.7274419	142.5	475	10.9127769	33.13884494	17.02927215	26.08781646	56.01878965	585.9849641	35.46802337	68.51478215	0.182616484	20.47416917	42.40817113
HD4	8.31	23.1884058	13.17214002	43.76243269	1.25630858	120.6674982	81.56463768	1.609744986	37.49311553	1.053078206	16.70292107	54.76856332	162.5	472	12.33656894	47.71691759	16.94730586	26.68383518	64.10867284	661.0779546	27.47671326	84.74000199	0.198958239	23.44822112	40.28549766
HD5	8.2	16.89814815	10.48717704	39.15105654	1.33	148.660245	108.5184421	1.980564723	38.16123818	0.964132163	16.31526104	44.31013445	135	184.3	10.66746126	45.89292809	16.47298371	26.14719905	53.43486873	598.611934	23.80039303	67.38961184	0.212439894	19.52735421	42.17431337
HD6	8.31	19.49541284	12.22271908	36.59079283	1.144754115	65.18191253	47.82813028	2.970467231	14.38331502	1.112591503	17.20183486	48.42054452	145	419	11.25788644	36.58813091	17.19242902	26.39491325	57.09678185	635.4253115	25.34809144	78.02172661	0.203924938	22.28519025	43.07923836
HD7	8.2	21.93396226	10.75251864	38.38205236	1.015755223	41.47810405	29.09496078	1.398680253	10.98446302	1.338057101	17.47921391	74.72342498	150	338	11.30218688	39.43836978	17.59940358	26.09343936	63.06803372	624.7804546	29.37652159	78.46026218	0.249828782	22.59309829	41.90348148
HD8	7.85	23.31002331	10.64004197	63.57957194	1.145381984	142.5573215	101.2802712	4.6815427	36.5955076	1.041816658	17.809439	45.80707656	200	404	12.10813492	37.59424603	18.16468254	29.10218254	66.06562978	676.6826431	26.52814629	75.74765174	0.223347398	23.67123692	43.9394443
HD9	8.08	19.05882353	15.05231068	53.10969999	1.527321106	193.1115095	164.1752039	5.646108406	23.29019719	1.115966193	18.09576837	46.65446678	237.5	343	12.17326733	37.0990099	17.68811881	28.53960396	62.38840588	663.9841985	29.16839178	75.31759668	0.186551929	24.08374299	42.80263062
LB1	4.76	25.47619048	11.31581408	49.9140079	1.195710318	46.673749	21.10520618	22.73751215	2.83103067	0.487634982	14.09471649	36.05142436	170	167.5	5.413190306	5.060588002	14.2928089	28.97794994	62.49709311	717.6023503	26.6447003	56.99912399	0.116351035	25.45641356	38.92829286
LB2	4.57	23.07692308	12.92521941	80.60178811	1.422184709	137.352885	32.45261461	95.83170067	9.06856972	0.50524207	15.31862745	45.80707656	200	177.9	4.911215891	4.737158909	13.98976726	26.70044141	57.39982366	632.1931178	22.27800853	50.19465318	0.121389185	23.76411087	41.19090324
LB3	4.8	22.56532067	13.98068124	44.43657957	1.439799331	128.6913302	63.35957245	38.12059382	27.21116393	0.726194328	16.48351648	73.36261259	207.5	299	5.214968153	5.294585987	15.26671975	26.27388535	60.21762314	535.6927077	23.74107395	62.83161367	0.157145445	25.67767611	28.19906722
LB4	4.58	31.61953728	13.82030118	63.35027898	1.404617513	81.98916839	26.46435516	40.01442289	15.51039034	0.639217069	14.74926254	54.76856332	275	239	5.895283773	5.520583533	14.98301359	32.42406075	62.18434407	831.2091162	23.76528733	56.28352078	0.145758932	27.26412255	37.65360879
LB5	4.83	24.70308789	12.564249	88.29357042	1.432472108	107.3257996	42.95605743	36.57313218	27.79660999	0.481400509	14.12429379	58.70331916	165	190.7	5.434782609	6.611487834	13.92600718	27.69744715	55.60933828	653.1697186	21.55336283	72.56005496	0.152697848	23.55476367	40.20834899
LB6	5	25	11.59061756	32.06888171	1.260265844	72.37922065	15.64990992	42.2534666	14.47584413	0.514481724	15.50387597	33.68516203	200	168.8	6.359824281	5.985423323	15.10583067	33.2418131	64.58878372	776.8368754	24.37739061	59.57433258	0.136101364	25.04526896	44.07134994
LB7	4.77	23.74100719	12.90934521	60.49838311	1.44301676	141.8014888	41.32428886	82.13453164	18.3426683	0.560996654	14.89784336	41.8804713	197.5	290	5.479727017	5.886190285	12.58530711	25.17563228	49.29709398	440.9050149	18.97593208	64.50402744	0.112522648	19.78668237	34.14659207
LB8	4.84	22.16981132	13.48039216	64.89351563	1.607255905	67.11691629	29.07990706	24.736326	13.30068323	0.675622649	16.57399487	55.14073244	450	171.4	6.058495822	5.899323518	14.40011938	31.6752885	64.71009755	709.6265364	24.41540363	61.25712159	0.142172158	25.31590646	41.23276041
LB9	4.83	21.60194175	13.96051571	45.9053492	1.32776997	61.75970874	29.07647087	16.04517233	16.63806554	0.517756277	14.10590278	43.2642868	187.5	216	5.951433121	6.75258758	14.0973328	28.78184713	61.1377932	575.2665985	22.24942168	57.11369475	0.145431839	23.64575257	37.52118103
LQ1	8.08	25.72115385	14.1632638	43.24712635	1.589212469	134.7547899	108.0550058	1.268428125	25.43135598	1.602762055	19.28640309	73.03136339	312.5	493	11.68630192	41.44868211	19.36401757	29.79732428	59.60068236	675.6447952	25.76271983	84.06674167	0.228120505	22.4542471	46.44055813
LQ2	8.51	21.54195011	12.68742791	43.26340703	1.388945492	54.77547712	39.14941793	1.03531671	14.59074248	1.134138443	17.98862115	52.2792113	145	265	11.78813222	38.71465552	18.6827957	31.20768618	69.39099774	744.7454305	28.04297981	79.25065458	0.218307821	25.23601627	42.94999187
LQ3	8.61	24.00990099	13.0609014	56.36471907	1.315626264	44.15019331	30.11494719	1.12884017	12.90640595	1.028552118	18.61285266	25.96815034	190	253	12.30624006	53.50755167	18.29789348	30.51470588	65.59942107	713.0897463	29.55951487	81.57316532	0.219823296	24.34342301	44.72647398
LQ4	8.51	21.875	9.215302988	45.66833333	1.004007124	53.91890166	38.96976474	1.250821367	13.69831555	1.226814475	18.36691856	52.7964001	165	242	12.31165741	45.6185567	18.06106265	28.39512292	60.53333259	685.2742926	27.29817783	74.45262233	0.331839993	22.10370876	43.69094451
LQ5	8.31	23.83292383	12.00517943	65.50621622	1.341121495	69.30240172	50.00377918	1.899033784	17.39958876	0.913888055	19.17989418	21.5307427	300	274	13.57543017	47.55902361	21.66366547	32.15286114	67.7663601	772.860139	30.32411648	87.43984686	0.243939585	25.44352982	44.37486313
LQ6	8.57	22.79069767	10.19525457	66.73394828	1.206879912	29.2140657	20.64460642	2.13019229	6.43926699	1.134081174	19.74807857	35.14320858	177.5	179.9	12.09405941	37.97524752	21.3019802	30.90594059	62.32001875	749.7140097	28.82222651	82.76310776	0.235480975	24.37537756	47.65548656
LQ7	8.21	22.74881517	11.28724897	34.63392326	1.402737048	96.56655991	73.19572581	1.257955187	22.11287891	1.259355197	18.38235294	73.36261259	195	401	12.3511314	40.90909091	18.70285828	30.7860262	59.91629043	708.3255192	26.64809763	94.16109201	0.204171251	23.01404156	46.99636119
LQ8	8.14	23.79807692	11.91636876	39.27711981	1.393542122	96.95766996	66.59818553	1.16102178	29.19846265	1.050411164	20.70189274	25.74563587	202.5	294	14.15075577	45.08253779	20.30628481	33.52227526	66.86408316	788.4024067	30.1021705	82.00480012	0.261941597	24.95680356	49.13165947
LQ9	8.46	24.42396313	11.21835731	49.1354648	1.300553202	73.76764652	51.22753231	0.931409678	21.60870453	1.054115687	20.87973274	54.58410793	275	311	14.67520858	46.01708383	24.1954708	33.58164482	68.4557013	823.6984236	32.42436608	92.93430177	0.379976957	26.47701776	46.52205385
LX1	8.36	17.04035874	10.58600629	52.24753363	1.258441092	83.42256689	27.83863561	1.668451338	53.91547994	1.179413456	16.30724175	101.526854	165	378	10.65442937	30.51177175	16.82462091	24.24680766	49.4331273	602.2060615	20.80929347	66.01320391	0.196303931	21.28547841	42.51480664
LX2	8.48	25.89928058	12.24753672	58.36147827	1.346854872	82.19653189	24.49824009	1.905673784	55.79261802	0.998287309	17.02786378	48.72472004	187.5	365	10.63566045	33.39944466	17.86493455	24.02320508	49.92512129	549.8293839	20.56599727	67.596454	0.198796213	20.13437437	39.35138583
LX3	8.39	29.9270073	10.80108011	65.17703746	1.238133698	18.52954877	3.693798938	9.264774386	5.570975446	1.056688559	17.61168385	99.18252169	175	136.7	10.99860335	38.07861133	16.99421389	22.51097366	49.92844015	584.6336007	19.95529838	78.66467442	0.169995816	20.66652013	39.23790982
LX4	8.61	20.51282051	9.196798041	58.71469359	1.011230009	26.72757723	7.867440339	1.423861902	17.43627499	1.12247995	18.00066979	83.9400508	195	297	10.96299244	33.24214087	17.20553124	23.39832869	49.54445536	590.008688	23.23886565	69.28221751	0.165091312	19.90907111	38.99978079
LX5	8.18	15.67328918	12.32953484	51.06561092	1.284343244	240.6011369	73.29500903	1.447773584	165.8583543	1.162003009	17.47141042	93.66702488	160	331	10.29264882	29.77926488	17.16440272	22.52297243	49.27816581	541.8333799	18.85549968	67.63140206	0.168525789	20.67662298	40.73893662
LX6	8.65	26.65036675	11.30318437	54.70041565	1.246163006	26.16723709	7.719697369	1.256413969	17.19112575	1.077489436	17.81695424	94.30611753	117.5	293	11.01154918	30.3614098	15.6561131	23.23277579	50.58763137	596.6456316	21.07677954	73.23844817	0.187130217	21.4499191	42.02138963
LX7	8.65	19.67213115	10.29816449	49.41124122	1.194122721	49.43552825	15.86804838	1.027937609	32.53954226	0.84486743	18.10954064	50.61387891	325	296	10.28209729	32.12719298	17.27472089	23.02133174	45.63899222	533.4863869	20.2633847	64.11842255	0.202433127	19.93073931	38.75922497
LX8	8.62	25.4950495	9.870572311	55.56276537	1.141241776	68.71781602	22.78428346	3.923380618	42.01015194	0.996395334	16.48073022	57.87623911	120	444	9.652337559	27.56041997	12.01961173	21.71156894	43.80874254	515.9832396	26.46948384	73.20532746	0.160419623	18.81532787	39.59529012
LX9	8.79	19.43793911	8.404224899	53.82759764	1.096518987	92.1915848	27.13444411	1.369008176	63.68813251	1.019426613	16.63641863	53.67762728	122.5	235	9.281200632	26.14040284	14.54877567	21.58372828	42.72454262	516.3510605	17.19235454	59.34482389	0.171347285	19.79453592	35.58326447
MJ1	8.22	17.11111111	7.869847039	34.11321901	0.910918324	62.6055856	47.68655643	0.826866225	14.09216295	0.676799719	16.24487004	22.1843612	137.5	382	9.434713376	49.81090764	15.75437898	26.12957803	45.35157844	508.223559	20.29023225	59.8142524	0.162990324	19.51686229	36.85002086
MJ2	8.04	17.59465479	13.02556747	35.76309047	1.220963608	194.6335335	166.051894	1.085229399	27.4964101	0.803096394	16.79261125	47.37838877	250	652	9.446107784	49.5259481	15.5489022	24.79041916	54.07678896	516.398644	27.24598342	67.91118172	0.222992962	21.83660265	47.08110252
MJ3	8.31	17.33021077	10.14496931	43.67611278	1.153328051	25.38466472	14.46561516	1.020244898	9.898804662	0.811650124	17.53731343	18.50981904	192.5	177.5	8.905750799	27.17651757	17.23242812	26.63238818	54.04597774	574.0613414	22.90850669	65.80037939	0.180728573	21.86968391	44.5816102
MJ4	8.14	19.06976744	12.26253741	33.22286472	1.23550683	74.16293775	58.53618365	1.026307541	14.60044656	1.02480438	17.3852573	83.02305877	387.5	291	9.129045146	37.81961646	17.52397123	26.41330404	52.88603216	563.3384504	36.15477906	93.10966064	0.507527342	20.83101397	44.92584685
MJ5	8.23	18.16143498	9.326057467	30.76884108	1.041384721	48.34246187	36.09493385	1.006170857	11.24135716	0.821534724	17.50155569	34.16374922	210	363	9.02169586	34.97213376	17.08300159	25.44785032	48.89616766	529.0465906	21.65748359	63.79102543	0.180764359	21.42741922	38.51526007
MJ6	8.32	18.47575058	8.368582819	30.80377862	1.014472456	41.22885088	30.07069385	1.198513107	9.959643923	0.652192157	20.61170213	18.04288791	300	161.8	8.361757624	17.39566613	19.68800161	28.33567416	56.38877157	575.5940062	24.30447829	74.72584235	0.152718396	24.37722341	45.45205866
MJ7	8.26	17.54385965	10.35600962	32.77207159	1.101157125	61.92124991	45.08154442	1.042001691	15.7977038	0.847847891	15.97335508	32.93417103	170	359	8.786340104	41.16387893	16.58701712	25.71684588	51.37156799	526.9324628	24.52822211	65.88295208	0.166155983	21.63586697	44.38882806
MJ8	8.33	16.70428894	10.81385979	29.65646515	1.090987124	45.9848066	32.08324583	1.615363719	12.28619705	0.76082101	17.530985	14.69253574	140	257	8.947895792	30.72645291	15.96192385	26.22745491	51.8282146	541.0155431	22.50800297	64.20641159	0.17896319	22.34072427	43.63287756
MJ9	8.34	18.13953488	9.481370652	27.7200126	1.163513514	65.35709868	44.02941657	1.326259224	20.00142289	0.840162835	18.79084967	50.29108009	127.5	172.5	8.652688604	50.03511236	14.7170947	24.72913323	48.3416929	498.9943704	25.72058953	61.55358691	0.433849794	19.89827679	42.56169592
PD1	5.87	18.63207547	7.986276701	53.82088611	0.887054848	109.1927229	33.07318753	3.258442121	72.86109325	0.643432974	20.39074355	106.8114446	145	233	5.231059104	7.84410948	18.61860373	25.96191987	41.37010796	523.4514324	19.71298844	116.6308699	0.084457699	25.95653536	36.20601647
PD2	4.65	18.8372093	8.772599625	58.67037209	1.037355314	125.8734582	40.8680059	19.86466935	65.14078295	0.433033063	22.45028865	71.42523113	110	229	3.64203645	8.013074485	18.49742472	19.93858954	40.76276237	492.2159874	13.31569125	42.03712726	0.087298993	27.20246076	32.31062086
PD3	5.56	21.32701422	8.633180391	59.97919278	0.990510745	24.02420169	8.016496776	1.605828218	14.4018767	0.583901614	21.55172414	76.14541764	142.5	97.5	4.513194722	8.161735306	20.46181527	24.90503798	43.38942512	443.8291412	15.96115995	55.20656189	0.094405623	28.44806066	32.13286359
PD4	7.09	21.44578313	11.0333429	49.05994166	1.124746724	45.84306455	13.4733297	1.253332995	31.11640186	0.546430262	19.23680905	64.17893697	197.5	182.5	5.234406039	8.407826778	19.14481526	22.24870878	45.24156511	557.9441991	16.75993695	116.9019649	0.123219426	27.87193291	33.53518524
PD5	4.73	18.22429907	7.744315555	60.87333654	0.870272315	100.1872848	32.71153636	20.57449423	46.90125421	0.65620362	21.5	104.0589258	150	216	4.021024312	8.031088083	15.200279	17.19808689	33.12509283	400.8867564	13.33074258	71.15236585	0.082596826	28.16674962	30.92266093
PD6	4.91	18.28703704	10.15023838	50.5422734	1.125338142	173.4917768	52.76590787	2.880792482	117.8450764	0.594760476	19.64400257	75.78388216	155	173.6	5.369261477	7.719560878	16.52694611	22.46506986	45.95256728	503.7924388	17.38405745	49.90883736	0.086879766	26.29367802	32.80673602
PD7	5.49	23.79807692	9.348574342	63.99041667	1.06640625	28.12127775	8.205600803	1.037910816	18.87776613	0.539896869	18.37060703	60.647317	115	93.1	5.600160578	7.617422722	15.79185066	23.24367724	48.6340875	541.4604681	17.41506291	48.33026888	0.107659094	26.51908836	36.57661103
PD8	4.92	22.43436754	9.586288702	54.68900768	1.084624553	18.03912369	5.905878118	2.941032046	9.192213526	0.553291796	20.38043478	75.78388216	157.5	125.7	4.389732321	7.481022773	17.19936077	19.30183779	38.41735202	420.8013283	14.1457862	46.9270864	0.079789922	25.94175633	33.38272809
PD9	5.49	19.81132075	10.58719733	48.64787772	1.11633282	29.21645935	9.689710142	2.221266886	17.30548232	0.837477969	19.44444444	118.2317444	337.5	132.9	3.954827724	7.286658654	17.86358173	18.15905449	37.90544768	422.0408823	15.15499315	39.02935251	0.091900273	26.96034509	31.12761393
QH1	8.19	17.55196305	6.989803458	51.28383307	0.815120029	98.54871051	30.05653292	0.494273447	67.99790414	0.754250341	17.5424282	18.21718041	90	312	11.58343242	37.48513674	17.24137931	26.00574713	47.68706209	529.2842613	18.8979871	62.923105	0.14907716	21.73374249	30.77343858
QH2	8.24	18.13953488	11.01845295	47.68391532	1.285951787	231.6316136	72.7257624	0.892932872	158.0129183	1.429133459	18.44262295	67.87376618	210	389	10.55013928	31.3867887	18.74751293	25.46756864	48.88460376	523.7931417	21.76985381	66.67569193	0.170735349	21.84531287	34.89111823
QH3	8.32	13.63636364	10.32751758	46.93849623	1.312935323	168.2843087	48.94342664	0.808511701	118.5323704	1.100704802	17.79801325	43.78288874	127.5	228	10.82700759	35.98681582	17.1544147	24.91510188	45.88831917	515.4440929	19.37796196	59.5013162	0.163053153	20.97145969	35.1635337
QH4	8.33	15.40229885	9.900990099	46.82606897	1.160540135	184.8981425	56.15866797	1.284413072	127.4550615	1.154309941	16.7075832	54.21839276	132.5	293	10.60334528	35.79251294	17.66228594	25.36340104	47.84003827	515.0630606	18.7818385	61.233164	0.163845621	21.72186352	33.274173
QH5	8.1	16.62817552	12.40858981	68.712122	1.366429985	235.1007855	74.61605841	0.843945767	159.6407813	1.263080306	17.84555483	65.70991363	185	436	11.67400881	38.93171806	18.1217461	27.97857429	51.75555154	569.0194992	22.3145939	74.50305906	0.215461543	23.57776712	34.40765515
QH6	8.22	15.6462585	9.763440302	50.35324202	1.130955121	110.7241027	34.04896116	1.783967084	74.89117446	1.09	16.98	40.91077054	135	231	9.598481822	32.0864962	17.17938474	24.19097083	48.6847305	499.7418967	18.06623241	55.49908852	0.146690385	20.73358323	32.41503915
QH7	8.14	13.0044843	7.902948227	45.36281268	1.008991615	251.6308789	86.79173543	2.171793722	162.6673497	0.890579529	16.50053879	85.8578507	125	369	9.641859537	33.56943336	16.41560255	23.089585	41.9706123	462.5687437	16.60373253	57.9734691	0.136101026	20.06636332	32.17485989
QH8	8.3	18.735363	12.97249725	52.85977402	1.468754311	273.8237481	91.50701778	1.623235044	180.6934953	1.089938238	18.28457447	46.08702538	197.5	283	11.075	35.06	17.105	26.84	50.20088759	542.9443989	20.2219506	68.60776385	0.237065115	23.71603721	36.59606984
QH9	8.32	18.50117096	10.03401684	51.38137253	1.238059701	215.0577947	62.73432443	2.289662782	150.0338075	0.931026932	17.2718509	60.42532303	152.5	390	10.47969745	34.30035828	17.1526672	24.4576035	44.83452211	490.2295533	17.15351274	58.03255006	0.149518054	20.84214035	38.66995267
SC1	5.09	24.47058824	10.79469324	112.5783999	1.229236499	65.39144118	43.66034608	10.39657863	11.33451647	0.580875604	17.13893967	70.49929157	180	236	6.4355939	6.280096308	17.81199839	26.88603531	39.38396696	481.5480887	17.84348675	146.053683	0.129355635	19.35909217	19.09334576
SC2	5.83	27.61020882	10.92669183	89.69021343	1.251173709	25.75977945	16.66137459	2.867837515	6.230567345	0.603844681	17.54859611	27.64958044	137.5	131.9	6.661316212	6.626203852	17.4709069	26.58005618	39.28100716	517.2429054	18.86892502	56.23993875	0.155448833	19.74992182	17.29437021
SC3	6.39	28.02850356	11.54807532	81.57891569	1.141436739	23.06118581	14.6207918	1.602752414	6.837641596	0.803715054	19.35615322	70.49929157	170	131	7.76621297	7.651120897	19.6857486	34.66773419	49.11405818	584.9709105	26.75026138	85.29555078	0.158463539	25.56904903	25.02233838
SC4	6.29	22.72727273	8.984215479	79.00454545	1.036451868	37.53552255	27.07480315	4.36888869	6.09183071	0.685364102	18.62197393	36.3600513	132.5	137.9	6.85483871	7.701115094	18.34926324	26.85682995	39.20405276	551.1360747	19.25372392	124.9653269	0.134767233	22.04783609	21.81109222
SC5	5.77	29.21914358	13.8524329	84.51065594	1.490724709	40.14034222	27.73769756	2.331504907	10.07113975	0.676747231	18.65671642	34.45441599	185	167.9	8.371697358	5.829663731	18.04443555	33.88710969	63.49273237	663.4529073	26.515474	80.57602495	0.159003507	25.1384387	27.61293931
SC6	8.06	24.70308789	9.074379609	65.70406836	1.053339858	37.36191018	27.48504878	2.281172734	7.595688666	0.756746816	18.98481215	31.04366772	300	179.5	8.794269797	15.37504974	17.97652209	29.27278154	48.97472506	663.0689117	23.46944097	112.282514	0.136656271	20.38322236	44.61831929
SC7	6.6	27.53623188	12.76952062	84.14299065	1.373018043	25.97457538	17.08468549	1.134101178	7.755788712	0.719146262	19.9010327	20.20058837	175	147.5	7.929252782	7.377782194	18.00476948	31.87102544	52.95140113	596.8909883	25.75792675	78.82773681	0.170883376	26.78301519	29.05410726
SC8	6.34	23.44827586	12.12	97.02415517	1.361916856	42.94093188	32.14179871	0.805142473	9.993990697	0.879348904	19.54277286	87.89946292	312.5	254	6.282461047	6.582101478	19.41669996	26.05373552	42.16473714	534.2694388	26.55149139	75.96552915	0.133746595	21.69914981	21.47169596
SC9	5.16	26.21359223	14.14429348	98.35985248	1.437595659	49.11213067	31.39429389	8.979356862	8.738479918	0.751719539	19.16524702	63.44036622	275	226	7.61539992	5.406884202	18.58336649	31.91902109	54.16120336	581.4482604	25.73707433	135.2730719	0.156881129	23.13016454	26.05011203
SQ1	5.67	21.19815668	9.576687419	94.21453027	1.0841644	46.23814058	32.57033788	2.144203928	11.52359877	0.58489558	14.81868898	39.96991279	195	192.2	5.539943798	6.192292252	15.13448414	26.78141309	68.09238877	759.4305207	20.11206052	54.33545427	0.133421641	22.48208321	33.2654643
SQ2	5.58	22.73838631	10.3375225	88.37096394	1.156840332	38.97577017	27.30794377	4.644716381	7.023110019	0.496052869	14.52282158	37.73336253	160	141.7	4.980554448	5.878540088	14.1703231	24.73573993	58.38149637	816.9325275	19.04354001	48.7511231	0.129617397	21.59124196	36.59609249
SQ3	4.78	18.05555556	10.01965578	62.42005294	1.246313876	73.86149231	43.27675728	23.50244637	7.08228866	0.516289894	15.7193159	40.08600103	187.5	256	6.157905217	6.625846276	15.49183592	28.80824373	59.42475785	659.5845192	22.25276352	55.85080571	0.141723979	22.91712777	40.08723597
SQ4	5.53	22.62443439	10.56168987	42.70298291	1.297757681	138.3252574	104.6968504	3.184554815	30.44385219	0.512660227	15.77894089	43.00813957	287.5	399	5.459081836	6.122754491	14.61077844	26.80638723	53.9748386	703.124859	19.51481714	64.59494497	0.1127939	20.76079173	39.30905566
SQ5	5.24	22.72727273	9.424101712	47.18968671	1.101868441	46.34037433	31.99692513	5.332820856	9.010628344	0.496947106	14.62395543	32.93417103	150	292	5.566680016	6.317581097	14.71265519	27.77332799	59.26004349	1006.783215	21.5035904	50.00200382	0.12423217	24.94188466	43.61716207
SQ6	5.15	20.37470726	7.751417738	79.54089878	0.979164128	37.83767374	23.01294478	7.85400294	6.97072602	0.477659328	14.7016638	47.37838877	147.5	175.2	4.840745192	5.578926282	13.64683494	22.68129006	40.77867674	505.4266744	17.71935267	101.4040201	0.115137932	19.48257025	9.688525865
SQ7	6.15	21.02908277	9.70049319	68.06004207	1.036463187	63.15875707	34.18573799	13.20151371	15.77150537	0.516813473	14.84646582	32.47369696	175	188.7	5.828679697	6.835859593	15.46669326	26.71519745	44.82064272	737.9332579	19.36651819	48.61710547	0.122268843	22.25216299	14.84842438
SQ8	6.02	26.07655502	8.486017358	52.57998248	1.09036635	14.8237541	8.97027171	2.331257055	3.522225335	0.555722628	15.90440165	24.58462446	152.5	124.9	6.781861766	6.627047543	16.03575709	36.65101878	54.65473291	1810.240578	23.20046832	54.3894856	0.178785599	34.3609548	20.5208546
SQ9	5.39	21.93396226	10.69069465	60.40309999	1.265401102	67.65147199	46.84864435	3.87787902	16.92494862	0.645988555	16.74107143	43.2642868	175	185.5	7.363762928	6.25	17.80529037	38.43973747	56.25296098	1625.761659	24.32500615	58.42513164	0.178524835	31.8947058	19.49015675
SZ1	8.08	25.93516209	11.40847293	41.39403819	1.319361817	53.49583307	35.09879189	0.778577852	17.61846333	0.599643089	15.0742115	37.62558045	165	167.9	7.758276825	11.11388113	14.668927	25.95233347	55.90472792	498.9622985	20.03844064	61.00026734	0.121195214	23.90120206	38.63313571
SZ2	7.41	27.48091603	11.72856239	36.0938579	1.392673644	46.95461175	30.50201157	1.367969004	15.08463118	0.718404183	16.51833873	37.30442023	262.5	164.5	8.283313325	9.608843537	15.6412565	28.70148059	60.17774267	509.2631716	22.37638481	58.84253975	0.129033455	24.73074099	38.08472614
SZ3	8.05	29.29292929	12.9118314	31.76061128	1.487203892	48.80764155	33.46809706	0.824025117	14.51551937	0.692680924	16.14391144	45.52958347	200	231	7.913669065	8.173461231	14.62330136	28.38229416	60.98109968	630.876804	20.84448124	54.84684963	0.137890833	25.20190184	36.97359809
SZ4	8.24	24.93887531	11.15269047	28.78707899	1.213359639	31.38390705	25.70020735	0.815487349	4.868212351	1.315148381	17.3900946	22.44963747	262.5	227	9.114479458	21.96350219	16.84782609	23.77343438	50.22939422	517.3454619	21.331133	63.17352347	0.170489696	25.98378964	35.14385122
SZ5	8.21	23.41463415	10.11029412	25.0431068	1.102317089	24.35652728	18.31023358	65.30976361	-59.26346991	0.992995457	17.81190627	17.69715758	157.5	157.5	9.345095694	13.80582137	16.41746411	26.98365231	54.57894446	508.3097966	21.92103222	62.63083458	0.164707868	24.904087	38.01616155
SZ6	8.28	26.95214106	11.16822133	30.40125945	1.327799701	43.87492334	33.07494221	1.324997685	9.474983445	1.116345878	18.95306859	28.28386755	337.5	233	10.67365269	21.56686627	17.05588822	27.63972056	56.04759798	540.8782497	24.42888884	77.56239221	0.150046345	25.32842822	37.48009402
SZ7	8.21	29.71576227	11.9129047	29.3207916	1.2046736	55.32067311	40.4852717	12.28618275	2.54921866	0.583917038	16.23376623	45.66802574	182.5	179.9	5.902638944	6.682327069	14.73910436	29.3732507	65.91545326	280.4824138	26.65112083	63.0355831	0.113441812	26.30283338	34.34158499
SZ8	8.12	24.44444444	9.472708002	21.98064603	1.163650253	28.80304257	21.720736	0.835412923	6.246893647	0.814758922	17.97800338	23.53356399	152.5	251	9.43877551	18.757503	14.4007603	25.34013605	58.36203312	566.3495663	23.026693	68.11824963	0.154786727	24.53019262	33.13134903
SZ9	8.22	26.23762376	11.63855373	26.28772277	1.294634378	35.32030381	25.22878844	0.56764774	9.52386763	0.853362587	18.23486506	36.15396581	200	232	10.60953711	13.73703113	13.98144453	29.71368715	61.68359794	529.9958055	27.00386364	92.39856072	0.162586615	26.43201472	31.70243156
TC1	5.56	19.05882353	18.5675872	38.48058363	1.81039145	100.2201949	27.41805188	3.499409253	69.30273377	0.8615173	18.04330393	94.95838827	170	116.5	8.266693323	7.786885246	18.63754498	36.31047581	80.11611232	765.4352584	28.16757324	72.54300965	0.166316451	30.99326635	36.75956251
TC2	4.86	16.78321678	10.44766669	36.47790484	1.118109365	121.3058653	38.75861929	13.56264574	68.98460027	0.624275412	17.62402089	85.3673911	125	244	6.102794411	6.017964072	19.25648703	22.52994012	60.00236731	492.2362169	18.49672636	51.22263535	0.110631214	23.63314212	32.04763295
TC3	6	16.09195402	13.96382101	38.91642363	1.490898058	107.1890337	30.52619048	1.3052578	75.35758542	0.772819157	17.40828804	74.03570203	145	152.9	8.672962227	7.992047714	17.90755467	29.64214712	61.10708672	776.1690689	25.85945698	68.93632837	0.19333228	28.85084052	32.92936357
TC4	5.55	16.16628176	15.20982225	28.79807279	1.451569507	70.05610096	20.50293782	1.952158259	47.60100488	0.725785169	19.0048376	88.97190495	160	131.2	7.071058917	7.344745223	20.37718949	31.95660828	71.94056872	664.5681432	26.68739364	75.04300446	0.161044904	31.3268635	36.32130646
TC5	5.56	17.05069124	16.40930533	37.89168473	1.608522883	109.896499	29.92802102	3.88370355	76.08477443	0.770288282	16.51095361	85.3673911	142.5	151.6	6.930544436	8.556845476	16.88851081	28.80304243	65.18403621	930.7961368	21.78710387	92.75467241	0.170173744	27.66704318	30.71250923
TC6	6.83	15.15837104	11.17251115	32.64654981	1.218602968	187.1382137	53.6452543	0.930264525	132.5626949	0.725405304	16.06225014	68.15495923	120	176.3	8.306772908	7.584661355	17.20119522	24.21314741	53.52918108	703.5506747	22.94984073	67.38424087	0.148656835	23.89131253	27.89895992
TC7	5.35	18.8372093	19.31163033	27.6559693	1.939389359	110.3143603	30.504425	4.30018326	75.50975204	1.206048838	19.06941266	129.7119005	262.5	154.4	7.593223737	7.503007217	18.79510826	39.07878909	80.24498974	832.9240007	31.5071321	81.05977629	0.187847136	35.51145519	35.20702761
TC8	8.1	19.71496437	12.06380857	31.21431702	1.443269622	133.0512889	32.60436087	1.419149606	99.02777842	1.040238871	19.11190631	42.62776613	250	181.2	13.75801925	34.13692863	20.30874098	37.67542101	79.17779353	1020.817126	26.96694095	69.76699287	0.160918976	23.09240181	32.3398097
TC9	8.23	20.28639618	11.24804908	29.85951258	1.247657064	86.66634845	21.7650716	0.941073986	63.96020286	1.017630473	17.68391269	30.60972388	145	157.3	10.28796333	28.44260662	16.88421682	27.4461937	62.5748151	815.34823	23.65448354	62.15890298	0.168918532	23.86231929	29.69236562
TH1	8.09	27.40740741	9.762120657	32.82402096	1.237240996	45.51095267	32.42341075	2.14982677	10.93771515	0.880643285	18.32247557	23.88005168	250	314	9.416102033	15.08569151	13.4416102	30.31586289	58.74649141	611.5374975	23.99026944	72.96151216	0.195802584	27.1120375	36.16178778
TH2	8.07	26.69902913	10.86234783	60.0740638	1.197150952	50.2018728	36.70701293	1.975766776	11.51909309	0.738442829	17.4924357	59.76853798	182.5	235	7.872404153	8.790934505	9.689496805	27.21146166	54.34743071	447.7581355	21.03035624	71.72449844	0.144594687	25.96045466	35.53114518
TH3	8.14	27.91262136	10.97826304	47.22238194	1.213530655	33.06436952	23.55505685	0.767093373	8.742219297	0.874803273	18.86792453	27.18207424	300	283	13.72607656	44.34310207	12.15610048	33.36323764	69.13164974	749.2836277	29.77457581	90.09865664	0.224355219	30.25435261	41.05972616
TH4	8.05	39.18918919	13.26025127	39.18687166	1.408497998	45.4796765	30.82206992	0.643838794	14.01376779	0.942151506	20.58554437	33.87572893	325	271	16.325	54.4	16.8	39.73	73.51181625	882.5149821	34.44906213	94.06857835	0.301919574	37.24256228	45.62745516
TH5	8.01	27.09359606	12.29269241	50.37079319	1.397963057	38.1362069	26.21706897	0.755172414	11.16396552	0.739572193	17.75568182	28.84949711	192.5	246	9.664536741	19.46884984	11.9159345	29.21325879	61.0812654	590.604513	23.90449128	64.65805956	0.182902942	28.95790316	38.6949511
TH6	8.15	26.3681592	9.108839338	38.16495035	1.161607401	14.08285041	9.250975873	2.148848726	2.683025811	0.719615051	17.10428994	17.29852391	187.5	144.5	9.879193291	15.07587859	14.5716853	30.49620607	59.93055675	611.2309898	23.33503437	68.67759801	0.141008102	26.47453876	37.60292885
TH7	8.11	36.64921466	14.28302951	46.30474667	1.549633116	39.45182626	25.35991078	1.232004399	12.85991108	0.931806417	20.38948069	28.3640552	400	156.8	15.40952571	51.21562375	20.38660821	40.0308888	75.0238862	879.6092308	35.88948087	100.6575537	0.355589925	47.73215212	45.32216708
TH8	8.14	31.96930946	13.34740174	63.53923228	1.500926784	23.90990307	15.93993538	1.02281252	6.94715517	1.129386042	19.53125	29.84331738	375	172.9	15.20933494	44.74659455	14.01742788	37.27964744	71.05954873	819.509001	32.92655721	94.58662539	0.289705229	35.25087269	42.97179554
TH9	8.14	30.47858942	11.86745441	33.25165334	1.26594734	26.41207359	17.16152915	0.985713751	8.264830689	0.825939147	18.76072041	30.86937522	275	180.3	12.86881978	35.68082137	16.04366029	34.71889952	70.32447753	744.0299055	30.80902694	82.48343657	0.255130877	34.15227486	41.26089046
TZ1	5.96	16.82242991	9.990431243	35.52134328	1.100456137	165.480439	51.49523583	1.471639947	112.5135632	1.057496741	17.1744325	61.09603388	95	181.5	8.756977671	15.94896332	18.67523923	31.90789474	37.66574854	580.2031502	26.84080832	72.90256739	0.130917306	21.89230206	29.54197949
TZ2	5.43	17.84037559	11.62064826	33.57088309	1.153051017	76.60402973	23.49690608	1.718990553	51.3881331	0.574772354	16.77590512	72.37909265	135	242	6.35991207	10.71143086	16.46682654	24.91007194	48.9809526	538.7468989	22.52732514	56.13413903	0.100609178	23.36335	34.51778045
TZ3	5.78	12.86031042	12.26817921	30.23862739	1.179853723	74.10175513	23.32916757	1.062471779	49.71011578	0.5987235	16.14797416	51.1043385	102.5	147	5.103165064	10.66205929	16.23597756	21.54447115	38.71237936	439.5476278	18.54623774	49.67713585	0.110922188	21.0375983	27.2743657
TZ4	7.23	14.60674157	10.12845477	30.24719101	1.09666969	91.16425962	25.89612992	0.86470165	64.40342805	0.875954376	16.46312261	36.56748817	142.5	178	8.235469745	16.16242038	18.15784236	27.96576433	45.66294054	558.5605409	25.7607744	61.08029188	0.119548283	22.41668082	30.2967815
TZ5	6.03	15.38461538	13.46999864	35.8274938	1.211026616	57.01454716	17.68039608	0.798876398	38.53527468	0.877057844	17.52336449	85.3673911	150	207	7.140718563	16.01297405	18.76746507	27.51996008	44.96812336	508.5228018	22.5562499	56.65721289	0.136245736	23.66886992	27.92461197
TZ6	5.74	14.80637813	10.44186545	32.09329736	1.071169866	73.31610551	23.02948989	1.174343285	49.11227234	0.558507204	16.86280138	55.8984695	125	113	7.102159136	12.40003998	17.92283087	27.88384646	49.43064867	527.2502999	23.80633828	65.53651044	0.115014839	23.54943903	30.82833426
TZ7	6.91	18.45794393	11.94922695	28.71192618	1.254782609	126.2673601	39.56526437	0.741848707	85.96024702	0.885249156	18.63817097	49.49820625	122.5	234	10.05902361	14.30072029	18.32733093	32.4979992	53.63177939	607.7075776	35.66793642	73.20642121	0.250021132	23.81902143	33.63600506
TZ8	5.89	16.97247706	10.1862009	29.40589777	1.072691552	70.89842768	22.17269989	1.3661419	47.35958589	0.758033321	17.73596545	49.81297512	125	174.6	7.460968775	12.1847478	17.46397118	26.78642914	46.89385409	497.1398474	22.56522257	57.17276445	0.105589517	21.94751294	31.72367667
TZ9	5.87	18.0974478	7.468508032	28.77764553	0.851794072	69.9722509	22.64331961	1.282369438	46.04656185	0.629494678	16.87643021	31.84009046	90	171.6	6.989247312	14.7003186	17.62743927	25.9607726	40.13484078	486.5094211	19.70274716	50.96550327	0.093522677	20.71158203	26.64810113
XC1	4.81	24.08759124	9.10610523	29.86246867	1.04504383	110.92346	37.64087778	14.34989475	58.93268747	0.510622012	14.19605499	42.25191208	127.5	122.7	5.537410926	6.007521774	12.62866192	23.4263658	49.46805339	486.9776655	18.86819594	91.1856628	0.119902309	23.17919925	42.89520861
XC2	4.88	25.74257426	9.895052474	34.44256113	1.060619813	121.0740641	38.08343515	15.22320831	67.76742064	0.600686906	14.30976431	58.91351269	157.5	172.6	6.071144674	6.702106518	14.24383943	25.37758347	53.22643914	461.0635755	19.77685924	53.46239038	0.115678297	22.94388234	40.67648187
XC3	5.25	24.81572482	11.03414339	36.15393756	1.219129925	163.2513421	50.71363069	7.705041958	104.8326695	0.625484499	14.329806	57.87623911	182.5	162.5	6.938325991	6.983380056	15.13315979	26.97737285	55.96162398	483.432435	20.25006747	67.96377336	0.138256983	23.40988577	37.9971964
XC4	4.99	26.04422604	9.922041106	27.67263377	1.102121843	68.62218194	26.05602761	2.304617232	40.2615371	0.5904639	15.0133452	49.03184876	135	110.9	5.059642147	5.69582505	13.29522863	21.9333996	47.38532317	433.0564293	18.8343023	50.70034283	0.23083624	23.17853079	36.92694183
XC5	4.86	25.73529412	12.15847466	34.87747314	1.294658968	136.9985948	42.25522452	13.3702001	81.37317018	0.652276898	14.8940865	57.87623911	200	159.3	6.502775575	6.914155432	15.24088025	26.35804917	58.33569796	484.5415421	21.65205486	67.13624334	0.143280828	23.98041282	39.31018947
XC6	4.64	26.81704261	11.30006006	37.998212	1.288982456	231.027122	70.73622176	49.86323829	110.427662	0.900436458	15.43674699	108.7892142	350	215	5.977830562	6.705265241	15.72644497	24.06967538	50.71988207	634.3717002	21.59547314	63.48740251	0.176051609	24.13090734	40.24904632
XC7	4.93	27.680798	10.86637751	41.72782862	1.251355173	130.9928196	41.48864892	7.526142106	81.97802857	0.707122898	15.88983051	67.87376618	195	160.5	6.187872763	5.735586481	15.22365805	25.79522863	51.73475154	509.1180131	21.36830803	60.96888635	0.13383929	24.429425	39.77651247
XC8	4.91	25.25	8.500510031	38.73995964	1.128542373	92.99000518	33.68784552	7.596401989	51.70575767	0.485070548	14.44475761	32.65708304	125	114.7	5.296525559	5.625998403	11.10223642	24.47583866	48.01442052	507.8010627	18.68010569	51.73821018	0.116074261	22.27291472	36.76418895
XC9	4.62	25.85365854	9.448492388	42.78196542	1.067178979	135.4745331	49.12936377	17.85158561	68.49358372	0.571646115	15.74307305	51.93905738	147.5	144.4	5.618811881	5.876237624	15.77722772	23.5049505	50.31710057	471.2153599	19.19464456	55.27477677	0.113896977	22.76074335	38.73054419
XY1	8.28	17.01149425	11.52974664	45.79464723	1.205217391	212.8045698	61.08279317	1.827109942	149.8946667	0.759857211	17.34808702	29.92756246	135	290	8.848762969	19.35853951	17.23862729	25.85295291	52.7265407	511.1646084	19.02681356	63.94100029	0.222022145	28.3699139	34.3922729
XY2	8.36	17.75700935	10.24487398	45.09775053	1.193365904	180.9626301	52.03764206	1.13332783	127.7916602	0.661736889	16.75977654	18.8645967	107.5	392	9.355127186	19.78835453	16.65341812	26.64944356	51.79740243	512.8194253	18.4280479	57.81950536	0.18213702	23.55672714	33.81893089
XY3	8.44	14.34977578	7.849433592	39.87647235	0.903647087	174.9791956	57.20606513	1.197068566	116.5760619	1.103966915	17.2095366	80.42153794	425	149.2	10.08982036	32.08083832	17.5	24.30638723	48.97383633	511.9699366	19.60799177	68.12515998	0.25921013	29.64385331	36.72168698
XY4	8.47	18.11764706	10.74559088	43.39662846	1.066280033	132.5312143	37.73216183	1.309810713	93.48924176	0.793173812	16.29422719	25.81963358	122.5	285	9.813639968	31.03191911	16.84674861	23.85011895	51.52378628	507.8533376	19.4138443	64.2965891	0.230682641	25.07469948	36.30904021
XY5	8.38	14.90825688	9.327258878	43.67557478	1.11383749	212.3343504	60.21678421	1.008387633	151.1091786	0.678592194	17.85714286	22.44963747	135	295	9.028876582	18.96756329	19.80320411	26.99762658	55.85702241	531.7957189	19.38576724	60.93270918	0.186563949	22.76528407	35.67049365
XY6	8.37	16.359447	9.328094525	39.96125902	0.972646822	162.0383134	50.17252074	1.145064516	110.7207281	0.775646495	16.66193988	16.18649342	112.5	390	9.201938291	21.85522152	17.2122231	24.30775316	47.8475508	469.2615111	17.16680804	53.67835049	0.163033903	22.2823322	32.84725718
XY7	8	17.31207289	11.15069366	46.75712281	1.253103181	189.7403032	57.05345235	1.550301236	131.1365496	0.955551663	16.97284345	36.3600513	135	319	8.986083499	20.58151093	17.47017893	25.50198807	50.63165963	513.1683546	18.09794818	60.55679885	0.181155781	23.35923197	35.11637377
XY8	8.51	19.52941176	9.960127718	152.4529884	0.95702415	81.57023907	26.25833241	1.984500698	53.32740596	0.747935048	17.48491498	16.51601734	175	143.5	9.151167392	19.9742778	17.43173724	26.28611001	55.09774145	539.1964769	19.9680738	65.70249862	0.222950868	24.72287724	37.05442753
XY9	8.66	17.55196305	8.852794849	31.38216496	1.035136502	120.0747763	34.46512859	0.99811782	84.61152989	0.74650127	17.01388889	22.78439203	95	281	9.047289276	17.02611793	17.61970716	27.42382271	52.99213966	509.1391911	20.29801084	62.35906458	0.162897793	24.24135213	38.60392321
YC1	8.22	17.52336449	10.7851634	70.29997161	1.394866554	259.5923481	77.83083217	1.063200263	180.6983157	1.166372226	17.2095366	66.23715933	175	413	10.53784861	34.14840637	16.08067729	23.32171315	54.76268691	516.9858504	19.37059646	66.59227568	0.193749087	20.22517659	37.47388306
YC2	8.32	14.80637813	9.73142735	43.14689689	1.088334033	200.0442373	58.31134489	0.916595951	140.8162965	1.078770375	15.75978766	52.45066977	130	605	9.623451858	33.48981223	15.5563324	23.15221734	47.05804716	517.6897812	17.58032482	63.22654582	0.226717072	20.32711293	37.1415846
YC3	8.19	19.47743468	8.542030674	36.96622382	1.032040159	226.6976713	72.11061546	1.849302101	152.7377537	0.952052434	17.86990708	42.00380093	167.5	296	11.85284747	41.84587814	16.30824373	27.18538431	57.95702875	593.2362814	22.25601292	71.77406622	0.173631519	21.96936003	38.07414259
YC4	8.25	18.37209302	9.449839936	266.307417	1.078685934	169.8881564	54.06677973	1.890446844	113.9309298	0.803868387	16.70540383	28.20388266	110	246	10.66353082	36.66933547	15.7826261	24.16933547	46.10974235	519.1922526	18.45860841	63.16178693	0.173966088	20.33115895	38.24195762
YC5	8.39	20.23809524	9.064959572	202.5563682	1.115595611	193.0546283	58.38341009	1.83839801	132.8328202	1.142087086	17.16808371	97.0000005	120	276	10.74482896	35.8641607	16.15950676	24.04037391	44.88524262	508.8116185	18.931971	65.71576835	0.191696793	20.36348522	40.37696105
YC6	8.32	19.39252336	9.591831881	43.55810748	1.112674205	166.8870312	49.35984585	1.347402526	116.1797828	0.974011692	17.10376283	29.09504046	130	179.9	11.63913217	37.54478503	16.17237261	25.90067675	50.29254122	570.566686	20.75482822	66.79286994	0.173675364	21.90222017	38.95944965
YC7	8.72	12.78026906	9.214782864	193.1208353	0.924438854	59.1943531	19.86181955	0.761070254	38.5714633	1.06111303	16.66666667	29.59191995	95	175.7	9.212097095	31.77477119	15.11639475	21.10525269	41.56953553	455.0800125	15.76547817	56.5844779	0.244806388	18.26538865	34.16051967
YC8	8.13	19.52941176	11.25412541	52.64587852	1.27820122	332.3159365	111.2979616	1.694833484	219.3231414	1.289917429	15.95928226	77.2554968	107.5	290	10.94686376	34.17399121	16.43527767	24.43567719	49.09980589	477.1317918	17.70289647	59.42926096	0.201674659	19.89530314	27.32107841
YC9	8.22	15.68181818	10.29948196	52.26527601	1.284705882	246.1745936	76.61830913	0.919733765	168.6365507	1.172349674	16.50943396	32.2005959	87.5	334	10.87366125	34.01428005	16.0303451	24.41491472	48.80241382	488.8460503	22.188236	60.79300169	0.188915864	19.69544327	29.30576069
YJ1	8.37	18.39622642	7.639971651	156.7831223	0.91300624	18.81279261	12.53371767	2.052304648	4.226770292	0.514778366	17.02657807	33.21370755	140	320	10.24869635	37.6153229	17.55916566	21.70577617	39.68763539	466.0710637	16.70282577	54.43004508	0.13511522	16.53374558	43.25628303
YJ2	8.48	17.43119266	9.944880282	40.04097281	1.259324265	83.86413421	64.91615691	1.510521149	17.43745615	0.799512109	18.43944099	31.75060239	197.5	161.8	11.47614314	37.87276342	17.89264414	27.58946322	51.09347557	608.7047797	22.44505988	69.79885748	0.245794471	20.57566772	47.0014137
YJ3	8.33	13.94849785	7.775524003	45.3549173	0.967801588	49.4977042	38.40842262	1.077501044	10.01178054	0.834033742	16.34995064	31.92983239	95	127.5	9.597415507	33.65805169	16.73956262	22.79821074	42.45058583	502.3834511	16.95017824	54.40562479	0.156148595	17.6147539	42.41280595
YJ4	8.34	16.58986175	7.602699272	52.30663538	0.880088823	42.6223954	30.04644687	1.241201624	11.33474691	0.789328431	16.614819	38.16820113	110	155.5	8.599325932	33.22759715	18.0461935	21.38183981	41.17705233	472.8915324	17.8484132	56.29979115	0.133406327	16.80606442	43.18523735
YJ5	8.2	18.01385681	8.23890037	40.21928784	0.987751797	47.32702079	33.76393533	3.163122402	10.39996306	0.727364891	16.82326054	33.87572893	102.5	249	8.480176211	30.90708851	17.10552663	21.37064477	39.80199648	466.114257	15.32771033	50.53812941	0.134952439	16.93199879	43.41501072
YJ6	8.34	18.16091954	8.62745098	56.56946003	1.032831359	46.70712926	31.2467074	1.846560924	13.61386094	0.831587589	17.00423216	31.84009046	162.5	236	9.262589928	32.75879297	16.89648281	21.30795364	40.08373899	472.4195932	16.29200197	51.80127529	0.141694035	17.11295912	44.52028967
YJ7	8.31	17.79859485	9.037134407	40.57447005	1.134088514	69.63505743	49.58791078	2.974590833	17.07255582	0.781704851	17.44383935	52.97069261	170	290	9.046576433	32.62838376	17.5955414	21.4321258	40.0759498	445.8843595	18.50927657	51.35482005	0.134369627	17.71234767	39.50787755
YJ8	8.34	21.89781022	12.92129755	53.32747018	1.465999787	51.86494351	37.35004714	1.518294599	12.99660177	0.964265751	17.72451047	94.30611753	210	175	10.07968127	34.34760956	16.98705179	24.17828685	46.09267793	458.7125126	21.63992127	62.91510551	0.170089197	19.34437772	43.36097954
YJ9	8.29	16.55011655	10.11508346	44.35765746	1.174676525	63.54479547	46.52178604	1.678981752	15.34402768	0.806120459	15.96715328	57.47066932	145	235	8.535132989	28.40909091	16.69809448	20.60837634	43.76046991	439.6491177	16.02984833	50.77045255	0.153187127	18.28905907	42.10738344
ZC1	8.19	25.36945813	12.02206984	35.97176798	1.345913354	176.2304103	59.19578985	0.722051695	116.3125688	1.086670913	19.04121864	27.72817429	175	348	13.29840319	37.81936128	18.54291417	30.00499002	56.86492978	648.2255048	23.71569874	81.06946886	0.215098132	25.64563453	42.65350905
ZC2	8.4	25	12.06824041	43.99116105	1.391515152	73.04943992	22.49957364	1.026079457	49.52378682	1.047908453	18.79084967	37.19808732	190	192.1	13.39781746	36.60714286	18.67063492	31.43849206	60.8982027	723.3642907	29.4254004	88.12486948	0.220629647	27.7982683	44.75415082
ZC3	8.22	25.24752475	10.89606827	39.86291319	1.314744686	108.9213499	37.15232281	0.734961875	71.03406522	1.080580234	18.28582146	26.19224107	157.5	295	12.27634195	36.31709742	18.65805169	29.69184891	60.86930021	661.427275	24.1919442	75.85700351	0.226464918	26.84787715	40.57660095
ZC4	8.47	25.94339623	10.22729159	33.07620474	1.230054068	8.116516303	3.833493085	0.973981956	3.309041262	1.197185858	18.07228916	40.5546616	135	233	12.47537431	36.785855	17.72064618	27.7679275	56.28303799	622.3271948	23.79390344	72.1452136	0.190161389	24.92708267	41.43474076
ZC5	8.22	25.85365854	10.43928646	36.122516	1.21860525	46.70365341	34.9048357	1.769822655	10.02899506	1.121008208	18.04461942	44.31013445	182.5	328	12.63313609	39.52169625	19.37869822	27.47534517	52.96783031	620.3375187	38.13402317	83.2919503	0.273247982	25.61271135	43.58928631
ZC6	8.29	25.17647059	9.416988305	35.92115581	0.983019968	39.8676819	31.46080115	1.139076626	7.267804124	1.059538151	18.1384743	53.49940703	175	292	11.7825827	35.82602631	17.66640096	26.47967318	51.71703381	591.8508817	21.97206343	71.51354105	0.188019257	24.52244352	43.83197787
ZC7	8.38	26.66666667	10.53577744	38.20142857	1.268330636	28.65587226	20.29145549	1.652230472	6.712186298	1.186117209	17.83398184	50.29108009	177.5	279	12.3853211	37.88392501	18.08436378	28.22596729	55.16837453	605.6853279	28.27691742	79.57404857	0.277633981	26.11908914	42.35684137
ZC8	8.37	25.35885167	11.07977438	36.94495023	1.30295433	41.68788062	30.51798084	1.606209518	9.563690262	1.140212622	18.1040158	46.22793434	180	265	11.36997212	33.38809239	17.78176025	25.25388292	50.16599681	539.4048626	22.53587984	87.31467095	0.182331855	24.12987151	38.43342375
ZC9	8.4	26.3681592	10.52273169	44.91155073	1.169426919	19.37447761	12.87976279	2.522337651	3.972377169	0.98649515	16.90140845	32.38240106	150	231	12.81237604	41.1592622	17.84510115	29.25922253	54.82726795	603.9482442	24.0762133	83.31067729	0.17973685	24.6199641	41.87266661
ZP1	8.59	18.50117096	13.51351351	49.00580796	1.422876461	61.92393814	17.2903718	0.821624935	43.81194141	1.164410656	18.85430039	43.39314241	275	395	14.32343563	24.68114787	18.64288561	36.20964528	65.24693869	677.2806499	32.19322126	81.95770045	0.198864464	26.4053542	40.0174103
ZP2	8.37	21.95121951	10.19882559	43.50622567	1.190540087	172.5911892	51.69805368	2.731550438	118.1615851	1.177632988	18.83321654	62.01302591	182.5	332	12.4555336	27.79150198	18.68577075	32.06027668	63.61660017	622.4664645	25.98335358	79.44124065	0.199850124	23.3991607	38.78557304
ZP3	8.29	8.602150538	10.83793894	58.01505376	1.212516824	148.7563676	42.30757261	1.370872347	105.0779226	1.089698853	18.19667261	49.65519918	300	235	11.29903923	36.26901521	18.1295036	26.69135308	52.45246148	558.4840769	20.56513642	67.67271259	0.185771446	23.69981383	39.60155702
ZP4	8.17	10.72210066	11.10452353	45.09929499	1.233382844	175.5667057	51.20507772	1.160678478	123.2009495	1.218830981	18.7610359	50.77652199	275	495	13.01213206	40.26949085	18.74005569	29.56443914	55.14772467	640.5869995	24.15592655	75.31172381	0.201152396	25.57298904	41.76416751
ZP5	8.55	17.6056338	8.67932742	47.82825496	0.873879641	116.6058913	35.39843143	1.032654377	80.17480549	1.040393313	17.00462012	44.84631695	105	188.9	10.18335962	31.43237382	16.97555205	23.37835174	42.02068141	470.4180178	16.9310972	56.73538361	0.141120979	20.23686789	36.34959341
ZP6	8.43	22.62773723	11.83330475	42.13351963	1.26528777	103.2916022	31.14301056	1.444206197	70.70438544	1.165863425	18.39339339	48.42054452	162.5	335	12.55006007	35.24729676	18.24189027	28.96976372	53.22430424	577.9102898	21.60284612	67.42605038	0.176764242	23.98035117	39.010552
ZP7	8.36	7.922912206	10.43100548	45.12999221	1.082730309	59.62669735	18.20954715	1.23584314	40.18130706	1.142536886	17.69188895	52.2792113	152.5	266	10.97560976	28.00379848	18.32766893	26.56937225	48.77457499	548.1235135	19.59421146	75.61488954	0.242431604	24.11237204	39.21567178
ZP8	8.62	16.24713959	10.52829774	46.27043543	1.172846045	77.24054819	23.0186282	1.570794023	52.65112597	1.078679903	18.19745897	54.21839276	200	327	11.97357966	32.02721494	18.47934048	27.90027811	53.94997088	589.3066053	21.06397491	72.55591328	0.211326891	24.76421011	35.86958721
ZP9	8.51	14.02714932	9.535202233	27.17452206	1.164139705	228.4599893	68.94395768	1.387900507	158.1281311	0.969357776	17.8035982	43.52252505	162.5	314	12.66434263	44.00896414	18.95916335	30.74701195	52.86208148	618.9847968	23.86124642	71.17951061	0.148562317	23.02067497	41.53335062
ZX1	8.31	15.70438799	14.52862678	66.15627171	1.479674797	106.9922541	31.07565732	1.121864885	74.7947319	1.002528504	15.7122905	58.91351269	160	240	8.542084168	22.64028056	12.76553106	21.52805611	45.3015338	466.4177644	17.79412309	57.36191816	0.205908185	20.33737991	34.34606917
ZX2	8.39	17.33021077	14.97017043	67.63910027	1.502161666	126.0532252	35.9466068	1.200506907	88.90611149	0.991348261	16.72240803	47.08682901	145	178.9	10.29792746	27.45117577	13.90992427	22.15025907	47.0694753	443.2202947	16.52140251	56.8458681	0.173974689	21.04614317	33.06847099
ZX3	8.27	16.51376147	14.5893094	56.13417949	1.465387463	157.9177237	45.05785121	1.638249898	111.2216226	1.172975124	16.79560261	57.07023346	120	348	10.31200159	23.91846093	13.93042265	22.28867624	50.20027813	479.4528445	17.9704866	62.40966891	0.184305498	21.12790086	30.93986068
ZX4	8.19	11.33333333	11.45676698	67.70493333	1.175373134	162.252208	46.44343588	1.323722777	114.4850493	0.915338751	16.76688252	48.26954657	117.5	249	9.589314195	21.58094099	11.89692982	23.3004386	106.4892629	600.1263896	18.15165769	58.5996301	0.146666954	20.99150503	31.69506021
ZX5	8.27	23.35766423	14.47489546	62.13187707	1.734461115	137.6917465	38.85538122	3.324333444	95.51203184	0.995566952	16.91729323	44.44333048	195	436	10.99740415	26.76218051	14.99600639	25.94349042	48.84493271	522.6971757	19.99211582	61.65019535	0.183207316	21.81292216	32.41402343
ZX6	8.41	22.9468599	11.87152338	70.99621578	1.29074247	87.58933055	27.05911201	1.373998826	59.15621971	0.97938153	17.61869436	32.2005959	160	294	10.18370607	25.89357029	15.12080671	24.26118211	44.39756604	487.3766518	33.44228784	58.88498258	0.139010482	20.03170958	32.32697243
ZX7	8.2	17.40139211	11.78351725	61.94772187	1.321272183	183.5082717	54.30865393	1.305163312	127.8944545	0.791588412	16.05651895	41.51334133	125	319	11.32874801	26.75438596	13.2226874	22.22886762	43.49415763	452.7247696	16.56034974	58.46740907	0.160076559	20.17291878	34.04271846
ZX8	8.2	14.41441441	12.18801938	60.21164225	1.348370102	229.6093303	74.1703111	1.768929603	153.6700896	1.128462541	17.30249831	57.26981779	150	321	9.662730184	26.37109688	15.36228983	21.89751801	46.72336227	466.1144303	22.08862117	56.87495262	0.142378854	20.16303591	36.01438477
ZX9	8.02	16.13636364	13.65794513	77.74639013	1.535261931	253.855038	72.27135999	1.745893277	179.8377847	0.959597518	16.66066282	58.28707618	130	261	11.1648067	23.14168992	13.84515743	24.86548426	51.49519531	499.6310053	18.55449903	60.46670176	0.180145193	21.94430139	32.82159747
