# Supplementary material for: Soil Microbial Network Complexity Varies With pH as a Continuum, Not a Threshold, Across the North China Plain
Source: Front Microbiol. 2022 Jun 6;13:895687. doi: 10.3389/fmicb.2022.895687 (PMC9207804; doi:10.3389/fmicb.2022.895687)
Supplement: Supplementary file 1 [file Data_Sheet_1.ZIP › Data/Network-level_topo.csv]

OTU ID	Number of nodes	Number of edges	Average degree	Average path length	Density	Modularity	Clustering coefficient	Degree centralization	Betweenness centralization	Eigenvector centralization
CX1	1176	27736	47.17006803	2.94892639	0.040144739	0.245990634	0.471805399	0.221982921	0.027997936	0.845982184
CX7	1138	27382	48.12302285	2.943012539	0.042324558	0.292477506	0.477270116	0.225925222	0.024590965	0.842130505
CX9	1177	28690	48.75106202	2.949540785	0.041454985	0.255786411	0.476614461	0.223851138	0.022252898	0.843132664
DC4	1150	27311	47.4973913	2.947539887	0.041338026	0.256234771	0.474995888	0.220628902	0.026245709	0.842472177
DC5	1111	28801	51.8469847	2.920128314	0.046708995	0.223487196	0.486398296	0.245182897	0.024428989	0.8339794
DC6	1180	29008	49.16610169	2.946352377	0.041701528	0.251199836	0.474616244	0.231411279	0.027876419	0.841780196
DC8	1182	29441	49.81556684	2.943234908	0.042180836	0.224336874	0.479295087	0.228775981	0.026623559	0.841552009
DC9	1124	29032	51.65836299	2.905901353	0.046000323	0.228000963	0.489096893	0.242512589	0.028789806	0.834032648
DM1	1106	24688	44.6437613	2.986036075	0.040401594	0.278094401	0.479150069	0.219326913	0.027416234	0.845591536
DM2	1116	24588	44.06451613	2.97906772	0.039519745	0.243306906	0.470181154	0.21967308	0.027916073	0.848223215
DM6	1112	24271	43.6528777	2.994540564	0.039291519	0.245474822	0.474291566	0.214533863	0.027637306	0.848291624
DM9	1120	24377	43.53035714	2.995083137	0.038901123	0.247631671	0.47971809	0.208641325	0.028177941	0.846252775
DZ2	1074	23695	44.12476723	2.945397521	0.041122803	0.291810356	0.469492038	0.217031904	0.023128502	0.840926046
DZ3	1055	22862	43.34028436	2.909310883	0.041119814	0.29965952	0.461323086	0.218842235	0.027661623	0.842161589
DZ7	1120	25117	44.85178571	2.98232053	0.040082025	0.295458431	0.466699311	0.22086525	0.027142384	0.843620622
FP3	1103	26795	48.58567543	2.922567685	0.044088635	0.257323915	0.484032364	0.226328788	0.028020443	0.837625648
GM4	1104	23834	43.17753623	2.986157276	0.039145545	0.271180876	0.472026994	0.212894346	0.026683562	0.846222248
GM8	1129	25563	45.28432241	2.95512097	0.040145676	0.272306988	0.47156361	0.220492622	0.023355048	0.843665093
GY1	1095	27318	49.89589041	2.926848703	0.045608675	0.235696185	0.490210637	0.235012897	0.030144695	0.833568188
GY2	1139	27682	48.60755048	2.964760042	0.042713138	0.229869875	0.483395577	0.227058391	0.028432694	0.839659063
GY3	1154	28860	50.01733102	2.943737334	0.043380166	0.245007209	0.484822885	0.232422089	0.027615831	0.837927847
GY5	1150	27958	48.6226087	2.945726082	0.042317327	0.246012934	0.478115027	0.230093465	0.026899558	0.840505608
GY6	1124	26892	47.85053381	2.94858039	0.042609558	0.235565357	0.481593324	0.233436746	0.028656431	0.839346574
GY7	1170	28413	48.56923077	2.958285109	0.041547674	0.22238886	0.477918678	0.229624268	0.027902716	0.843178313
GY8	1164	28037	48.17353952	2.962627945	0.041421788	0.222442335	0.480165781	0.228569613	0.028214759	0.841142003
GY9	1165	28304	48.59055794	2.947632556	0.041744466	0.247389942	0.479868608	0.225437665	0.027176628	0.841632494
HD1	1131	27498	48.62599469	2.955774322	0.043031854	0.244120515	0.484754455	0.228649562	0.029655407	0.839960687
HD8	1125	26598	47.28533333	2.941059438	0.042068802	0.253939448	0.475480762	0.224835113	0.027077105	0.842702243
HD9	1132	27451	48.5	2.941817246	0.042882405	0.236600015	0.478087605	0.229442971	0.027371721	0.840368895
LB1	986	27018	54.80324544	2.851793055	0.055637813	0.219291747	0.496572494	0.268220055	0.028672293	0.817341482
LB4	969	26473	54.63983488	2.826836793	0.05644611	0.208564989	0.498920853	0.27516546	0.028231371	0.816677406
LB5	1044	28762	55.09961686	2.84458619	0.052828012	0.203842401	0.492370304	0.267402093	0.026235271	0.822061272
LB6	1061	28110	52.98774741	2.896889957	0.049988441	0.223214705	0.494201251	0.255671936	0.022752558	0.828558114
LX4	1115	26499	47.53183857	2.954695884	0.042667719	0.232906446	0.481966554	0.227529768	0.022741417	0.83832373
LX9	1116	25597	45.87275986	2.957838955	0.041141489	0.285550944	0.476187481	0.220741919	0.02143104	0.840360212
PD2	1149	30504	53.09660574	2.913559737	0.046251399	0.22877776	0.482532475	0.249044769	0.01967418	0.8343948
PD3	1151	30234	52.53518679	2.920936422	0.045682771	0.24583069	0.482949516	0.241273751	0.024374313	0.835992905
PD4	1190	29397	49.40672269	2.947285496	0.041553173	0.265130809	0.474294189	0.23262681	0.02255024	0.842210528
PD6	1174	30659	52.22998296	2.924840538	0.04452684	0.229053344	0.477995624	0.243623203	0.023329196	0.838114591
PD8	1172	30434	51.93515358	2.924536821	0.044351113	0.24320852	0.481209599	0.243437102	0.022856582	0.838769979
PD9	1116	29834	53.46594982	2.914088795	0.047951525	0.244068167	0.489288043	0.245322018	0.023408408	0.831119617
QH5	1046	22671	43.34799235	2.962491492	0.041481332	0.281010487	0.474975798	0.218805749	0.024768277	0.841929924
SC3	1162	29472	50.72633391	2.940802142	0.043691933	0.230482829	0.488151052	0.232793855	0.024331171	0.838285484
SC4	1167	27875	47.77206512	2.977468439	0.040970896	0.232699484	0.486482115	0.226610579	0.025552439	0.842622352
SC7	1136	27822	48.98239437	2.955559217	0.043156295	0.210072834	0.493148084	0.231733573	0.025982224	0.839392039
SC8	1173	28511	48.61210571	2.971478679	0.041477906	0.22502161	0.487429292	0.225586941	0.024511615	0.842217874
SQ1	1132	29497	52.11484099	2.912147958	0.046078551	0.227808823	0.485736645	0.251887851	0.025233313	0.834874096
SQ2	1107	29601	53.4796748	2.874995641	0.048354136	0.247351155	0.487857195	0.254539173	0.02756614	0.830472365
SQ3	1149	29930	52.09747607	2.918390814	0.045381077	0.22605671	0.488558705	0.241204289	0.02260956	0.836646644
SQ4	1107	27573	49.81571816	2.943501309	0.045041336	0.251979229	0.497369206	0.235247994	0.023483024	0.834738281
SQ5	1147	28993	50.55448997	2.932572384	0.044113866	0.226219269	0.490493567	0.231627845	0.022578158	0.838024271
SQ6	1175	30426	51.78893617	2.911663941	0.044113234	0.216484998	0.481537482	0.241236	0.023610153	0.838351588
SQ7	1149	27588	48.02088773	2.942566016	0.041830042	0.255026905	0.483266044	0.223849401	0.023944395	0.840799605
SQ8	1117	27086	48.49776186	2.945689021	0.043456776	0.227268876	0.493316641	0.230736773	0.026276662	0.837417959
SQ9	1086	27940	51.45488029	2.918776265	0.047423853	0.246141139	0.494102473	0.241977069	0.023502587	0.830968828
SZ2	1168	29281	50.13869863	2.94039952	0.042963752	0.221681108	0.47960334	0.231243617	0.025908323	0.839626956
SZ7	1135	29716	52.36299559	2.91909065	0.046175481	0.215262183	0.487010641	0.243947976	0.022855355	0.834582071
SZ8	1152	26736	46.41666667	2.982414815	0.040327252	0.267271325	0.475322661	0.222053287	0.028122389	0.845150095
LB2	960	25586	53.30416667	2.88032299	0.055583073	0.215837518	0.50975748	0.268713069	0.023750545	0.817181363
PD5	1137	30194	53.11169745	2.899127602	0.046753255	0.213926729	0.485330915	0.249901675	0.02241806	0.834620584
TC1	1194	31074	52.05025126	2.925853691	0.043629716	0.224226578	0.480397035	0.236336755	0.022095685	0.840013958
TC3	1133	30729	54.24360106	2.861105125	0.047918375	0.228068777	0.483317916	0.248901412	0.024139428	0.831450345
TC4	1136	29443	51.83626761	2.915906657	0.04567072	0.221530646	0.4867712	0.240672892	0.023616712	0.836181709
TC5	1105	29034	52.55022624	2.937776603	0.047599843	0.232157433	0.492597907	0.246784215	0.025878597	0.833523835
TC6	1148	27161	47.31881533	2.976754287	0.041254416	0.23083172	0.484056823	0.221169298	0.023645878	0.841249778
TH4	1098	26498	48.26593807	2.95140809	0.04399812	0.218958895	0.486415104	0.229474988	0.029312208	0.837695302
TH5	1126	26167	46.47779751	2.976377013	0.041313598	0.229510788	0.477048496	0.22446418	0.028620556	0.8430351
TH8	1094	25910	47.36745887	2.943216936	0.043337108	0.260514015	0.481537763	0.221987686	0.029052146	0.839297066
TZ1	1164	29957	51.47250859	2.930239199	0.044258391	0.255135052	0.479043874	0.241210225	0.022257011	0.837694108
TZ3	1152	29966	52.02430556	2.924354065	0.045199223	0.255326542	0.482934034	0.244114417	0.022588723	0.836828357
TZ4	1162	27829	47.89845095	2.937897412	0.041256202	0.264804145	0.475927468	0.225754995	0.023061948	0.841125283
TZ5	1178	29520	50.1188455	2.948958613	0.042581857	0.240323591	0.479485409	0.238641593	0.023717282	0.840938423
TZ6	1133	29578	52.21182701	2.949550625	0.046123522	0.231097183	0.488199393	0.242745736	0.024696864	0.835485779
TZ7	1193	28369	47.55909472	2.958388373	0.039898569	0.285433508	0.471660894	0.219329619	0.025699032	0.844962541
TZ8	1186	29701	50.08600337	2.953655913	0.04226667	0.259692852	0.481768039	0.232838816	0.021937141	0.84287369
TZ9	1130	28756	50.89557522	2.872317704	0.045080226	0.251000082	0.477385115	0.236584964	0.025989849	0.834607305
XC1	1049	27863	53.12297426	2.867930407	0.050689861	0.230921671	0.491221125	0.252745254	0.02536532	0.827285887
XC2	1137	29038	51.07827617	2.919819046	0.044963271	0.247669755	0.483977843	0.24200856	0.021649944	0.838208802
XC3	1134	29966	52.85008818	2.907991937	0.04664615	0.239905457	0.484688438	0.243733373	0.022195665	0.835545364
XC6	1098	29083	52.97449909	2.884449002	0.048290336	0.230994949	0.491261453	0.249795352	0.021266468	0.832008178
XY7	1068	22997	43.06554307	2.990180308	0.040361334	0.286215183	0.474711765	0.207998554	0.024954063	0.841741217
XY9	1111	24256	43.66516652	2.994361882	0.039337988	0.275973064	0.472149685	0.212914264	0.026077662	0.843797819
YC2	1134	27042	47.69312169	2.954139615	0.042094547	0.264768797	0.476480651	0.227984888	0.023533466	0.840138944
YC3	1145	25940	45.31004367	2.978070902	0.039606682	0.27386737	0.47059563	0.222631081	0.022838024	0.844160255
YC7	1091	24000	43.99633364	2.977589258	0.040363609	0.292593998	0.478220821	0.211929969	0.02734442	0.842337442
YC9	1068	22885	42.85580524	2.983419136	0.040164766	0.269730476	0.473810512	0.209132329	0.024097705	0.842561451
YJ3	1114	25073	45.01436266	2.986675661	0.040444171	0.290983832	0.482571499	0.214722046	0.02884003	0.84403922
YJ7	1070	23558	44.03364486	2.977906815	0.041191436	0.30574305	0.484134814	0.218864691	0.027772079	0.843055655
ZC6	1159	26976	46.55047455	2.952614045	0.040199028	0.255140582	0.467944984	0.218868329	0.028105181	0.845549609
ZX7	1079	24324	45.08619092	2.929204388	0.041823925	0.275405893	0.470986506	0.225337485	0.029711312	0.839577538
