# Supplementary material for: Soil Microbial Network Complexity Varies With pH as a Continuum, Not a Threshold, Across the North China Plain
Source: Front Microbiol. 2022 Jun 6;13:895687. doi: 10.3389/fmicb.2022.895687 (PMC9207804; doi:10.3389/fmicb.2022.895687)
Supplement: Supplementary file 1 [file Data_Sheet_1.ZIP › Data/Node-level_topo.csv]

	node_id	degree	weight_degree	closeness_centrality	betweenness_centrality	eigenvector_centrality	Abundance	taxa
1466	B_OTU10059	1	0.615580632	4.10E-07	0	1.17E-05	0.007528716	B
1976	B_OTU10147	1	0.656254595	4.10E-07	0	0.003021904	0.004697404	B
1355	B_OTU10218	1	0.638261395	4.10E-07	0	0.000285798	0.008268718	B
1875	B_OTU10423	1	0.616337272	4.10E-07	0	0.000486298	0.005115666	B
1737	B_OTU10724	1	0.611754355	4.10E-07	0	0.000862439	0.005823494	B
852	B_OTU11341	1	0.633562563	4.10E-07	0	0.002300884	0.014896561	B
1526	B_OTU1197	1	0.600990817	4.10E-07	0	2.84E-08	0.00707828	B
820	B_OTU1376	1	0.603207944	4.10E-07	0	0.002064652	0.015668737	B
1843	B_OTU1390	1	0.636342572	4.10E-07	0	5.72E-05	0.005244362	B
360	B_OTU1553	1	0.672086822	4.10E-07	0	1.68E-06	0.038512274	B
1643	B_OTU2149	1	0.604394237	4.10E-07	0	0.005170101	0.006338278	B
2068	B_OTU232	1	0.603363223	4.10E-07	0	0.003353679	0.004246968	B
1659	B_OTU2457	1	0.673781997	4.10E-07	0	0.004786256	0.006241756	B
1800	B_OTU2535	1	0.606554104	4.10E-07	0	0.004657334	0.00546958	B
958	B_OTU2839	1	0.60546392	4.10E-07	0	0.000472194	0.012901774	B
1987	B_OTU2871	1	0.60535257	4.10E-07	0	0.003964459	0.004633056	B
947	B_OTU3259	1	0.625586761	4.10E-07	0	0.001787389	0.013030469	B
1644	B_OTU3273	1	0.627220296	4.10E-07	0	6.42E-05	0.006338278	B
1264	B_OTU3406	1	0.656910182	4.10E-07	0	0.001285569	0.00900872	B
1365	B_OTU3439	1	0.650422362	4.10E-07	0	0.003184116	0.008172196	B
2072	B_OTU3575	1	0.628373439	4.10E-07	0	0.000170162	0.004246968	B
1828	B_OTU404	1	0.609364844	4.10E-07	0	0.000113669	0.005340884	B
643	B_OTU4148	1	0.60519502	4.10E-07	0	0.000653806	0.021106142	B
1609	B_OTU4267	1	0.601068886	4.10E-07	0	0.000363698	0.006499148	B
1702	B_OTU4326	1	0.604203984	4.10E-07	0	0.004102259	0.005984364	B
1747	B_OTU4482	1	0.627621677	4.10E-07	0	0.00060903	0.005759146	B
531	B_OTU4526	1	0.630746684	4.10E-07	0	0.000614958	0.025739198	B
749	B_OTU4632	1	0.612562048	4.10E-07	0	3.76E-06	0.017567002	B
1050	B_OTU4747	1	0.658772967	4.10E-07	0	0.000410558	0.011550466	B
1029	B_OTU4781	1	0.608277199	1.82E-07	0	9.14E-09	0.01190438	B
1675	B_OTU4910	1	0.617036509	4.10E-07	0	0.000141517	0.006145234	B
776	B_OTU5001	1	0.612001596	4.10E-07	0	7.15E-06	0.016730478	B
2280	B_OTU5003	1	0.620339867	4.10E-07	0	1.55E-07	0.0032174	B
527	B_OTU5070	1	0.613924365	4.10E-07	0	0.000636292	0.025867894	B
2260	B_OTU51225	1	0.645450695	4.10E-07	0	7.40E-06	0.003346096	B
1014	B_OTU5145	1	0.63088312	4.10E-07	0	0.000977759	0.012097424	B
1744	B_OTU5172	1	0.609450734	4.10E-07	0	0.000658404	0.005759146	B
1130	B_OTU521	1	0.623750974	4.10E-07	0	0.001849901	0.010392202	B
764	B_OTU5296	1	0.63281524	1.82E-07	0	9.14E-09	0.017084392	B
1277	B_OTU53481	1	0.632459634	4.10E-07	0	0.003968508	0.008912198	B
2324	B_OTU537	1	0.600981719	4.10E-07	0	6.87E-06	0.002799138	B
1939	B_OTU5391	1	0.600226333	4.10E-07	0	0.002928662	0.0048261	B
1061	B_OTU5413	1	0.605382293	4.10E-07	0	0.000164708	0.011389596	B
1074	B_OTU54973	1	0.62877971	4.10E-07	0	1.57E-05	0.011132204	B
528	B_OTU5503	1	0.625023397	4.10E-07	0	5.61E-05	0.02583572	B
1447	B_OTU564	1	0.612008602	4.10E-07	0	0.004998707	0.007593064	B
1095	B_OTU5655	1	0.649907402	4.10E-07	0	0.00332995	0.010874812	B
1924	B_OTU57235	1	0.619829418	4.10E-07	0	0.003486337	0.004890448	B
1816	B_OTU57367	1	0.600702093	4.10E-07	0	0.003579059	0.005405232	B
918	B_OTU5854	1	0.62041643	4.10E-07	0	0.000602038	0.013609601	B
2155	B_OTU58805	1	0.611797795	4.10E-07	0	0.001896053	0.003828706	B
1545	B_OTU58867	1	0.606720189	1.82E-07	0	9.14E-09	0.006981758	B
1107	B_OTU5898	1	0.625600032	4.10E-07	0	0.000607068	0.010713942	B
2163	B_OTU5901	1	0.648888757	4.10E-07	0	0.004071596	0.003764358	B
1913	B_OTU59273	1	0.636996595	4.10E-07	0	0.000688162	0.004922622	B
2285	B_OTU5963	1	0.609203946	4.10E-07	0	0.000100114	0.003185226	B
1821	B_OTU6000	1	0.612224584	4.10E-07	0	3.04E-05	0.005373058	B
1549	B_OTU6004	1	0.624543498	4.10E-07	0	2.92E-08	0.006949584	B
1480	B_OTU61684	1	0.64531188	4.10E-07	0	4.02E-06	0.00740002	B
1216	B_OTU62705	1	0.600136391	4.10E-07	0	0.000798893	0.009426982	B
2012	B_OTU628	1	0.610928996	4.10E-07	0	8.71E-06	0.004536534	B
1907	B_OTU63511	1	0.624567288	4.10E-07	0	0.000619469	0.004954796	B
1754	B_OTU6411	1	0.619260218	4.10E-07	0	0.000365917	0.005726972	B
1108	B_OTU6487	1	0.606323013	4.10E-07	0	0.003139303	0.010681768	B
1639	B_OTU65490	1	0.60276758	4.10E-07	0	0.003872254	0.006370452	B
739	B_OTU6552	1	0.638031512	4.10E-07	0	9.18E-05	0.017985264	B
1021	B_OTU66020	1	0.617358184	4.10E-07	0	0.00339341	0.01206525	B
1693	B_OTU6707	1	0.611493067	4.10E-07	0	0.005230825	0.006048712	B
1440	B_OTU67110	1	0.611345995	4.10E-07	0	2.88E-05	0.007657412	B
796	B_OTU6915	1	0.663675116	4.10E-07	0	7.67E-06	0.016247868	B
755	B_OTU6947	1	0.650571326	4.10E-07	0	3.07E-05	0.017373958	B
395	B_OTU6966	1	0.614580611	4.10E-07	0	1.98E-06	0.035037483	B
1048	B_OTU7001	1	0.603495687	4.10E-07	0	1.63E-05	0.01158264	B
1396	B_OTU70680	1	0.613400289	4.10E-07	0	0.005485824	0.008011326	B
880	B_OTU7076	1	0.60080525	4.10E-07	0	0.00545917	0.014253081	B
1367	B_OTU70934	1	0.609066125	4.10E-07	0	0.001534504	0.008172196	B
1494	B_OTU7098	1	0.665892675	4.10E-07	0	1.67E-06	0.007271324	B
1027	B_OTU7103	1	0.606720189	1.82E-07	0	9.14E-09	0.011936553	B
1706	B_OTU71141	1	0.618260586	4.10E-07	0	0.000311924	0.005984364	B
1354	B_OTU7127	1	0.60180577	4.10E-07	0	0.00143433	0.008268718	B
1445	B_OTU7135	1	0.611343116	4.10E-07	0	2.15E-05	0.007625238	B
503	B_OTU7140	1	0.600055494	4.10E-07	0	9.37E-09	0.027122679	B
1252	B_OTU71470	1	0.624121738	4.10E-07	0	0.000306367	0.009105242	B
1567	B_OTU7288	1	0.694684882	4.10E-07	0	0.001406681	0.006788714	B
94	B_OTU7452	1	0.776311569	4.10E-07	0	9.60E-09	0.136256877	B
703	B_OTU7459	1	0.621658117	4.10E-07	0	9.25E-09	0.018886136	B
662	B_OTU7497	1	0.63281524	1.82E-07	0	9.14E-09	0.020462662	B
502	B_OTU75	1	0.63918031	4.10E-07	0	1.04E-08	0.027154853	B
2057	B_OTU7503	1	0.601781884	4.10E-07	0	0.004185963	0.004311316	B
2008	B_OTU7525	1	0.611803312	4.10E-07	0	0.004255672	0.004568708	B
1054	B_OTU7558	1	0.609952007	4.10E-07	0	0.000913295	0.011486118	B
1131	B_OTU7609	1	0.650128373	4.10E-07	0	0.004295595	0.010392202	B
939	B_OTU7612	1	0.602735096	4.10E-07	0	0.002008222	0.013223513	B
1346	B_OTU7648	1	0.610403967	4.10E-07	0	0.003885958	0.008333066	B
1848	B_OTU7668	1	0.62675821	4.10E-07	0	0.001266269	0.005244362	B
573	B_OTU7707	1	0.618433057	4.10E-07	0	0.000864691	0.024323542	B
192	B_OTU7790	1	0.601537867	4.10E-07	0	9.74E-09	0.072681059	B
2141	B_OTU781	1	0.618406678	4.10E-07	0	0.000670223	0.00386088	B
855	B_OTU7865	1	0.608540247	4.10E-07	0	0.000425402	0.014800039	B
77	B_OTU7921	1	0.642174005	1.82E-07	0	9.26E-09	0.164183907	B
1518	B_OTU7995	1	0.616881166	4.10E-07	0	0.00039676	0.007110454	B
457	B_OTU8017	1	0.649182104	4.10E-07	0	0.000652169	0.030307905	B
416	B_OTU8039	1	0.620835903	4.10E-07	0	0.004020894	0.032978347	B
2205	B_OTU8051	1	0.602858534	4.10E-07	0	0.000841829	0.003571314	B
178	B_OTU8056	1	0.630740324	4.10E-07	0	3.93E-06	0.078118465	B
469	B_OTU8059	1	0.603574002	4.10E-07	0	6.07E-06	0.029793121	B
1651	B_OTU817	1	0.642061422	4.10E-07	0	0.00472526	0.006306104	B
1885	B_OTU8172	1	0.631104102	4.10E-07	0	0.000200443	0.005051318	B
1490	B_OTU8249	1	0.659930422	4.10E-07	0	0.000461326	0.007303498	B
912	B_OTU8334	1	0.608277199	1.82E-07	0	9.14E-09	0.013673949	B
1242	B_OTU8368	1	0.602773799	4.10E-07	0	0.000226936	0.00916959	B
1726	B_OTU8398	1	0.607943968	4.10E-07	0	0.00503246	0.005920016	B
1912	B_OTU8848	1	0.605729894	4.10E-07	0	0.00016403	0.004922622	B
412	B_OTU8957	1	0.6093874	4.10E-07	0	0.000217443	0.033171391	B
1267	B_OTU930	1	0.677191706	1.82E-07	0	9.27E-09	0.008976546	B
1591	B_OTU9627	1	0.601707844	4.10E-07	0	6.96E-06	0.00659567	B
941	B_OTU9732	1	0.612856713	4.10E-07	0	0.001240987	0.013191339	B
2183	B_OTU9774	1	0.60085114	4.10E-07	0	0.000583053	0.003667836	B
1233	F_OTU2278	1	0.641505751	4.10E-07	0	9.29E-06	0.009266112	F
75	F_OTU2285	1	0.635490898	4.10E-07	0	2.19E-05	0.165116952	F
859	F_OTU2295	1	0.609821896	4.10E-07	0	0.00074152	0.014767865	F
600	F_OTU2324	1	0.601026965	4.10E-07	0	0.000117204	0.023197452	F
529	F_OTU2330	1	0.619228581	4.10E-07	0	6.44E-05	0.025771372	F
284	F_OTU2333	1	0.618361153	4.10E-07	0	1.45E-07	0.050094913	F
526	F_OTU2433	1	0.609129303	4.10E-07	0	0.000610137	0.025900068	F
105	F_OTU2513	1	0.669217176	1.82E-07	0	9.15E-09	0.126089894	F
198	F_OTU2556	1	0.632133992	4.10E-07	0	2.10E-05	0.070911489	F
99	F_OTU2609	1	0.653686021	1.82E-07	0	9.14E-09	0.129661208	F
369	F_OTU3055	1	0.609324338	4.10E-07	0	4.88E-05	0.037547054	F
507	F_OTU3113	1	0.615780753	4.10E-07	0	1.69E-05	0.026993983	F
974	F_OTU3335	1	0.608760498	4.10E-07	0	2.05E-05	0.012612208	F
456	F_OTU3392	1	0.601714658	4.10E-07	0	0.000406567	0.030372253	F
158	F_OTU3465	1	0.66742244	4.10E-07	0	0.000169029	0.08741675	F
1555	F_OTU3724	1	0.606115928	4.10E-07	0	3.67E-05	0.006949584	F
927	F_OTU3835	1	0.623158529	4.10E-07	0	7.22E-05	0.013448731	F
674	F_OTU3859	1	0.608207313	4.10E-07	0	4.36E-06	0.020012226	F
800	F_OTU3916	1	0.635331115	4.10E-07	0	3.24E-06	0.01618352	F
1161	F_OTU4109	1	0.62147127	4.10E-07	0	0.000367224	0.010070462	F
397	F_OTU4415	1	0.620011907	4.10E-07	0	1.91E-05	0.034780091	F
146	F_OTU4420	1	0.666644219	4.10E-07	0	2.50E-06	0.093047199	F
246	F_OTU4424	1	0.653686021	1.82E-07	0	9.14E-09	0.056883627	F
1580	F_OTU4429	1	0.637921732	4.10E-07	0	2.73E-06	0.006692192	F
410	F_OTU4548	1	0.669217176	1.82E-07	0	9.15E-09	0.033300087	F
2036	F_OTU4799	1	0.756332452	4.10E-07	0	3.23E-05	0.004440012	F
1966	B_OTU10416	2	1.220238578	4.10E-07	1	0.000181917	0.004729578	B
989	B_OTU10743	2	1.356902189	4.10E-07	0	0.001102857	0.012322642	B
1280	B_OTU10828	2	1.2839605	4.10E-07	0	6.60E-06	0.00884785	B
492	B_OTU10893	2	1.263571175	4.10E-07	0	0.000168369	0.028184421	B
1749	B_OTU1101	2	1.227233277	4.10E-07	0	0.000651068	0.005726972	B
1759	B_OTU1149	2	1.257347669	4.10E-07	0	0.002466455	0.005694798	B
2107	B_OTU1398	2	1.222854408	4.10E-07	0	0.003726597	0.004053924	B
2189	B_OTU1439	2	1.244523067	4.10E-07	0	0.005902448	0.003635662	B
1820	B_OTU1590	2	1.263530577	4.10E-07	0	0.003095133	0.005373058	B
1833	B_OTU1679	2	1.247998169	4.10E-07	0	0.001208591	0.00530871	B
1116	B_OTU1750	2	1.24180338	4.10E-07	0	0.002060222	0.010585246	B
2124	B_OTU190	2	1.204973453	4.10E-07	0	0.006748402	0.003957402	B
1371	B_OTU2196	2	1.208103352	4.10E-07	0	0.007116309	0.008140022	B
1197	B_OTU2997	2	1.215256989	4.10E-07	0	0.004799268	0.009620026	B
223	B_OTU3005	2	1.204138905	4.10E-07	1305	1.06E-07	0.061870596	B
1364	B_OTU3056	2	1.229198122	4.10E-07	0	0.005962766	0.008172196	B
1808	B_OTU3386	2	1.246253022	4.10E-07	0	0.001024512	0.005437406	B
850	B_OTU3555	2	1.213124629	4.10E-07	0	0.004830862	0.014896561	B
2126	B_OTU4157	2	1.222808166	4.10E-07	0	0.000671108	0.003957402	B
1033	B_OTU4399	2	1.318113005	4.10E-07	0	3.92E-05	0.011840032	B
1559	B_OTU4598	2	1.216474311	4.10E-07	3	0.005429293	0.006885236	B
1780	B_OTU5027	2	1.206921437	4.10E-07	0	0.002854578	0.005566102	B
798	B_OTU534	2	1.209664836	4.10E-07	10	0.001379071	0.01618352	B
1781	B_OTU5410	2	1.283242467	4.10E-07	0	0.001051512	0.005566102	B
2105	B_OTU55363	2	1.216489339	4.10E-07	0	0.010233226	0.004086098	B
1183	B_OTU56344	2	1.245203805	4.10E-07	0	0.002895653	0.009780896	B
1661	B_OTU57675	2	1.228073201	4.10E-07	0	0.003917184	0.006241756	B
21	B_OTU5789	2	1.319365712	1.82E-07	1	1.83E-08	0.390946237	B
1323	B_OTU59132	2	1.245194267	4.10E-07	0	0.001990563	0.008558284	B
1232	B_OTU5958	2	1.251602104	4.10E-07	6	0.000195423	0.009266112	B
988	B_OTU6013	2	1.254219989	4.10E-07	0	0.011176745	0.012354815	B
571	B_OTU6122	2	1.326334045	4.10E-07	0	1.41E-07	0.024355716	B
753	B_OTU6125	2	1.228911237	4.10E-07	0	0.003342527	0.01747048	B
1700	B_OTU62357	2	1.244230993	4.10E-07	0	0.004881346	0.006016538	B
1461	B_OTU6260	2	1.211706871	4.10E-07	0	0.008332843	0.007528716	B
708	B_OTU6279	2	1.232872641	4.10E-07	0	1.00E-05	0.018789614	B
1899	B_OTU63162	2	1.245724336	4.10E-07	0	0.011048608	0.005019144	B
2161	B_OTU64255	2	1.253992896	4.10E-07	0	0.006478271	0.003796532	B
1598	B_OTU6586	2	1.289812707	4.10E-07	0	2.55E-05	0.006563496	B
1822	B_OTU6637	2	1.225228037	4.10E-07	15	0.001605872	0.005373058	B
2112	B_OTU66443	2	1.248665093	4.10E-07	0	0.000980301	0.004053924	B
1103	B_OTU6646	2	1.238007244	4.10E-07	0	0.009303501	0.01077829	B
2255	B_OTU6723	2	1.228955701	4.10E-07	0	0.003255149	0.003346096	B
259	B_OTU679	2	1.29040023	4.10E-07	0	0.000433905	0.054888839	B
1575	B_OTU7060	2	1.219034059	4.10E-07	0	0.004561265	0.006724366	B
1191	B_OTU7128	2	1.264022033	4.10E-07	0	0.00441329	0.009684374	B
685	B_OTU7133	2	1.262178162	4.10E-07	0	0.004677915	0.019787008	B
1135	B_OTU7189	2	1.278034812	4.10E-07	0	0.000338221	0.010360028	B
2023	B_OTU71947	2	1.258381295	4.10E-07	0	0.008349168	0.00450436	B
1531	B_OTU72053	2	1.303670463	4.10E-07	0	0.001490858	0.00707828	B
1204	B_OTU72141	2	1.277019305	4.10E-07	0	4.44E-06	0.009587852	B
2238	B_OTU7277	2	1.216586846	4.10E-07	0	0.002419105	0.003410444	B
2106	B_OTU73557	2	1.216753853	4.10E-07	0	0.008125361	0.004086098	B
601	B_OTU7376	2	1.230694033	4.10E-07	0	0.00157055	0.023133104	B
1857	B_OTU7401	2	1.262695473	4.10E-07	16	1.28E-05	0.005212188	B
420	B_OTU7430	2	1.259099892	4.10E-07	211	4.72E-05	0.032785303	B
72	B_OTU7453	2	1.305102995	4.10E-07	1305	0.000338981	0.176216981	B
1138	B_OTU7486	2	1.205544266	4.10E-07	0	2.58E-05	0.010327854	B
200	B_OTU7690	2	1.225640841	4.10E-07	2	0.003022231	0.070042791	B
1192	B_OTU7770	2	1.239760827	4.10E-07	0	2.05E-05	0.009684374	B
2167	B_OTU7808	2	1.228905081	4.10E-07	0	0.001805198	0.003764358	B
1023	B_OTU7823	2	1.2603407	4.10E-07	0	0.010130269	0.012033076	B
1941	B_OTU7825	2	1.220162121	4.10E-07	0	0.00886459	0.0048261	B
67	B_OTU7845	2	1.294992196	4.10E-07	1305	2.17E-07	0.180399601	B
1463	B_OTU7856	2	1.236341294	4.10E-07	0	0.008133325	0.007528716	B
1199	B_OTU8052	2	1.279560409	4.10E-07	1305	0.000647271	0.009620026	B
425	B_OTU8230	2	1.304265751	4.10E-07	1305	4.15E-08	0.032495737	B
339	B_OTU8247	2	1.28678829	4.10E-07	1305	1.87E-08	0.04073228	B
1646	B_OTU8278	2	1.22311721	4.10E-07	0	0.003838899	0.006338278	B
1544	B_OTU8353	2	1.211468045	4.10E-07	0	0.005514781	0.006981758	B
1012	B_OTU8649	2	1.270655781	4.10E-07	970	0.000609342	0.012129598	B
401	B_OTU874	2	1.313907478	4.10E-07	0	0.000569456	0.034104437	B
725	B_OTU8834	2	1.215101487	4.10E-07	0	0.000156063	0.018307004	B
2010	B_OTU9085	2	1.243968719	4.10E-07	25	0.002935499	0.004568708	B
1042	B_OTU9598	2	1.269404577	4.10E-07	0	1.66E-05	0.011711336	B
1898	B_OTU9712	2	1.221995536	4.10E-07	14	6.46E-05	0.005019144	B
389	F_OTU2183	2	1.251930091	4.10E-07	18	2.14E-05	0.035327049	F
185	F_OTU2501	2	1.256216515	4.10E-07	0	4.51E-05	0.075705415	F
348	F_OTU2521	2	1.267693675	4.10E-07	0	0.000138735	0.040153148	F
937	F_OTU2589	2	1.211100936	4.10E-07	81	2.52E-05	0.013255687	F
993	F_OTU2742	2	1.327249062	4.10E-07	0	6.60E-05	0.012290467	F
1784	F_OTU2880	2	1.394381248	4.10E-07	0	0.000214871	0.005566102	F
224	F_OTU2905	2	1.271523165	4.10E-07	0	2.53E-06	0.061838422	F
228	F_OTU3044	2	1.242691304	4.10E-07	0	0.003560147	0.06109842	F
1266	F_OTU3089	2	1.205206746	4.10E-07	0	0.008526534	0.00900872	F
1625	F_OTU3157	2	1.237902583	4.10E-07	0	3.25E-05	0.0064348	F
8	F_OTU3230	2	1.243835645	4.10E-07	0	0.000499001	0.558894501	F
207	F_OTU3358	2	1.209749303	4.10E-07	0	0.000167822	0.06753322	F
46	F_OTU3475	2	1.228124525	4.10E-07	0	0.001199764	0.236124964	F
1115	F_OTU3495	2	1.324148712	4.10E-07	0	0.000222198	0.01061742	F
1554	F_OTU3534	2	1.25122607	4.10E-07	2	1.61E-05	0.006949584	F
489	F_OTU4116	2	1.230474884	4.10E-07	36	0.000958586	0.028538335	F
102	F_OTU4234	2	1.317683094	4.10E-07	0	1.64E-05	0.12718381	F
1683	F_OTU4530	2	1.271816466	4.10E-07	0	1.09E-05	0.00611306	F
399	F_OTU4637	2	1.267685472	4.10E-07	0	0.00017074	0.034265307	F
54	F_OTU4641	2	1.272731178	4.10E-07	0	4.59E-05	0.203661401	F
1804	F_OTU4714	2	1.245798324	4.10E-07	0	0.000711868	0.00546958	F
1565	B_OTU10797	3	1.871514023	4.10E-07	2	0.004603078	0.006853062	B
888	B_OTU11147	3	1.839117854	4.10E-07	0	0.003493647	0.014124385	B
1551	B_OTU11208	3	1.831369778	4.10E-07	2	0.005174339	0.006949584	B
1547	B_OTU1332	3	1.842551661	4.10E-07	74	3.89E-05	0.006949584	B
871	B_OTU14382	3	1.847367978	4.10E-07	132	0.001042817	0.014381777	B
1143	B_OTU2123	3	1.872026034	4.10E-07	14	0.001209483	0.01029568	B
1679	B_OTU2474	3	1.88585542	4.10E-07	0	0.008084056	0.00611306	B
187	B_OTU2525	3	1.920743495	4.10E-07	0	0.001022521	0.075512371	B
1353	B_OTU2893	3	1.870596072	4.10E-07	1632	0.00044346	0.008268718	B
743	B_OTU3487	3	1.840087611	4.10E-07	0	0.000622851	0.017856568	B
1127	B_OTU3936	3	1.894990073	4.10E-07	0	0.004561024	0.01045655	B
645	B_OTU4092	3	1.82498241	4.10E-07	0	0.012099619	0.021041794	B
125	B_OTU41717	3	2.133704149	4.10E-07	3911	4.98E-08	0.109616808	B
2039	B_OTU4420	3	1.847581513	4.10E-07	4	0.000269306	0.004407838	B
829	B_OTU443	3	2.07751712	4.10E-07	0	0.001271692	0.015540041	B
1234	B_OTU4636	3	1.875193024	4.10E-07	1	0.005018259	0.009233938	B
1535	B_OTU4762	3	1.877552668	4.10E-07	0	0.002532029	0.007046106	B
895	B_OTU4789	3	1.897063538	4.10E-07	0	0.004411997	0.013963515	B
1957	B_OTU56717	3	1.844412147	4.10E-07	0	0.006640909	0.004761752	B
874	B_OTU5778	3	1.870588789	4.10E-07	0	0.004739171	0.014317429	B
265	B_OTU5804	3	2.106914045	4.10E-07	0	0.001407883	0.053569705	B
1920	B_OTU5951	3	1.883617404	4.10E-07	1	0.006953492	0.004890448	B
1676	B_OTU61481	3	1.838229011	4.10E-07	9	0.001089316	0.006145234	B
585	B_OTU6303	3	1.823167321	4.10E-07	0	0.00638901	0.023840932	B
84	B_OTU6320	3	1.829208622	4.10E-07	6	0.0069981	0.149062128	B
1879	B_OTU6633	3	1.814033623	4.10E-07	0	0.006920004	0.005083492	B
1081	B_OTU6678	3	1.839684864	4.10E-07	2	0.00447362	0.011035682	B
1768	B_OTU70710	3	1.864003257	4.10E-07	0	0.014641594	0.005662624	B
1877	B_OTU71997	3	1.814802219	4.10E-07	402	0.003858625	0.005115666	B
1282	B_OTU72221	3	2.012465679	4.10E-07	0	0.002509717	0.00884785	B
1486	B_OTU7321	3	1.872236991	4.10E-07	1	7.34E-05	0.007335672	B
195	B_OTU734	3	2.004902886	4.10E-07	44	0.000869779	0.071844535	B
1268	B_OTU7408	3	1.929277316	4.10E-07	0	0.005368762	0.008976546	B
351	B_OTU7519	3	1.897192859	4.10E-07	0	0.006955876	0.039863582	B
1203	B_OTU7627	3	1.816795227	4.10E-07	0	0.006934864	0.009587852	B
1632	B_OTU7645	3	1.960720884	4.10E-07	0	0.001697677	0.006402626	B
62	B_OTU7834	3	1.898983007	4.10E-07	1305	2.49E-05	0.187027444	B
856	B_OTU7943	3	1.849887008	4.10E-07	0	0.003377402	0.014800039	B
150	B_OTU8303	3	1.94405365	4.10E-07	4471	3.47E-06	0.090601975	B
1456	B_OTU8328	3	1.860408407	4.10E-07	6	0.002504168	0.00756089	B
1274	B_OTU8790	3	1.895432361	4.10E-07	88	0.007133855	0.008944372	B
475	B_OTU8883	3	1.881042103	4.10E-07	1305	0.003567902	0.029600077	B
916	B_OTU8917	3	1.822559528	4.10E-07	0	0.007818669	0.013641775	B
1293	B_OTU9240	3	1.850400322	4.10E-07	0	0.009455095	0.008751328	B
779	B_OTU929	3	1.838331846	4.10E-07	0	0.000917064	0.016601782	B
1727	B_OTU9813	3	1.857710045	4.10E-07	0	0.007976451	0.005920016	B
179	F_OTU2252	3	1.829477177	4.10E-07	120	0.005659548	0.078118465	F
355	F_OTU2274	3	1.839511481	4.10E-07	0	3.90E-05	0.038898362	F
55	F_OTU2464	3	1.91173574	4.10E-07	37	0.000129744	0.203307487	F
45	F_OTU2592	3	1.966967294	4.10E-07	103	0.000260125	0.236189312	F
131	F_OTU3036	3	1.857354062	4.10E-07	3	0.000944379	0.105112448	F
604	F_OTU3804	3	1.951854371	4.10E-07	333	1.76E-05	0.02294006	F
13	F_OTU4055	3	1.970178565	4.10E-07	1305	0.004512673	0.524339629	F
724	F_OTU4170	3	1.885075818	4.10E-07	12	0.000155332	0.018371352	F
301	F_OTU4536	3	2.009315374	4.10E-07	33	6.12E-06	0.047874907	F
302	F_OTU4726	3	1.930466879	4.10E-07	0	0.000372645	0.04781056	F
543	B_OTU10824	4	2.524971363	4.10E-07	34	0.005926048	0.025481806	B
1751	B_OTU1654	4	2.437299893	4.10E-07	42	0.011504924	0.005726972	B
568	B_OTU2325	4	2.471015333	4.10E-07	0	0.003413627	0.024355716	B
2049	B_OTU2330	4	2.465808947	4.10E-07	3	0.003895397	0.00434349	B
1089	B_OTU2365	4	2.475306917	4.10E-07	0	0.00721156	0.010906986	B
1997	B_OTU2579	4	2.578236373	4.10E-07	0	0.002298758	0.004600882	B
1477	B_OTU3402	4	2.465511422	4.10E-07	0	0.007031477	0.007432194	B
1937	B_OTU3427	4	2.471480135	4.10E-07	8	0.00667804	0.0048261	B
1077	B_OTU3620	4	2.500930513	4.10E-07	7	0.003099899	0.011067856	B
1165	B_OTU3963	4	2.466557784	4.10E-07	605	0.003748293	0.010006114	B
1455	B_OTU4047	4	2.511727987	4.10E-07	0	0.008445935	0.00756089	B
1385	B_OTU4152	4	2.438010619	4.10E-07	0	0.004729368	0.0080435	B
49	B_OTU4254	4	2.649882128	4.10E-07	1753	1.74E-05	0.227373637	B
897	B_OTU430	4	2.525121611	4.10E-07	51	0.000224165	0.013899167	B
455	B_OTU4665	4	2.515203874	4.10E-07	0	0.00933514	0.030404427	B
774	B_OTU4769	4	2.587369878	4.10E-07	0	0.003383428	0.016762652	B
551	B_OTU4826	4	2.5072124	4.10E-07	2584	0.00239081	0.025063544	B
775	B_OTU4933	4	2.481055128	4.10E-07	0	0.003245799	0.016730478	B
684	B_OTU5078	4	2.496944126	4.10E-07	0	0.008703328	0.019787008	B
1739	B_OTU5280	4	2.498698923	4.10E-07	0	0.002332233	0.00579132	B
609	B_OTU5339	4	2.630110204	4.10E-07	0	0.002441438	0.022650494	B
1469	B_OTU5383	4	2.47869547	4.10E-07	0	0.010834401	0.007496542	B
2065	B_OTU54682	4	2.461616001	4.10E-07	0	0.010296955	0.004279142	B
606	B_OTU6034	4	2.554665507	4.10E-07	0	0.007916487	0.022811364	B
1345	B_OTU6066	4	2.538873611	4.10E-07	5	0.004555777	0.008333066	B
248	B_OTU6083	4	2.567601926	4.10E-07	7353	0.000542303	0.056336669	B
471	B_OTU611	4	2.499952835	4.10E-07	10	0.000994353	0.029632251	B
1861	B_OTU61907	4	2.449612105	4.10E-07	0	0.001727837	0.005212188	B
640	B_OTU6217	4	2.536252608	4.10E-07	198	1.70E-05	0.021202664	B
1732	B_OTU63449	4	2.522323265	4.10E-07	0	0.007350604	0.005855668	B
1047	B_OTU6628	4	2.559000497	4.10E-07	0	0.001178399	0.01158264	B
2011	B_OTU69485	4	2.468130395	4.10E-07	1	0.012843193	0.004568708	B
992	B_OTU71871	4	2.547463961	4.10E-07	0	0.001644622	0.012290467	B
1287	B_OTU7216	4	2.472799227	4.10E-07	23	0.001367648	0.008783502	B
2046	B_OTU7404	4	2.479160853	4.10E-07	0	0.009373514	0.004375664	B
176	B_OTU7455	4	2.446635715	4.10E-07	2	0.010896657	0.078311509	B
144	B_OTU7924	4	2.47568395	4.10E-07	0	0.009864831	0.094913291	B
619	B_OTU8310	4	2.577792068	4.10E-07	0	0.004428123	0.022264406	B
1322	B_OTU8355	4	2.458750443	4.10E-07	2	0.011649504	0.008558284	B
715	B_OTU8732	4	2.502157657	4.10E-07	0	0.013262566	0.018564396	B
817	B_OTU8830	4	2.4367461	4.10E-07	20	0.00335843	0.015797433	B
92	F_OTU2277	4	2.593451007	4.10E-07	73	8.41E-06	0.140182105	F
78	F_OTU2311	4	2.476637633	4.10E-07	2	0.011332154	0.163508253	F
488	F_OTU2499	4	2.608988175	4.10E-07	1546	0.000395273	0.028602683	F
57	F_OTU2899	4	2.58018712	4.10E-07	889	0.000365884	0.197837907	F
365	F_OTU3161	4	2.479866871	4.10E-07	1520	2.32E-05	0.038061838	F
290	F_OTU3616	4	2.536949086	4.10E-07	36	4.83E-05	0.049740999	F
328	F_OTU3734	4	2.654558425	4.10E-07	0	0.001100235	0.042694894	F
1	F_OTU4167	4	2.712815441	4.10E-07	0	2.95E-05	0.963321643	F
770	F_OTU4223	4	2.768857635	4.10E-07	0	4.04E-05	0.016891348	F
1695	B_OTU10462	5	3.200990258	4.10E-07	1539	0.002153446	0.006048712	B
1851	B_OTU10490	5	3.138531946	4.10E-07	0	0.003130701	0.005244362	B
1670	B_OTU10506	5	3.151727805	4.10E-07	0	0.023525493	0.006177408	B
1657	B_OTU1638	5	3.191521908	4.10E-07	2	0.006449016	0.006241756	B
1720	B_OTU1980	5	3.090895448	4.10E-07	0	0.006160392	0.005920016	B
1005	B_OTU2043	5	3.12209359	4.10E-07	0	0.017846264	0.012193945	B
809	B_OTU2121	5	3.146872838	4.10E-07	203	0.000411319	0.015990476	B
1844	B_OTU2238	5	3.059043317	4.10E-07	25	0.007446257	0.005244362	B
1304	B_OTU2321	5	3.197685586	4.10E-07	63	0.000603008	0.00868698	B
898	B_OTU2513	5	3.065184241	4.10E-07	0	0.008768757	0.013899167	B
1578	B_OTU2533	5	3.268106471	4.10E-07	3	0.001275466	0.006692192	B
467	B_OTU3049	5	3.157447738	4.10E-07	10	0.003344777	0.029889643	B
113	B_OTU3368	5	3.39166303	4.10E-07	8	6.40E-05	0.121939449	B
977	B_OTU3776	5	3.117934024	4.10E-07	1309	0.003720229	0.012483512	B
1855	B_OTU3866	5	3.066237817	4.10E-07	0	0.005504796	0.005212188	B
1474	B_OTU4417	5	3.083374241	4.10E-07	0	0.008034221	0.007464368	B
1360	B_OTU5103	5	3.157730454	4.10E-07	16	0.001001429	0.008236544	B
352	B_OTU522	5	3.215389133	4.10E-07	335	0.000544512	0.039702712	B
671	B_OTU5293	5	3.338786034	4.10E-07	13	9.46E-06	0.020173096	B
750	B_OTU565	5	3.213014633	4.10E-07	2618	1.53E-05	0.017534828	B
1408	B_OTU5673	5	3.144048206	4.10E-07	0	0.005477941	0.007914804	B
780	B_OTU5700	5	3.209578128	4.10E-07	50	0.002039876	0.016601782	B
525	B_OTU5853	5	3.524489447	4.10E-07	2	0.001328326	0.025932242	B
510	B_OTU6559	5	3.133046084	4.10E-07	0	0.003350001	0.026833113	B
1755	B_OTU6575	5	3.085103746	4.10E-07	0	0.011765196	0.005726972	B
1451	B_OTU7247	5	3.082610981	4.10E-07	29	0.001548777	0.007593064	B
596	B_OTU73160	5	3.147660431	4.10E-07	0	0.001150131	0.023358322	B
945	B_OTU7440	5	3.099471199	4.10E-07	1	0.01683214	0.013062643	B
1467	B_OTU74514	5	3.172390411	4.10E-07	0	0.026062499	0.007528716	B
1382	B_OTU7470	5	3.111348003	4.10E-07	0	0.017298102	0.008075674	B
1145	B_OTU7701	5	3.148250864	4.10E-07	0	0.00506056	0.01029568	B
1311	B_OTU9701	5	3.087815298	4.10E-07	0	0.020848699	0.008654806	B
1460	B_OTU975	5	3.032621942	4.10E-07	0	0.018392271	0.007528716	B
327	F_OTU2213	5	3.196392648	4.10E-07	1716	0.002650674	0.042694894	F
1037	F_OTU2579	5	3.031838218	4.10E-07	6	0.000925753	0.011807857	F
357	F_OTU3054	5	3.20621511	4.10E-07	0	0.001026834	0.03880184	F
386	F_OTU3236	5	3.142121132	4.10E-07	17	0.000968562	0.035552267	F
421	F_OTU3395	5	3.365510351	4.10E-07	24	0.000679267	0.032688781	F
276	F_OTU3467	5	3.117116077	4.10E-07	50	0.001857109	0.051574917	F
563	F_OTU3686	5	3.063763366	4.10E-07	0	0.009948976	0.024677456	F
1318	F_OTU3744	5	3.276456596	4.10E-07	27	2.90E-05	0.008590458	F
32	F_OTU3898	5	3.138375095	4.10E-07	2272	0.000573908	0.303175574	F
1302	F_OTU4337	5	3.263896948	4.10E-07	28	0.003408493	0.008719154	F
435	F_OTU4691	5	3.13217041	4.10E-07	3	0.001721397	0.031916605	F
1075	F_OTU4719	5	3.072414691	4.10E-07	92	0.000397407	0.011132204	F
1570	B_OTU10274	6	3.784804797	4.10E-07	104	0.005173157	0.006788714	B
883	B_OTU1636	6	3.817059375	4.10E-07	0	0.000267251	0.014156559	B
794	B_OTU1942	6	3.815669331	4.10E-07	1307	0.002636974	0.016280042	B
957	B_OTU2139	6	3.777211782	4.10E-07	8	0.006725397	0.012901773	B
222	B_OTU2389	6	3.905771433	4.10E-07	4	0.000943543	0.062578424	B
340	B_OTU2462	6	4.221738004	4.10E-07	1603	0.005086041	0.04057141	B
1971	B_OTU2618	6	3.7253941	4.10E-07	2	0.017925056	0.004697404	B
964	B_OTU3021	6	3.707725704	4.10E-07	0	0.005043565	0.012805252	B
790	B_OTU3673	6	3.857357669	4.10E-07	44	0.000316731	0.016376564	B
1597	B_OTU3780	6	3.730425069	4.10E-07	0	0.01879115	0.006563496	B
476	B_OTU3846	6	3.797757269	4.10E-07	0	0.015625203	0.029503555	B
495	B_OTU3934	6	3.739271331	4.10E-07	35	0.005711099	0.027991377	B
1041	B_OTU4524	6	3.683065978	4.10E-07	0	0.004343068	0.011711336	B
1797	B_OTU460	6	3.701546469	4.10E-07	16	0.006048914	0.00546958	B
1275	B_OTU550	6	3.760551817	4.10E-07	0	0.022724822	0.008912198	B
1530	B_OTU58817	6	3.768110801	4.10E-07	0	0.015257515	0.00707828	B
1273	B_OTU6222	6	3.712587106	4.10E-07	0	0.028027022	0.008944372	B
762	B_OTU63728	6	3.806884097	4.10E-07	361	0.000543495	0.017213088	B
1154	B_OTU65364	6	3.731749138	4.10E-07	3	0.022733711	0.010166984	B
1801	B_OTU7512	6	3.787293668	4.10E-07	1333	0.005246294	0.00546958	B
1704	B_OTU8900	6	3.731431092	4.10E-07	105	0.000994105	0.005984364	B
1542	B_OTU9682	6	3.703584699	4.10E-07	1055	4.50E-05	0.007013932	B
878	F_OTU2751	6	3.765857636	4.10E-07	4	0.00104635	0.014285255	F
53	F_OTU2829	6	3.792830669	4.10E-07	8	0.007577914	0.205077057	F
876	F_OTU3337	6	3.743478466	4.10E-07	0	0.005917873	0.014285255	F
66	F_OTU3667	6	3.942334218	4.10E-07	3	0.001156756	0.180753515	F
493	F_OTU3692	6	3.833765447	4.10E-07	1	0.000239369	0.028152247	F
626	F_OTU4004	6	3.752404659	4.10E-07	340	0.000254081	0.022007014	F
116	F_OTU4171	6	3.898644653	4.10E-07	515	4.44E-05	0.116984653	F
110	F_OTU4321	6	3.699284293	4.10E-07	3	0.015080393	0.124223802	F
1369	B_OTU1279	7	4.412464572	4.10E-07	0	0.004268391	0.008140022	B
1375	B_OTU1414	7	4.372237346	4.10E-07	210	0.001542474	0.008107848	B
1090	B_OTU2456	7	4.360418311	4.10E-07	528	0.008388383	0.010906985	B
245	B_OTU2867	7	4.445520757	4.10E-07	22	0.009036066	0.057269715	B
1022	B_OTU3013	7	4.375772467	4.10E-07	0	0.010681686	0.012033076	B
1059	B_OTU3039	7	4.651963771	4.10E-07	3	0.003618405	0.011453944	B
332	B_OTU3835	7	4.61859953	4.10E-07	0	0.037389752	0.04250185	B
371	B_OTU4676	7	4.383644765	4.10E-07	2164	0.001061835	0.037482706	B
1620	B_OTU5248	7	4.295987915	4.10E-07	0	0.028068829	0.006466974	B
1339	B_OTU57478	7	4.306142704	4.10E-07	34	0.012184648	0.008397414	B
324	B_OTU5971	7	4.401625817	4.10E-07	0	0.023367724	0.043338374	B
2094	B_OTU6107	7	4.278723051	4.10E-07	0	0.021173831	0.004118272	B
1914	B_OTU61319	7	4.306026639	4.10E-07	0	0.026645265	0.004922622	B
1310	B_OTU6169	7	4.382625733	4.10E-07	0	0.02296258	0.008654806	B
641	B_OTU6475	7	4.385136318	4.10E-07	1307	0.015221664	0.021202664	B
1925	B_OTU65030	7	4.482224679	4.10E-07	0	0.021915262	0.004890448	B
1601	B_OTU66314	7	4.349299374	4.10E-07	0	0.012850096	0.006563496	B
1177	B_OTU67423	7	4.378530586	4.10E-07	14	0.027712757	0.009845244	B
1144	B_OTU7193	7	4.375554536	4.10E-07	22	0.000914034	0.01029568	B
1340	B_OTU73406	7	4.292892507	4.10E-07	0	0.02909811	0.008397414	B
1853	B_OTU73852	7	4.356017681	4.10E-07	583	0.001306032	0.005244362	B
783	B_OTU7448	7	4.304573393	4.10E-07	21	0.01670318	0.016537434	B
799	B_OTU7464	7	4.371615869	4.10E-07	131	0.012130235	0.01618352	B
70	B_OTU7467	7	4.635102206	4.10E-07	7980	3.35E-06	0.177310897	B
1725	B_OTU7573	7	4.393255668	4.10E-07	0	0.030040778	0.005920016	B
990	B_OTU7756	7	4.462432137	4.10E-07	0	0.02106675	0.012290468	B
1419	B_OTU808	7	4.42747533	4.10E-07	2	0.014036454	0.007818282	B
849	B_OTU9199	7	4.417963779	4.10E-07	0	0.015679906	0.014960909	B
1083	B_OTU9472	7	4.331080396	4.10E-07	8	0.016760999	0.011003508	B
670	F_OTU3136	7	4.839391161	4.10E-07	346	0.000950802	0.02020527	F
512	F_OTU3350	7	4.454944224	4.10E-07	451	0.00572826	0.026800939	F
42	F_OTU4078	7	4.709838493	4.10E-07	1436	0.000756262	0.246131077	F
162	F_OTU4372	7	4.469251433	4.10E-07	116	9.65E-05	0.08484283	F
1031	F_OTU4487	7	4.537171042	4.10E-07	67	0.000665208	0.011872205	F
1206	B_OTU1432	8	5.130129241	4.10E-07	12	0.006049197	0.009523504	B
407	B_OTU1625	8	5.065019785	4.10E-07	0	0.009829577	0.033428783	B
966	B_OTU1791	8	5.097458349	4.10E-07	4	0.008250807	0.012740903	B
1066	B_OTU1908	8	5.294507951	4.10E-07	2749	0.001212058	0.011228725	B
1405	B_OTU2108	8	5.000704183	4.10E-07	4	0.024966214	0.007914804	B
1231	B_OTU2567	8	5.011190094	4.10E-07	1466	0.001235119	0.009266112	B
806	B_OTU2702	8	4.973713427	4.10E-07	331	0.002603392	0.016054824	B
1035	B_OTU3126	8	4.999911838	4.10E-07	0	0.037361678	0.011807858	B
1691	B_OTU4264	8	4.973943335	4.10E-07	0	0.013316063	0.006048712	B
536	B_OTU4827	8	5.016587318	4.10E-07	15	0.008624499	0.025642676	B
403	B_OTU5072	8	5.000469911	4.10E-07	48	0.013311579	0.033750523	B
1650	B_OTU54442	8	5.101902223	4.10E-07	24	0.013783458	0.006338278	B
1223	B_OTU5760	8	4.909336645	4.10E-07	5	0.018609983	0.009362634	B
560	B_OTU5869	8	5.041575666	4.10E-07	227	0.003771588	0.024806152	B
1968	B_OTU59366	8	5.052927778	4.10E-07	0	0.026790406	0.004729578	B
893	B_OTU6405	8	4.989519758	4.10E-07	0	0.039578541	0.013995689	B
515	B_OTU6532	8	4.988859392	4.10E-07	11	0.003319945	0.026736591	B
2179	B_OTU69993	8	4.909277615	4.10E-07	10	0.028552031	0.00370001	B
41	B_OTU7427	8	5.001365386	4.10E-07	5767	0.000603368	0.262121553	B
1942	B_OTU7977	8	5.018817987	4.10E-07	3	0.023366606	0.0048261	B
1237	B_OTU7996	8	5.004972977	4.10E-07	186	0.013178708	0.009233938	B
434	F_OTU2616	8	5.077155907	4.10E-07	1	0.002805402	0.031916605	F
100	F_OTU2972	8	4.966101869	4.10E-07	2023	0.000850076	0.127473376	F
432	F_OTU3812	8	4.960890457	4.10E-07	3	0.006787393	0.032206171	F
679	F_OTU3945	8	4.963761696	4.10E-07	9	0.003458492	0.01988353	F
1495	B_OTU10939	9	5.701749858	4.10E-07	0	0.043948122	0.007271324	B
1098	B_OTU1418	9	5.693081745	4.10E-07	447	0.018954751	0.010842638	B
1307	B_OTU2022	9	5.646300056	4.10E-07	67	0.00788526	0.008654806	B
625	B_OTU2408	9	5.617906426	4.10E-07	0	0.044227172	0.022007014	B
1147	B_OTU2859	9	5.53640093	4.10E-07	6	0.031612989	0.010263506	B
48	B_OTU3457	9	6.112074299	4.10E-07	2916	3.20E-05	0.235545832	B
1437	B_OTU4236	9	5.598930346	4.10E-07	0	0.006978165	0.007657412	B
616	B_OTU4645	9	5.586948958	4.10E-07	0	0.036534967	0.022360928	B
1709	B_OTU4797	9	5.686851416	4.10E-07	0	0.037031553	0.00595219	B
2083	B_OTU4955	9	5.62349895	4.10E-07	1309	0.033605901	0.00418262	B
558	B_OTU5454	9	5.631047919	4.10E-07	7	0.028764393	0.024838326	B
1019	B_OTU5643	9	5.576824559	4.10E-07	410	0.000801572	0.01206525	B
1357	B_OTU60214	9	5.73866495	4.10E-07	0	0.014141696	0.008268718	B
971	B_OTU63830	9	5.625570118	4.10E-07	55	0.005458685	0.012644382	B
1255	B_OTU65810	9	5.616148778	4.10E-07	3	0.025570652	0.009073068	B
1170	B_OTU68358	9	5.680602326	4.10E-07	6	0.020189819	0.009909591	B
906	B_OTU7758	9	5.519284934	4.10E-07	103	0.015743193	0.013834819	B
2246	B_OTU7903	9	5.610964172	4.10E-07	11	0.034459586	0.00337827	B
1254	B_OTU7980	9	5.677600747	4.10E-07	1574	0.000987911	0.009073068	B
567	B_OTU8135	9	5.650313929	4.10E-07	5	0.028803564	0.02454876	B
1097	B_OTU827	9	5.602144638	4.10E-07	9	0.035900362	0.010842638	B
721	F_OTU2309	9	5.693389287	4.10E-07	146	0.000711764	0.0184357	F
130	F_OTU2722	9	5.568484807	4.10E-07	576	0.003144155	0.106882018	F
660	F_OTU2812	9	5.667394292	4.10E-07	19	0.004259641	0.020462662	F
292	F_OTU3034	9	5.753217449	4.10E-07	1349	0.00846967	0.049387085	F
237	F_OTU3084	9	5.677334097	4.10E-07	22	0.003544882	0.059457546	F
864	F_OTU3174	9	5.688230042	4.10E-07	9	0.001758931	0.014574821	F
307	F_OTU3367	9	5.764603576	4.10E-07	59	0.002314101	0.046780992	F
17	F_OTU4193	9	5.698271183	4.10E-07	1849	0.00289678	0.454811621	F
101	F_OTU4343	9	5.845090401	4.10E-07	1	0.011593362	0.127409028	F
690	B_OTU1620	10	6.368130978	4.10E-07	1	0.025541578	0.019626138	B
1891	B_OTU1745	10	6.167059872	4.10E-07	5	0.035945983	0.005051318	B
1356	B_OTU20927	10	6.262090253	4.10E-07	115	0.005313214	0.008268718	B
1684	B_OTU2162	10	6.425540404	4.10E-07	0	0.025846852	0.006080886	B
1680	B_OTU3042	10	6.296465494	4.10E-07	1	0.023148779	0.00611306	B
586	B_OTU4234	10	6.337489494	4.10E-07	103	0.011370517	0.023808758	B
1092	B_OTU4304	10	6.277455652	4.10E-07	32	0.001707454	0.010906986	B
623	B_OTU4395	10	6.217622108	4.10E-07	56	0.023068405	0.02213571	B
1522	B_OTU4409	10	6.394581056	4.10E-07	43	0.030506952	0.007110454	B
1104	B_OTU4469	10	6.273909846	4.10E-07	13	0.027300905	0.010746116	B
1217	B_OTU518	10	6.234702037	4.10E-07	0	0.018036199	0.009394808	B
134	B_OTU5527	10	6.361627034	4.10E-07	3734	0.000263531	0.104050706	B
1527	B_OTU5538	10	6.281787127	4.10E-07	48	0.026735347	0.00707828	B
1084	B_OTU64799	10	6.398926794	4.10E-07	0	0.018351443	0.011003508	B
487	B_OTU6530	10	6.304170898	4.10E-07	0	0.03605576	0.028602683	B
1889	B_OTU67335	10	6.229319967	4.10E-07	0	0.043567944	0.005051318	B
1190	B_OTU6821	10	6.224040318	4.10E-07	0	0.030509809	0.009684374	B
1995	B_OTU69013	10	6.231582089	4.10E-07	10	0.03914005	0.004633056	B
588	B_OTU7066	10	6.29668887	4.10E-07	3	0.032548052	0.023680062	B
815	B_OTU7231	10	6.349135539	4.10E-07	142	0.005681982	0.015893955	B
930	B_OTU7490	10	6.25678806	4.10E-07	140	0.019643702	0.013416557	B
60	B_OTU7911	10	6.484563179	4.10E-07	1295	0.001054519	0.188861362	B
644	B_OTU9570	10	6.572891958	4.10E-07	18	0.001380084	0.021073968	B
254	F_OTU2567	10	6.232455889	4.10E-07	114	0.009619185	0.055532319	F
232	F_OTU4085	10	6.358160832	4.10E-07	134	0.002085314	0.060326244	F
106	F_OTU4413	10	6.316847866	4.10E-07	4	0.025824364	0.125542936	F
1368	F_OTU4500	10	6.223808012	4.10E-07	934	0.001372068	0.008172196	F
657	F_OTU4551	10	6.464571988	4.10E-07	6	0.033753897	0.020559184	F
942	B_OTU10356	11	6.871950915	4.10E-07	155	0.021124941	0.013159165	B
1225	B_OTU10679	11	7.061904399	4.10E-07	39	0.002924281	0.009362634	B
1421	B_OTU2084	11	6.829546869	4.10E-07	17	0.019405057	0.007818282	B
976	B_OTU2296	11	6.793636509	4.10E-07	3	0.037053911	0.012515686	B
1317	B_OTU3436	11	6.892451624	4.10E-07	0	0.03967	0.008590458	B
1836	B_OTU38495	11	6.836941164	4.10E-07	0	0.046724078	0.00530871	B
286	B_OTU3981	11	6.85983551	4.10E-07	4	0.03835267	0.049901869	B
1215	B_OTU5239	11	6.945089337	4.10E-07	25	0.005985877	0.009426982	B
1139	B_OTU67935	11	6.914263495	4.10E-07	0	0.048053835	0.010327854	B
1560	B_OTU7153	11	6.844986405	4.10E-07	776	0.001867005	0.006885236	B
1015	B_OTU7271	11	7.061807075	4.10E-07	100	0.002527615	0.012097423	B
1452	B_OTU7295	11	6.870583001	4.10E-07	7	0.033204356	0.007593064	B
1433	B_OTU8217	11	7.056615737	4.10E-07	63	0.018693063	0.00772176	B
1994	B_OTU8308	11	6.894259854	4.10E-07	0	0.034008235	0.004633056	B
1163	B_OTU8373	11	6.834767711	4.10E-07	0	0.052118247	0.010038288	B
892	B_OTU8897	11	6.941570438	4.10E-07	21	0.002967129	0.014027863	B
1294	B_OTU9317	11	6.853596586	4.10E-07	107	0.019132467	0.008751328	B
863	F_OTU2684	11	6.82616899	4.10E-07	30	0.018869304	0.014574821	F
83	F_OTU2744	11	7.003129073	4.10E-07	2026	0.001072631	0.159583025	F
23	F_OTU2927	11	7.497993216	4.10E-07	740	0.000563119	0.332325215	F
40	F_OTU3119	11	7.29368784	4.10E-07	1431	0.000451947	0.268556353	F
1069	B_OTU10846	12	7.550267885	4.10E-07	6	0.010223426	0.011196552	B
499	B_OTU1729	12	7.581577866	4.10E-07	0	0.037842519	0.027733985	B
1370	B_OTU2111	12	7.411604876	4.10E-07	4	0.048926861	0.008140022	B
509	B_OTU348	12	7.682630093	4.10E-07	0	0.040570765	0.026929635	B
595	B_OTU4427	12	7.699761157	4.10E-07	980	0.002264939	0.023358322	B
298	B_OTU4514	12	7.606660435	4.10E-07	43	0.025301777	0.048228821	B
359	B_OTU5118	12	7.701527947	4.10E-07	577	0.001154165	0.038544448	B
167	B_OTU524	12	7.813629834	4.10E-07	3360	0.008163139	0.082011518	B
1283	B_OTU54582	12	7.585234042	4.10E-07	1305	0.039835993	0.008815675	B
1300	B_OTU56435	12	7.620054837	4.10E-07	0	0.055483196	0.008719154	B
1482	B_OTU56745	12	7.570433282	4.10E-07	0	0.051680803	0.007367846	B
1656	B_OTU56749	12	7.571103871	4.10E-07	50	0.029273071	0.00627393	B
1457	B_OTU66777	12	7.582788734	4.10E-07	21	0.012265077	0.00756089	B
204	B_OTU7835	12	7.698816698	4.10E-07	9	0.005850625	0.068594962	B
545	B_OTU8115	12	7.676713157	4.10E-07	525	0.00118444	0.025417458	B
1219	B_OTU9574	12	7.600186846	4.10E-07	67	0.019343489	0.009394808	B
1330	B_OTU9585	12	7.912977324	4.10E-07	40	0.00838067	0.008461761	B
1491	F_OTU2263	12	7.408869785	4.10E-07	1076	0.007566028	0.007303497	F
143	F_OTU3505	12	8.027403741	4.10E-07	12	0.007435724	0.095331553	F
225	F_OTU3750	12	7.461380695	4.10E-07	137	0.009894085	0.061838422	F
347	F_OTU3963	12	7.730110403	4.10E-07	440	0.00536795	0.040314018	F
172	F_OTU4259	12	7.495323225	4.10E-07	2123	0.03766124	0.080274122	F
832	B_OTU10574	13	8.444222158	4.10E-07	7	0.00631383	0.015443519	B
1160	B_OTU2052	13	8.151753031	4.10E-07	8	0.047986547	0.010070462	B
1633	B_OTU2058	13	8.041116541	4.10E-07	46	0.047131081	0.006370452	B
1052	B_OTU2660	13	8.08601901	4.10E-07	16	0.027176017	0.011486117	B
1209	B_OTU4199	13	8.236392427	4.10E-07	63	0.00460065	0.00949133	B
1516	B_OTU5937	13	8.196321937	4.10E-07	27	0.041719405	0.007110454	B
741	B_OTU63207	13	8.422340274	4.10E-07	5	0.036533038	0.017888742	B
1315	B_OTU642	13	8.293274674	4.10E-07	1758	0.012860838	0.008590457	B
1208	B_OTU745	13	8.299567182	4.10E-07	142	0.009787689	0.00949133	B
1923	B_OTU7665	13	8.233574755	4.10E-07	2	0.040043567	0.004890448	B
374	B_OTU8360	13	8.556123758	4.10E-07	2013	0.001506604	0.037193141	B
1306	B_OTU9018	13	8.088539782	4.10E-07	61	0.017804577	0.00868698	B
1114	F_OTU2231	13	8.504240093	4.10E-07	46	0.008598041	0.010617419	F
1121	F_OTU2815	13	8.330099763	4.10E-07	2084	0.001531453	0.010553072	F
477	F_OTU3290	13	8.286279576	4.10E-07	102	0.004149069	0.029503555	F
141	F_OTU3875	13	8.191200726	4.10E-07	1701	0.003644591	0.096200251	F
676	B_OTU10243	14	8.880630401	4.10E-07	449	0.007320419	0.01988353	B
1475	B_OTU10500	14	9.025383049	4.10E-07	74	0.003971141	0.007464368	B
745	B_OTU10660	14	8.707260948	4.10E-07	0	0.062570915	0.017663524	B
1714	B_OTU10806	14	8.677179175	4.10E-07	2	0.054898479	0.00595219	B
1158	B_OTU10952	14	8.699334341	4.10E-07	173	0.011697725	0.010102636	B
602	B_OTU4504	14	8.778563164	4.10E-07	147	0.017714064	0.023004408	B
1402	B_OTU4706	14	9.036376897	4.10E-07	302	0.010653258	0.007946978	B
1180	B_OTU4741	14	8.685506104	4.10E-07	4	0.038188079	0.009780896	B
1403	B_OTU5006	14	8.915038022	4.10E-07	23	0.029867685	0.007946978	B
738	B_OTU5036	14	8.629645852	4.10E-07	8	0.043448199	0.017985264	B
984	B_OTU5634	14	9.06517664	4.10E-07	8	0.015355981	0.012451338	B
668	B_OTU61387	14	8.920185671	4.10E-07	2	0.039999651	0.020269618	B
1412	B_OTU66741	14	8.763009506	4.10E-07	15	0.048005651	0.007914804	B
1168	B_OTU68257	14	8.696873083	4.10E-07	712	0.02783911	0.009941766	B
791	B_OTU68385	14	8.919142227	4.10E-07	4854	0.00201574	0.016376564	B
587	B_OTU7091	14	8.939701807	4.10E-07	916	0.002457991	0.023808758	B
1628	B_OTU7237	14	8.816262369	4.10E-07	1	0.05399563	0.0064348	B
170	B_OTU8063	14	9.194839777	4.10E-07	3805	0.000657563	0.080885428	B
651	B_OTU8163	14	8.83409838	4.10E-07	64	0.027638267	0.02084875	B
385	B_OTU8465	14	9.198144661	4.10E-07	3766	0.000742329	0.035648789	B
7	F_OTU3569	14	8.601999628	4.10E-07	109	0.034967392	0.623821627	F
51	F_OTU3858	14	9.177447152	4.10E-07	709	0.002416739	0.20977446	F
376	F_OTU3874	14	9.418384215	4.10E-07	2053	0.0005373	0.037160967	F
630	F_OTU4097	14	9.445943083	4.10E-07	1890	0.012188622	0.021878318	F
781	F_OTU4320	14	8.862568294	4.10E-07	37	0.026905991	0.016569608	F
865	F_OTU4447	14	8.922533283	4.10E-07	63	0.021646752	0.014574821	F
1384	B_OTU220	15	9.27081173	4.10E-07	44	0.045350318	0.0080435	B
890	B_OTU3906	15	9.409860714	4.10E-07	1660	0.001303106	0.014027863	B
688	B_OTU4240	15	9.454045538	4.10E-07	6	0.059857771	0.01972266	B
1539	B_OTU452	15	9.461228225	4.10E-07	0	0.046606734	0.007013932	B
1128	B_OTU5346	15	9.535924086	4.10E-07	110	0.006724645	0.01045655	B
1281	B_OTU59711	15	9.273366749	4.10E-07	4	0.062017118	0.00884785	B
1717	B_OTU63543	15	9.270304434	4.10E-07	0	0.048325673	0.00595219	B
1441	B_OTU68096	15	9.582797851	4.10E-07	459	0.016217302	0.007657412	B
1286	B_OTU6845	15	9.442734406	4.10E-07	1	0.054651582	0.008783502	B
1257	B_OTU69051	15	9.720119859	4.10E-07	20	0.012335124	0.009073068	B
267	B_OTU7214	15	9.507040341	4.10E-07	2931	0.0049856	0.053376661	B
1137	B_OTU7253	15	9.526780179	4.10E-07	1548	0.002558346	0.010327854	B
1502	B_OTU7590	15	9.453783202	4.10E-07	3973	0.003252462	0.00723915	B
418	B_OTU8004	15	9.760288921	4.10E-07	4388	0.001221582	0.032913999	B
965	B_OTU8410	15	9.553713635	4.10E-07	1550	0.00666723	0.012805252	B
1524	B_OTU9109	15	9.288105069	4.10E-07	12	0.060998149	0.007110454	B
1583	B_OTU9736	15	9.318694885	4.10E-07	0	0.064754896	0.006660018	B
264	F_OTU2552	15	9.763160754	4.10E-07	42	0.038557701	0.053923619	F
337	F_OTU2893	15	9.642483461	4.10E-07	17	0.008251411	0.041247064	F
1979	F_OTU3483	15	9.546075486	4.10E-07	367	0.007664635	0.004697404	F
315	F_OTU3659	15	9.453975755	4.10E-07	2047	0.001208509	0.045204466	F
6	F_OTU4007	15	9.700258009	4.10E-07	26	0.006987191	0.624754673	F
3	F_OTU4150	15	9.659985634	4.10E-07	16	0.007965463	0.786107268	F
1076	B_OTU264	16	10.21840205	4.10E-07	33	0.037265974	0.01110003	B
1250	B_OTU2967	16	9.90594707	4.10E-07	165	0.027918875	0.009105242	B
1761	B_OTU57759	16	10.05728617	4.10E-07	0	0.054968362	0.005694798	B
107	B_OTU5805	16	10.47063975	4.10E-07	134	0.006909147	0.125189022	B
846	B_OTU68512	16	9.958499763	4.10E-07	176	0.042981647	0.015057431	B
968	B_OTU7847	16	10.42963732	4.10E-07	1628	0.00125265	0.012676556	B
1298	B_OTU8419	16	10.13907947	4.10E-07	65	0.023138836	0.008719154	B
1487	B_OTU9288	16	10.14296008	4.10E-07	3	0.016138179	0.007335672	B
1178	F_OTU3438	16	10.20674794	4.10E-07	75	0.007112198	0.00981307	F
522	B_OTU2940	17	10.9020145	4.10E-07	426	0.007408182	0.026350504	B
1448	B_OTU3441	17	10.47336188	4.10E-07	3	0.079813925	0.007593064	B
597	B_OTU3636	17	10.87293804	4.10E-07	88	0.035099842	0.023326148	B
1534	B_OTU4649	17	10.56782794	4.10E-07	46	0.034675224	0.007046106	B
1795	B_OTU57794	17	10.52578354	4.10E-07	744	0.013005667	0.005501754	B
1501	B_OTU5931	17	10.79964205	4.10E-07	11	0.04843751	0.00723915	B
936	B_OTU59845	17	10.58865207	4.10E-07	106	0.039309269	0.013255687	B
2130	B_OTU60507	17	10.7339116	4.10E-07	5	0.063457298	0.003957402	B
1431	B_OTU6276	17	11.02972736	4.10E-07	6	0.029695844	0.007753934	B
1462	B_OTU6808	17	10.67736357	4.10E-07	1472	0.01475742	0.007528716	B
1393	B_OTU6847	17	10.53553389	4.10E-07	102	0.032306818	0.008011326	B
1270	B_OTU68963	17	10.65153365	4.10E-07	17	0.069065516	0.008976546	B
154	F_OTU4212	17	10.83694468	4.10E-07	454	0.004307643	0.089540234	F
1556	B_OTU2239	18	11.16980514	4.10E-07	1863	0.037755316	0.00691741	B
887	B_OTU292	18	11.20623452	4.10E-07	187	0.05915758	0.014124385	B
940	B_OTU385	18	11.42287464	4.10E-07	116	0.007702664	0.013191339	B
1566	B_OTU4513	18	11.40313901	4.10E-07	595	0.040825487	0.006820888	B
142	B_OTU5753	18	11.43515498	4.10E-07	2731	0.027018404	0.095685467	B
1711	B_OTU5816	18	11.47901958	4.10E-07	39	0.039310788	0.00595219	B
163	B_OTU5902	18	11.42849646	4.10E-07	1451	0.028787485	0.084263698	B
480	B_OTU6416	18	11.30973028	4.10E-07	1082	0.026975744	0.029310511	B
242	B_OTU7633	18	11.47437185	4.10E-07	5153	0.013005681	0.057848847	B
1788	B_OTU8400	18	11.15109131	4.10E-07	169	0.056844974	0.005533928	B
335	B_OTU8411	18	11.31471564	4.10E-07	950	0.033136091	0.041665326	B
953	F_OTU4035	18	11.65980085	4.10E-07	1903	0.001308691	0.012933947	F
29	F_OTU4189	18	12.0307687	4.10E-07	3463	0.004101726	0.321386056	F
252	F_OTU4197	18	11.48106245	4.10E-07	98	0.006235839	0.056047103	F
338	B_OTU2610	19	12.17400268	4.10E-07	755	0.008278738	0.040957498	B
1366	B_OTU6711	19	11.8923413	4.10E-07	69	0.046415203	0.008172196	B
851	B_OTU7419	19	12.4111604	4.10E-07	16	0.016773002	0.014896561	B
704	B_OTU8109	19	12.2610018	4.10E-07	147	0.010699488	0.018886136	B
632	F_OTU3808	19	12.10597902	4.10E-07	1527	0.007949775	0.02181397	F
886	F_OTU4082	19	11.69727481	4.10E-07	293	0.033795986	0.014124385	F
1699	B_OTU3470	20	12.71576423	4.10E-07	438	0.028778323	0.006016538	B
719	B_OTU3664	20	12.96585378	4.10E-07	351	0.016991762	0.0184357	B
1508	B_OTU4465	20	12.51117445	4.10E-07	35	0.03672695	0.007206976	B
206	B_OTU4518	20	12.96371479	4.10E-07	872	0.006188991	0.067919308	B
925	B_OTU54852	20	12.89353524	4.10E-07	962	0.015195942	0.013480905	B
1010	B_OTU65010	20	12.39276182	4.10E-07	1614	0.024266868	0.012161772	B
718	B_OTU7017	20	12.60211164	4.10E-07	477	0.035393397	0.018467874	B
553	B_OTU8655	20	12.40411291	4.10E-07	207	0.052967668	0.02503137	B
785	B_OTU9022	20	12.81294677	4.10E-07	3	0.040267213	0.01650526	B
1652	B_OTU9217	20	12.5453208	4.10E-07	4	0.087263124	0.006306104	B
1649	B_OTU9264	20	12.70925023	4.10E-07	32	0.053593257	0.006338278	B
1442	B_OTU946	20	12.47129999	4.10E-07	9	0.072278922	0.007625238	B
869	F_OTU3851	20	12.88924283	4.10E-07	1349	0.001775645	0.014446125	F
214	F_OTU3865	20	12.66111904	4.10E-07	138	0.006364226	0.0649593	F
497	F_OTU4576	20	12.81836503	4.10E-07	122	0.041669964	0.027894855	F
620	B_OTU1692	21	13.2801201	4.10E-07	4186	0.051940269	0.022232232	B
1626	B_OTU2223	21	13.34193232	4.10E-07	858	0.005208204	0.0064348	B
1536	B_OTU5364	21	13.38745903	4.10E-07	176	0.041193472	0.007046106	B
1301	B_OTU57375	21	13.21745341	4.10E-07	5	0.079843911	0.008719154	B
933	B_OTU6131	21	13.38046339	4.10E-07	66	0.050042498	0.013352209	B
1540	B_OTU6589	21	13.21612111	4.10E-07	3	0.052975205	0.007013932	B
899	B_OTU6734	21	13.17277555	4.10E-07	7	0.082663831	0.013899167	B
1450	B_OTU6735	21	13.42184836	4.10E-07	69	0.051174657	0.007593064	B
86	F_OTU2340	21	13.86144369	4.10E-07	4443	0.003514123	0.144107332	F
215	F_OTU3262	21	13.46784028	4.10E-07	1073	0.005169456	0.064380168	F
1497	B_OTU1497	22	13.88917506	4.10E-07	51	0.047532171	0.00723915	B
661	B_OTU2671	22	14.11123959	4.10E-07	3006	0.003401095	0.020462662	B
1038	B_OTU3180	22	13.67968551	4.10E-07	9	0.09047766	0.011775684	B
613	B_OTU3454	22	14.14090161	4.10E-07	2193	0.003817423	0.022521798	B
373	B_OTU4376	22	14.41647545	4.10E-07	90	0.01096297	0.037321836	B
275	B_OTU4981	22	14.28974017	4.10E-07	4928	0.00950334	0.051767961	B
823	B_OTU5197	22	13.68749532	4.10E-07	10	0.102576932	0.015636563	B
1802	B_OTU61023	22	13.93008495	4.10E-07	1312	0.053383724	0.00546958	B
1678	B_OTU68173	22	13.84164369	4.10E-07	66	0.046018715	0.006145234	B
233	B_OTU7662	22	14.60537001	4.10E-07	839	0.003014858	0.0601332	B
923	B_OTU7767	22	14.02534019	4.10E-07	749	0.010205345	0.013545253	B
1159	B_OTU8352	22	14.16359006	4.10E-07	589	0.019862666	0.010070462	B
437	B_OTU9795	22	14.26717239	4.10E-07	93	0.052692879	0.031884431	B
1577	F_OTU2368	22	13.82295992	4.10E-07	618	0.049659195	0.006724366	F
114	F_OTU2655	22	14.56405752	4.10E-07	187	0.011717294	0.118142917	F
490	F_OTU3709	22	14.04162318	4.10E-07	248	0.015050266	0.028409639	F
1835	B_OTU11188	23	14.32531567	4.10E-07	38	0.088107487	0.00530871	B
1123	B_OTU2496	23	14.5260304	4.10E-07	8	0.095214784	0.010520898	B
523	B_OTU3967	23	14.50709961	4.10E-07	465	0.061699094	0.026350504	B
650	B_OTU5641	23	14.61945661	4.10E-07	172	0.06151025	0.02084875	B
1181	B_OTU5873	23	14.54947816	4.10E-07	7	0.095296281	0.009780896	B
1328	B_OTU68409	23	14.52018356	4.10E-07	169	0.038651692	0.008493936	B
37	B_OTU8271	23	14.78075564	4.10E-07	2659	0.014787656	0.277372028	B
404	B_OTU8720	23	14.729692	4.10E-07	2738	0.028616542	0.033654001	B
258	F_OTU2226	23	15.00253042	4.10E-07	442	0.006031361	0.054921013	F
336	F_OTU2685	23	14.76885575	4.10E-07	543	0.008843332	0.041279238	F
61	F_OTU2817	23	15.39880376	4.10E-07	369	0.021560206	0.188217882	F
1600	B_OTU54669	24	15.09723053	4.10E-07	119	0.066359301	0.006563495	B
1297	B_OTU6358	24	14.80317864	4.10E-07	1321	0.083487272	0.008719154	B
1389	B_OTU64182	24	15.01478944	4.10E-07	107	0.065954843	0.0080435	B
1002	B_OTU64782	24	15.06079422	4.10E-07	1774	0.010999646	0.012226119	B
63	F_OTU3637	24	15.30221528	4.10E-07	365	0.051903295	0.184968309	F
972	B_OTU2039	25	15.9724814	4.10E-07	29	0.075914829	0.012612207	B
1413	B_OTU2202	25	15.84794175	4.10E-07	59	0.027355713	0.00788263	B
1105	B_OTU2782	25	15.83734194	4.10E-07	372	0.051007331	0.010713942	B
951	B_OTU3725	25	16.14258635	4.10E-07	56	0.078342867	0.012966121	B
1056	B_OTU4691	25	15.64161336	4.10E-07	182	0.104839434	0.011453944	B
448	B_OTU5332	25	15.66546881	4.10E-07	140	0.047644937	0.030726167	B
320	B_OTU54824	25	16.07591895	4.10E-07	2112	0.017387282	0.044528812	B
915	B_OTU6149	25	15.6400381	4.10E-07	15	0.089188955	0.013641775	B
777	B_OTU61872	25	16.03343461	4.10E-07	0	0.104336907	0.016698304	B
1256	B_OTU66132	25	15.9067167	4.10E-07	131	0.048449702	0.009073068	B
1082	B_OTU8669	25	16.18520529	4.10E-07	81	0.073257886	0.011003507	B
962	F_OTU2476	25	16.1496073	4.10E-07	1236	0.014600631	0.0128696	F
748	F_OTU3244	25	16.03649089	4.10E-07	780	0.013503141	0.017599176	F
426	F_OTU4689	25	16.13514866	4.10E-07	1722	0.010835622	0.032399215	F
980	B_OTU10529	26	16.57903497	4.10E-07	9	0.114948861	0.012483512	B
1476	B_OTU2002	26	16.7985437	4.10E-07	189	0.016304989	0.007432194	B
473	B_OTU2101	26	16.80317603	4.10E-07	73	0.035105985	0.029600077	B
628	B_OTU2674	26	16.37751339	4.10E-07	1001	0.03546168	0.021910492	B
1284	B_OTU3920	26	16.33780379	4.10E-07	15	0.0984062	0.008783502	B
1392	B_OTU4375	26	16.97915829	4.10E-07	155	0.030965598	0.008011326	B
208	B_OTU6297	26	16.81924905	4.10E-07	373	0.024315853	0.066857566	B
2091	B_OTU66444	26	16.10714422	4.10E-07	7	0.118345513	0.004150446	B
901	B_OTU6649	26	16.50872136	4.10E-07	456	0.051987877	0.013866993	B
1573	B_OTU69837	26	16.65198519	4.10E-07	15	0.060748731	0.00675654	B
1927	B_OTU72876	26	16.4779011	4.10E-07	82	0.047181579	0.004890448	B
828	B_OTU7704	26	16.69411254	4.10E-07	10471	0.002862777	0.015540041	B
1789	B_OTU9525	26	16.2856597	4.10E-07	207	0.05337687	0.005533928	B
960	F_OTU3642	26	16.87043911	4.10E-07	2286	0.001938525	0.012901774	F
377	F_OTU4414	26	16.37502864	4.10E-07	88	0.080302949	0.037160967	F
14	F_OTU4507	26	17.08794819	4.10E-07	4838	0.02679655	0.523470931	F
658	B_OTU10760	27	16.90951631	4.10E-07	104	0.114332986	0.02052701	B
1498	B_OTU1870	27	17.37025666	4.10E-07	24	0.098762607	0.00723915	B
1562	B_OTU2558	27	17.18292186	4.10E-07	45	0.104422753	0.006853062	B
1064	B_OTU42301	27	17.44716594	4.10E-07	133	0.079142287	0.011325248	B
1984	B_OTU53827	27	16.87924734	4.10E-07	78	0.110192594	0.00466523	B
1207	B_OTU6104	27	17.26773736	4.10E-07	195	0.070575294	0.009523504	B
611	B_OTU6116	27	17.0388912	4.10E-07	2198	0.068055014	0.022553972	B
2235	B_OTU62177	27	16.85076514	4.10E-07	31	0.106379425	0.003442618	B
1228	B_OTU6620	27	16.82039559	4.10E-07	91	0.108307468	0.00933046	B
95	B_OTU8591	27	17.29571684	4.10E-07	71	0.089459413	0.136063833	B
872	F_OTU2858	27	17.18114028	4.10E-07	8350	0.002531653	0.014349603	F
877	B_OTU10306	28	17.88571108	4.10E-07	26	0.090524462	0.014285255	B
1481	B_OTU1861	28	18.05499866	4.10E-07	410	0.011546703	0.007367846	B
230	B_OTU2313	28	18.69010886	4.10E-07	1879	0.008964332	0.060583636	B
1351	B_OTU2487	28	17.71142388	4.10E-07	85	0.056434685	0.008268718	B
2200	B_OTU32694	28	17.48021927	4.10E-07	16	0.125108498	0.003603488	B
1513	B_OTU3766	28	17.57770544	4.10E-07	84	0.100765871	0.007174802	B
201	F_OTU3673	28	18.20500606	4.10E-07	2944	0.001351975	0.069721051	F
961	B_OTU10240	29	18.28254295	4.10E-07	859	0.082541952	0.012869599	B
1211	B_OTU2390	29	18.14606904	4.10E-07	9	0.119405506	0.009459156	B
946	B_OTU2709	29	18.76331135	4.10E-07	164	0.059067176	0.013030469	B
848	B_OTU5897	29	18.79006107	4.10E-07	400	0.016396607	0.014993083	B
505	B_OTU60	29	18.26340739	4.10E-07	142	0.097963343	0.027090505	B
1288	B_OTU62735	29	18.46350583	4.10E-07	123	0.102899951	0.008783502	B
740	B_OTU7568	29	19.02706383	4.10E-07	437	0.035868604	0.017920916	B
411	B_OTU7733	29	18.53913547	4.10E-07	1196	0.078585705	0.033235739	B
686	B_OTU7739	29	18.46026809	4.10E-07	162	0.07544729	0.019787008	B
26	F_OTU2239	29	18.86340534	4.10E-07	4035	0.082042881	0.326598243	F
2	F_OTU3536	29	18.53868818	4.10E-07	2869	0.021645411	0.932595476	F
538	B_OTU231	30	19.59003457	4.10E-07	4613	0.003444937	0.025610502	B
885	B_OTU262	30	18.96746638	4.10E-07	42	0.074490538	0.014124385	B
127	B_OTU4335	30	18.93018288	4.10E-07	51	0.080586998	0.10778289	B
1222	B_OTU4640	30	18.9497559	4.10E-07	55	0.084803593	0.009362634	B
673	B_OTU6526	30	18.88439261	4.10E-07	553	0.065805807	0.020012226	B
1383	B_OTU7841	30	18.72427178	4.10E-07	146	0.103302732	0.008075674	B
1839	B_OTU7844	30	19.00438587	4.10E-07	27	0.106657963	0.005276536	B
115	F_OTU2465	30	19.21098441	4.10E-07	467	0.014035767	0.117660307	F
699	B_OTU2573	31	20.28339687	4.10E-07	1180	0.041275112	0.019047006	B
1698	B_OTU2928	31	19.51686628	4.10E-07	45	0.135130085	0.006016538	B
997	B_OTU56579	31	20.17554467	4.10E-07	129	0.02365553	0.012258294	B
607	B_OTU7402	31	19.59176028	4.10E-07	63	0.107304656	0.022747016	B
409	B_OTU7559	31	20.47613449	4.10E-07	138	0.021132809	0.033300087	B
58	F_OTU4001	31	19.82766716	4.10E-07	2929	0.062523401	0.196422252	F
754	B_OTU2409	32	20.19819949	4.10E-07	85	0.07001268	0.017406132	B
579	B_OTU2449	32	19.86543833	4.10E-07	554	0.105541189	0.02390528	B
812	B_OTU2919	32	20.43375197	4.10E-07	403	0.098893667	0.015926129	B
498	B_OTU3429	32	20.24139793	4.10E-07	17	0.101021841	0.027798333	B
1919	B_OTU4030	32	19.79970092	4.10E-07	100	0.123334436	0.004890448	B
889	B_OTU4203	32	20.45048073	4.10E-07	1989	0.055224715	0.014092211	B
221	B_OTU4730	32	20.25257853	4.10E-07	1476	0.08252171	0.06286799	B
847	B_OTU53404	32	20.65016182	4.10E-07	32	0.090134647	0.015025257	B
908	B_OTU61109	32	20.01718144	4.10E-07	1404	0.114679039	0.013802645	B
1817	B_OTU63032	32	20.34673013	4.10E-07	141	0.055362858	0.005405232	B
948	B_OTU6639	32	20.24588104	4.10E-07	7	0.136966122	0.013030469	B
1063	B_OTU7717	32	20.09839544	4.10E-07	76	0.130973401	0.011325248	B
599	B_OTU9823	32	20.57167983	4.10E-07	75	0.091579994	0.023197452	B
89	F_OTU4334	32	20.62816019	4.10E-07	1592	0.01225698	0.142659503	F
1067	B_OTU3717	33	21.06442795	4.10E-07	1369	0.106299652	0.011228725	B
973	B_OTU4648	33	20.91419974	4.10E-07	439	0.058917666	0.012612208	B
1325	B_OTU61769	33	20.95564188	4.10E-07	4138	0.006412442	0.008526109	B
1236	B_OTU6415	33	20.83998742	4.10E-07	58	0.123500982	0.009233938	B
1429	B_OTU6429	33	20.78823842	4.10E-07	81	0.096724264	0.007786108	B
1314	B_OTU67187	33	21.48991818	4.10E-07	52	0.035930809	0.008622632	B
133	F_OTU2761	33	20.78690681	4.10E-07	134	0.106427714	0.104790708	F
464	F_OTU4254	33	20.94264647	4.10E-07	288	0.082264136	0.030018339	F
683	B_OTU2917	34	21.88427503	4.10E-07	25	0.096502285	0.019787008	B
1439	B_OTU57459	34	21.20591707	4.10E-07	173	0.137850031	0.007657412	B
1065	B_OTU58725	34	21.72242279	4.10E-07	133	0.120140092	0.011260899	B
431	B_OTU6282	34	21.98893554	4.10E-07	1337	0.023548775	0.032206171	B
1414	B_OTU63154	34	21.58915522	4.10E-07	184	0.036531742	0.00788263	B
730	B_OTU6400	34	22.06803827	4.10E-07	203	0.064325841	0.018210482	B
405	B_OTU8233	34	21.31167779	4.10E-07	179	0.135887267	0.033621827	B
1617	B_OTU1250	35	22.081925	4.10E-07	2977	0.059152162	0.006466974	B
443	B_OTU2154	35	22.12087879	4.10E-07	225	0.085019583	0.031273125	B
909	B_OTU55397	35	22.22760489	4.10E-07	34	0.106177971	0.013770471	B
104	B_OTU5742	35	22.99101476	4.10E-07	2583	0.00800386	0.126636852	B
582	B_OTU73319	35	22.49935013	4.10E-07	44	0.08089985	0.023873106	B
935	B_OTU9299	35	22.87661775	4.10E-07	137	0.048242564	0.013287861	B
4	F_OTU2413	35	22.71769526	4.10E-07	6379	0.004267052	0.7682507	F
74	F_OTU2693	35	22.95744631	4.10E-07	1600	0.023311222	0.166371738	F
1514	B_OTU1642	36	23.15176504	4.10E-07	256	0.10874246	0.007142628	B
1764	B_OTU2105	36	23.09645345	4.10E-07	303	0.056314647	0.005662624	B
542	B_OTU4123	36	23.06547193	4.10E-07	126	0.104374603	0.025481806	B
870	F_OTU2378	36	23.17671114	4.10E-07	225	0.023157709	0.014413951	F
1505	B_OTU1399	37	23.30122173	4.10E-07	408	0.109719296	0.007206976	B
1945	B_OTU57322	37	23.50072085	4.10E-07	181	0.107730356	0.0048261	B
1202	B_OTU729	37	23.525137	4.10E-07	123	0.12164609	0.009587852	B
5	F_OTU3074	37	23.70291017	4.10E-07	408	0.09103054	0.718927962	F
149	F_OTU4448	37	23.92641897	4.10E-07	310	0.102132835	0.090762845	F
294	B_OTU5219	38	24.3980493	4.10E-07	305	0.099114415	0.048872301	B
943	B_OTU62406	38	24.26438622	4.10E-07	123	0.131152407	0.013094817	B
995	B_OTU7108	38	25.02024676	4.10E-07	672	0.016771627	0.012258294	B
810	B_OTU7797	38	24.65683534	4.10E-07	2201	0.023155532	0.015990476	B
392	B_OTU8126	38	24.17342462	4.10E-07	115	0.07627028	0.035134005	B
227	B_OTU8536	38	24.42209618	4.10E-07	19	0.129694911	0.061227116	B
291	B_OTU1798	39	25.07433673	4.10E-07	4573	0.03044646	0.049547955	B
1350	B_OTU421	39	24.35589781	4.10E-07	213	0.138547863	0.008268718	B
500	B_OTU5140	39	25.21801862	4.10E-07	2306	0.065943567	0.027669637	B
839	B_OTU5428	39	25.54465641	4.10E-07	1140	0.032392254	0.015250475	B
138	F_OTU3688	39	24.70339245	4.10E-07	781	0.104157732	0.099128085	F
47	F_OTU4129	39	24.47909129	4.10E-07	3391	0.026150158	0.23593192	F
1438	B_OTU6033	40	25.87645553	4.10E-07	342	0.041043739	0.007657412	B
653	B_OTU7434	40	26.22607856	4.10E-07	3658	0.020632706	0.020784402	B
969	B_OTU7551	40	25.23161679	4.10E-07	1218	0.082886617	0.012644382	B
802	B_OTU7586	40	26.07237765	4.10E-07	384	0.050250709	0.016119172	B
803	B_OTU8261	40	25.68914847	4.10E-07	561	0.099751127	0.016119172	B
1073	B_OTU10683	41	26.34000214	4.10E-07	1072	0.051700553	0.011132203	B
56	B_OTU1628	41	26.18100785	4.10E-07	1311	0.124792646	0.200444001	B
593	B_OTU4068	41	25.84514674	4.10E-07	3613	0.073968184	0.02342267	B
1091	B_OTU4078	41	25.90988977	4.10E-07	407	0.09249221	0.010906986	B
581	B_OTU55231	41	26.39819354	4.10E-07	975	0.090682143	0.023873106	B
1654	B_OTU9631	41	26.04743146	4.10E-07	572	0.148202912	0.00627393	B
654	B_OTU11165	42	27.44439053	4.10E-07	113	0.144345532	0.020720054	B
860	B_OTU1635	42	26.8506327	4.10E-07	2892	0.085925445	0.014735691	B
884	B_OTU3381	42	26.62703305	4.10E-07	586	0.144801933	0.014156559	B
858	B_OTU5071	42	26.85799587	4.10E-07	125	0.078924263	0.014767865	B
713	B_OTU5190	42	27.58598372	4.10E-07	1153	0.038783881	0.01859657	B
316	B_OTU5979	42	27.45558599	4.10E-07	465	0.044292944	0.045172292	B
1167	B_OTU6691	42	26.75900502	4.10E-07	113	0.110697661	0.009941766	B
666	B_OTU8868	42	27.56000862	4.10E-07	268	0.07790278	0.020301792	B
136	F_OTU4124	42	27.0787313	4.10E-07	431	0.149430469	0.100286349	F
1295	B_OTU1132	43	27.80103472	4.10E-07	54	0.104587916	0.008719154	B
1134	B_OTU3350	43	27.89609962	4.10E-07	103	0.108512257	0.010360027	B
1126	B_OTU7846	43	27.1486805	4.10E-07	385	0.179041694	0.010488724	B
637	B_OTU8058	43	27.07926494	4.10E-07	47	0.164449591	0.021363534	B
589	B_OTU8857	43	28.07409781	4.10E-07	1921	0.066357444	0.023680062	B
1263	B_OTU2311	44	28.772699	4.10E-07	274	0.11612657	0.009008719	B
1291	B_OTU4888	44	28.20056408	4.10E-07	211	0.106671915	0.008751328	B
1662	B_OTU61724	44	27.80305535	4.10E-07	460	0.11694616	0.006241756	B
69	B_OTU8221	44	28.49354062	4.10E-07	1013	0.024222424	0.177922203	B
22	B_OTU1781	45	29.4465599	4.10E-07	1379	0.090871172	0.34403655	B
744	B_OTU4067	45	28.80808458	4.10E-07	3808	0.06541857	0.017727872	B
896	B_OTU60072	45	29.67240702	4.10E-07	42	0.134526814	0.013931341	B
678	B_OTU10659	46	29.45605763	4.10E-07	1591	0.140856964	0.01988353	B
1810	B_OTU54386	46	28.9952468	4.10E-07	251	0.182501076	0.005437406	B
1329	B_OTU7947	46	29.03100478	4.10E-07	815	0.158046775	0.008461762	B
441	B_OTU7081	47	30.00510656	4.10E-07	5254	0.093911473	0.031723561	B
612	B_OTU7351	47	30.08240175	4.10E-07	376	0.116059767	0.022553972	B
576	B_OTU4309	48	30.43808471	4.10E-07	2209	0.109667878	0.024001802	B
344	B_OTU5057	48	30.22732135	4.10E-07	2143	0.14794773	0.04041054	B
590	B_OTU8627	48	30.12430408	4.10E-07	184	0.166558465	0.023519192	B
304	B_OTU10271	49	32.06146626	4.10E-07	680	0.098273275	0.047585342	B
278	B_OTU20937	49	30.91704698	4.10E-07	206	0.188716279	0.050963611	B
891	B_OTU6531	49	31.89193905	4.10E-07	781	0.14375542	0.014027863	B
1338	B_OTU7137	49	31.35049395	4.10E-07	94	0.160037235	0.008397413	B
1712	B_OTU7201	49	30.95108178	4.10E-07	90	0.17087668	0.00595219	B
1174	B_OTU10052	50	32.10324884	4.10E-07	1120	0.084926925	0.009845244	B
782	B_OTU5967	50	31.96890922	4.10E-07	809	0.130223227	0.016537434	B
257	B_OTU6623	50	32.94481138	4.10E-07	4612	0.028652401	0.054953187	B
1818	B_OTU67092	50	31.59215382	4.10E-07	815	0.134754075	0.005405232	B
1182	B_OTU8690	50	31.955549	4.10E-07	663	0.151467515	0.009780895	B
1071	B_OTU2289	51	32.52433089	4.10E-07	169	0.223611736	0.011164378	B
219	B_OTU7712	51	32.97750599	4.10E-07	2699	0.103163962	0.063061034	B
279	B_OTU8043	51	32.61257205	4.10E-07	757	0.087035755	0.050931437	B
949	B_OTU10000	52	33.52915542	4.10E-07	1529	0.118766589	0.013030469	B
695	B_OTU6158	52	32.86756608	4.10E-07	776	0.162740673	0.019336572	B
692	B_OTU2529	53	33.8314429	4.10E-07	1547	0.153099045	0.019465268	B
1845	B_OTU3289	53	33.76512049	4.10E-07	83	0.177727312	0.005244362	B
1221	B_OTU3375	53	34.23051105	4.10E-07	1707	0.059647348	0.009362634	B
122	F_OTU4204	53	34.63016365	4.10E-07	1014	0.036634678	0.110646376	F
665	B_OTU1946	54	35.17486333	4.10E-07	4909	0.019736327	0.020301792	B
175	B_OTU3175	54	34.75932798	4.10E-07	7681	0.074768585	0.078890641	B
1176	B_OTU59223	54	35.03709353	4.10E-07	1401	0.065354032	0.009845244	B
1085	B_OTU6595	54	34.40789757	4.10E-07	1781	0.158436434	0.010971333	B
366	B_OTU5434	55	36.0663184	4.10E-07	592	0.091143819	0.03799749	B
283	B_OTU6294	55	35.266809	4.10E-07	722	0.14844368	0.050320131	B
771	B_OTU66354	55	35.61512077	4.10E-07	1031	0.124981759	0.016859174	B
280	B_OTU831	55	34.66244094	4.10E-07	2380	0.177841508	0.050899263	B
827	B_OTU9714	55	35.80455299	4.10E-07	259	0.107527413	0.015572215	B
362	B_OTU1999	56	36.44882166	4.10E-07	6561	0.047379409	0.038415752	B
756	B_OTU4872	56	35.82263538	4.10E-07	3503	0.138857419	0.017341784	B
478	B_OTU63135	56	36.42587023	4.10E-07	6409	0.071494803	0.029439207	B
486	B_OTU1021	57	37.17633246	4.10E-07	1011	0.153571625	0.028602683	B
169	B_OTU2242	57	35.76575981	4.10E-07	1192	0.163773869	0.08162543	B
190	B_OTU4318	57	37.49348479	4.10E-07	3176	0.086748604	0.074128889	B
491	B_OTU3181	58	38.46277226	4.10E-07	4043	0.105987636	0.028280943	B
853	B_OTU4226	58	37.73173506	4.10E-07	1306	0.073757299	0.014864387	B
1188	B_OTU57849	58	37.14257849	4.10E-07	1806	0.10494889	0.009716548	B
804	B_OTU62	58	37.64879754	4.10E-07	939	0.137024734	0.016086998	B
313	B_OTU6175	59	38.39223246	4.10E-07	577	0.065983819	0.045687076	B
451	B_OTU8709	59	37.74604087	4.10E-07	1246	0.18321539	0.030629645	B
30	F_OTU3508	59	38.17267336	4.10E-07	2352	0.093360113	0.318393874	F
540	B_OTU1910	60	38.47594693	4.10E-07	1513	0.109049348	0.02551398	B
1125	B_OTU202	60	38.25085043	4.10E-07	52	0.261968548	0.010488724	B
1349	B_OTU5203	60	37.83156902	4.10E-07	722	0.23298402	0.008300892	B
1296	B_OTU5900	60	38.33508004	4.10E-07	132	0.217198172	0.008719154	B
494	B_OTU6062	60	38.26211133	4.10E-07	5465	0.177709724	0.028023551	B
73	B_OTU8012	60	38.29811742	4.10E-07	6834	0.128664363	0.168302178	B
1195	B_OTU9941	60	38.32736394	4.10E-07	979	0.128460526	0.0096522	B
132	B_OTU2336	61	40.58528098	4.10E-07	1778	0.066636376	0.105080274	B
639	B_OTU3654	61	39.66832034	4.10E-07	894	0.117519464	0.021202664	B
1660	B_OTU5209	61	38.84296653	4.10E-07	207	0.227529301	0.006241756	B
758	B_OTU9150	61	39.40370727	4.10E-07	1816	0.181877083	0.017341784	B
428	B_OTU10007	62	39.77044624	4.10E-07	477	0.129990354	0.032302693	B
867	B_OTU1258	62	39.68807236	4.10E-07	533	0.223916861	0.014446125	B
592	B_OTU6078	62	39.24204835	4.10E-07	4348	0.100495309	0.023454844	B
1563	B_OTU6259	62	39.24219041	4.10E-07	1016	0.218136925	0.006853062	B
450	B_OTU7075	62	40.76079558	4.10E-07	833	0.151551856	0.030629645	B
156	B_OTU7832	62	40.42134973	4.10E-07	1965	0.185052081	0.08854284	B
341	B_OTU8386	62	39.75228228	4.10E-07	186	0.221430042	0.040539236	B
16	F_OTU4477	62	39.45543453	4.10E-07	201	0.220994835	0.481419517	F
1533	B_OTU1117	63	40.37071444	4.10E-07	311	0.208053189	0.007046106	B
920	B_OTU1741	63	40.70309112	4.10E-07	193	0.195888352	0.013577427	B
1173	B_OTU4875	63	39.83404654	4.10E-07	540	0.228483598	0.009845244	B
1229	B_OTU53820	63	40.63124901	4.10E-07	575	0.194582372	0.00933046	B
1985	B_OTU66216	63	39.71935253	4.10E-07	130	0.27951687	0.00466523	B
1122	B_OTU2078	64	42.19806808	4.10E-07	784	0.071536426	0.010520898	B
726	B_OTU2322	64	41.67244784	4.10E-07	528	0.087500159	0.01827483	B
1635	B_OTU3524	64	40.44326083	4.10E-07	412	0.211049975	0.006370452	B
319	B_OTU7065	65	41.94201534	4.10E-07	8670	0.082801773	0.044818378	B
627	B_OTU7424	65	42.50801743	4.10E-07	4890	0.163992117	0.02197484	B
1324	B_OTU54139	66	42.85233041	4.10E-07	1537	0.118363781	0.00852611	B
1109	B_OTU69678	66	41.71726207	4.10E-07	369	0.277765976	0.010681767	B
97	B_OTU7473	66	42.53970283	4.10E-07	1613	0.20330085	0.134809047	B
642	B_OTU2010	67	43.72688855	4.10E-07	889	0.177737541	0.021106142	B
393	B_OTU4705	67	43.60419331	4.10E-07	704	0.18486289	0.035134005	B
1017	B_OTU69532	67	43.89624892	4.10E-07	2156	0.054052304	0.012097423	B
732	B_OTU7571	67	43.07563095	4.10E-07	4026	0.054453285	0.018178308	B
1001	B_OTU56262	68	43.66302561	4.10E-07	1506	0.266591	0.01222612	B
843	B_OTU7109	68	43.73727341	4.10E-07	3709	0.137681471	0.015153953	B
1142	B_OTU1341	69	44.41105607	4.10E-07	787	0.178165301	0.010295679	B
314	B_OTU5731	69	45.3413989	4.10E-07	563	0.106899318	0.045429684	B
700	B_OTU58124	69	44.61049124	4.10E-07	1498	0.183574242	0.019047006	B
1388	B_OTU7854	69	44.1229171	4.10E-07	373	0.222881605	0.0080435	B
932	B_OTU3437	70	45.33329257	4.10E-07	2320	0.159639459	0.013384383	B
1552	B_OTU71667	70	45.9040879	4.10E-07	892	0.231482103	0.006949584	B
929	B_OTU1102	71	45.31180898	4.10E-07	582	0.229465136	0.013416557	B
712	B_OTU1618	71	46.81496416	4.10E-07	782	0.170411727	0.01859657	B
583	B_OTU719	71	46.31218116	4.10E-07	277	0.133671672	0.023840932	B
722	B_OTU1118	72	46.01908306	4.10E-07	512	0.241606586	0.018371352	B
1401	B_OTU506	72	46.25689315	4.10E-07	1552	0.232887413	0.007946978	B
636	B_OTU5528	72	45.92754087	4.10E-07	1671	0.239816999	0.021524404	B
987	B_OTU7355	73	47.20891562	4.10E-07	1726	0.147900608	0.01238699	B
442	F_OTU4508	73	47.09426397	4.10E-07	4497	0.089214018	0.031305299	F
1299	B_OTU11154	74	47.68900473	4.10E-07	193	0.269401388	0.008719154	B
1613	B_OTU10369	75	48.40940424	4.10E-07	257	0.098561252	0.006499148	B
446	B_OTU1673	75	48.62278744	4.10E-07	3556	0.207076256	0.030822689	B
533	B_OTU57853	75	48.84574733	4.10E-07	8268	0.077463439	0.025707024	B
287	B_OTU60736	75	49.71350372	4.10E-07	223	0.171625338	0.049869695	B
1218	B_OTU1789	76	48.64686151	4.10E-07	373	0.25133921	0.009394807	B
746	B_OTU5513	76	48.8967276	4.10E-07	1102	0.222965645	0.01763135	B
135	F_OTU2466	77	49.53211552	4.10E-07	129	0.325854298	0.10327853	F
121	B_OTU11101	78	51.27598947	4.10E-07	6723	0.087540544	0.112544641	B
544	B_OTU1606	78	50.5746831	4.10E-07	4396	0.125901079	0.025449632	B
174	B_OTU3372	78	50.00133081	4.10E-07	9787	0.114311818	0.079373251	B
459	B_OTU3532	78	50.44351191	4.10E-07	745	0.260486007	0.030211383	B
944	B_OTU5010	78	50.02584123	4.10E-07	2972	0.252193664	0.013062643	B
20	B_OTU7698	78	51.9481433	4.10E-07	4917	0.040771266	0.393938419	B
778	B_OTU828	78	50.0159343	4.10E-07	722	0.265481414	0.016633956	B
631	B_OTU543	79	52.20943207	4.10E-07	1029	0.230242025	0.02181397	B
382	B_OTU6202	79	50.64508889	4.10E-07	534	0.32380545	0.036388791	B
1363	B_OTU73597	79	50.8282162	4.10E-07	557	0.299276351	0.00820437	B
1055	B_OTU9198	79	50.39074481	4.10E-07	337	0.296639221	0.011486118	B
1004	B_OTU1013	80	51.3151959	4.10E-07	276	0.319180525	0.012193946	B
1336	B_OTU3220	80	52.03716428	4.10E-07	1627	0.135763141	0.008397414	B
415	B_OTU6571	80	52.39060949	4.10E-07	2595	0.213780085	0.032978347	B
1748	B_OTU66768	80	51.09085233	4.10E-07	438	0.232054822	0.005759146	B
1621	B_OTU11085	81	53.17319212	4.10E-07	2385	0.11117059	0.006466974	B
1638	B_OTU51925	82	52.81467818	4.10E-07	433	0.288348018	0.006370452	B
548	B_OTU8884	82	52.65554034	4.10E-07	4578	0.169343037	0.025288762	B
1032	B_OTU1031	83	52.95579803	4.10E-07	485	0.290195109	0.011840032	B
811	B_OTU7910	83	52.83822707	4.10E-07	659	0.319693871	0.015990476	B
413	F_OTU3334	83	54.23495987	4.10E-07	7707	0.059466763	0.033139217	F
118	F_OTU3729	83	54.98010958	4.10E-07	2502	0.061452794	0.115826389	F
580	B_OTU5064	84	55.42774245	4.10E-07	1753	0.226970766	0.02390528	B
1465	B_OTU9127	84	53.70490138	4.10E-07	800	0.313331584	0.007528716	B
370	B_OTU1899	85	55.89748637	4.10E-07	618	0.297378545	0.03751488	B
814	B_OTU4855	85	54.63565881	4.10E-07	1002	0.341453744	0.015893955	B
866	B_OTU5406	85	54.30071213	4.10E-07	480	0.325262181	0.014478299	B
1030	B_OTU55851	85	56.12660512	4.10E-07	399	0.277389105	0.01190438	B
479	B_OTU10	86	56.60953429	4.10E-07	10016	0.061236088	0.029310511	B
635	B_OTU5470	86	56.74101256	4.10E-07	2055	0.20350066	0.021556578	B
835	B_OTU5940	86	55.18894385	4.10E-07	1167	0.302213489	0.015411345	B
367	B_OTU7085	86	57.20334639	4.10E-07	4537	0.064024571	0.037707924	B
394	B_OTU7446	87	57.6225203	4.10E-07	3050	0.201192048	0.035101831	B
1479	B_OTU8550	87	55.90194799	4.10E-07	622	0.354011611	0.007432194	B
261	F_OTU3389	87	56.01925482	4.10E-07	1313	0.318002859	0.054502751	F
694	B_OTU1990	88	57.35406339	4.10E-07	1398	0.290514411	0.019336572	B
1422	B_OTU4551	88	56.62030533	4.10E-07	358	0.347544674	0.007818282	B
1290	B_OTU1281	89	58.17490586	4.10E-07	3483	0.197884867	0.008751328	B
375	B_OTU3059	90	58.86385988	4.10E-07	1945	0.313819098	0.037160967	B
731	B_OTU5215	90	59.2767142	4.10E-07	2059	0.212739881	0.018178308	B
326	B_OTU53805	90	59.14218552	4.10E-07	1964	0.153277872	0.04282359	B
481	B_OTU4422	91	58.6208257	4.10E-07	941	0.319457871	0.028795727	B
250	B_OTU64014	91	58.53225276	4.10E-07	1938	0.258024089	0.056111451	B
363	B_OTU3122	92	60.57013642	4.10E-07	4313	0.149172967	0.038351404	B
720	B_OTU4591	92	59.84706637	4.10E-07	776	0.320939791	0.0184357	B
11	B_OTU6897	92	60.08512543	4.10E-07	10444	0.102677895	0.538013577	B
991	B_OTU10417	93	59.46124789	4.11E-07	2035	0.319662451	0.012290467	B
312	B_OTU6486	93	60.89488685	4.10E-07	2251	0.297421837	0.045944468	B
701	B_OTU1694	94	61.45674079	4.10E-07	2198	0.365921704	0.018950484	B
1036	B_OTU6884	94	60.56135614	4.10E-07	402	0.357783178	0.011807858	B
65	B_OTU8212	94	61.38279719	4.10E-07	2532	0.275275846	0.180753515	B
173	B_OTU9120	94	62.09982335	4.10E-07	5529	0.214263852	0.079984556	B
71	B_OTU3224	95	61.34817221	4.10E-07	3539	0.253855897	0.177214375	B
268	B_OTU5235	95	62.16451391	4.10E-07	1032	0.307313402	0.053312313	B
96	B_OTU3929	96	62.11216166	4.11E-07	774	0.340955414	0.135999485	B
128	F_OTU3426	96	62.319202	4.10E-07	964	0.345122005	0.107268106	F
433	B_OTU10861	97	63.51059789	4.10E-07	5222	0.231091944	0.032141823	B
1238	B_OTU11034	97	62.55998163	4.10E-07	614	0.379325167	0.009233938	B
1078	B_OTU2430	97	62.63068783	4.10E-07	480	0.359524383	0.011035682	B
64	F_OTU4603	97	64.13786763	4.10E-07	3174	0.07290664	0.184357003	F
165	B_OTU4311	98	63.27359989	4.10E-07	994	0.295287964	0.082815868	B
330	B_OTU4973	98	65.23460562	4.10E-07	1665	0.181777298	0.042534024	B
950	B_OTU58646	99	64.80753271	4.10E-07	591	0.29834942	0.012998295	B
663	B_OTU2119	100	64.84713905	4.10E-07	996	0.31397144	0.020430488	B
44	B_OTU5808	100	65.05317534	4.10E-07	16629	0.170275569	0.240082365	B
243	B_OTU8284	100	64.78173564	4.10E-07	1363	0.266021894	0.057816673	B
226	F_OTU4722	101	65.49007133	4.10E-07	3439	0.202714004	0.061709726	F
1164	B_OTU2099	102	66.48642984	4.10E-07	2049	0.31354131	0.010038288	B
483	B_OTU4841	103	67.84094794	4.10E-07	13668	0.09284608	0.028731379	B
772	B_OTU5442	103	65.68002183	4.10E-07	553	0.400259908	0.016794826	B
1342	B_OTU3988	104	67.72948136	4.10E-07	902	0.340786602	0.00836524	B
761	B_OTU57860	104	67.15730146	4.10E-07	466	0.418726516	0.017213088	B
735	B_OTU9889	106	70.02452294	4.10E-07	4063	0.141222911	0.018081786	B
664	B_OTU4545	107	69.21167622	4.10E-07	989	0.390835024	0.020333966	B
1070	B_OTU62547	107	69.88486248	4.10E-07	890	0.346840054	0.011196552	B
759	B_OTU72425	107	69.06947227	4.10E-07	1006	0.294907279	0.01730961	B
629	B_OTU7642	107	70.03821082	4.10E-07	1384	0.303724179	0.021910492	B
98	B_OTU4214	108	70.38753312	4.10E-07	3737	0.256036891	0.134229915	B
343	B_OTU6020	108	71.1355171	4.10E-07	9090	0.14775658	0.040507062	B
677	B_OTU10636	109	70.13717006	4.10E-07	698	0.389623474	0.01988353	B
1348	B_OTU1561	109	70.32774138	4.10E-07	823	0.377829503	0.008300892	B
350	B_OTU69440	109	72.57380216	4.10E-07	1187	0.257436688	0.039992278	B
535	B_OTU3939	110	71.12317714	4.10E-07	2371	0.362451284	0.02567485	B
845	B_OTU5211	110	71.3894164	4.10E-07	2354	0.278520701	0.015089605	B
43	F_OTU2490	110	74.0357931	4.10E-07	10841	0.056217264	0.243299765	F
417	B_OTU10721	111	72.6077074	4.10E-07	2616	0.26515355	0.032946173	B
577	B_OTU6894	111	70.87554315	4.11E-07	1291	0.40515712	0.024001802	B
390	B_OTU9151	112	72.62874696	4.10E-07	4319	0.280607667	0.035230527	B
12	F_OTU4118	112	72.73760311	4.10E-07	1343	0.394880851	0.533219652	F
1244	B_OTU2001	114	74.23087902	4.10E-07	887	0.379741635	0.009137416	B
539	B_OTU2286	114	74.59593666	4.10E-07	905	0.395897135	0.025610502	B
272	B_OTU7557	114	74.63759574	4.11E-07	1764	0.384280076	0.052861877	B
1399	B_OTU4918	115	74.78419795	4.10E-07	607	0.398755101	0.007979152	B
985	B_OTU53800	115	74.71241056	4.10E-07	1851	0.338164169	0.012451337	B
614	B_OTU4622	116	74.95771998	4.10E-07	176	0.467799028	0.02245745	B
709	B_OTU55811	116	75.48101917	4.11E-07	1876	0.346898699	0.018789614	B
361	B_OTU8269	116	74.7269816	4.11E-07	896	0.432276431	0.0384801	B
727	B_OTU943	116	74.60284238	4.11E-07	2688	0.398138616	0.018242656	B
561	B_OTU4425	117	74.92559608	4.11E-07	2331	0.428564319	0.024773978	B
1119	B_OTU8647	117	76.41344766	4.10E-07	1187	0.393532611	0.010585245	B
202	B_OTU1806	119	78.35919477	4.10E-07	4936	0.352555523	0.068948876	B
541	B_OTU2256	119	76.9348796	4.10E-07	1387	0.426396539	0.025481806	B
882	B_OTU3696	119	76.40159312	4.10E-07	960	0.41507651	0.014188733	B
873	B_OTU3756	119	79.03129197	4.10E-07	1797	0.345548238	0.014317429	B
345	B_OTU6968	119	77.22665641	4.11E-07	1168	0.404483918	0.040346192	B
358	B_OTU74260	119	77.66606416	4.10E-07	721	0.388861956	0.038737492	B
484	B_OTU9904	119	79.10480378	4.10E-07	2793	0.285805155	0.028667031	B
38	F_OTU4335	120	78.16416562	4.11E-07	909	0.413750678	0.275345066	F
472	B_OTU10851	121	78.92403826	4.10E-07	2750	0.322375899	0.029632251	B
1200	B_OTU57165	121	78.36300292	4.11E-07	829	0.424634985	0.009620025	B
913	B_OTU8578	121	79.33278432	4.10E-07	1025	0.351466918	0.013673949	B
1196	B_OTU68253	122	82.82270574	4.10E-07	1223	0.357738227	0.009652199	B
308	B_OTU8219	122	80.99977857	4.10E-07	2206	0.299630793	0.046555774	B
520	B_OTU1059	123	80.19024034	4.11E-07	347	0.457493618	0.026414852	B
926	B_OTU59975	123	80.3121488	4.10E-07	697	0.440054697	0.013480905	B
905	B_OTU7615	123	80.31944163	4.10E-07	1094	0.426613094	0.013834819	B
879	B_OTU1382	124	81.26626877	4.10E-07	3622	0.39160265	0.014253081	B
1373	B_OTU6037	124	80.16343079	4.11E-07	872	0.47527017	0.008140022	B
1378	B_OTU58925	125	81.07500179	4.10E-07	911	0.439731984	0.008107848	B
27	B_OTU7753	125	82.22202886	4.10E-07	1689	0.344941467	0.324346064	B
1086	B_OTU60124	126	81.67304884	4.11E-07	1050	0.465451241	0.010971333	B
465	B_OTU5481	127	83.03438412	4.10E-07	4673	0.371012569	0.029986165	B
711	B_OTU59258	127	82.34025857	4.11E-07	1230	0.474770603	0.018628744	B
1009	B_OTU4759	128	84.69563933	4.10E-07	1651	0.364554551	0.012161772	B
299	B_OTU5686	128	84.88313747	4.10E-07	9997	0.225869	0.048196647	B
354	B_OTU7180	128	84.95328256	4.10E-07	13987	0.09922596	0.038994884	B
530	B_OTU7533	132	84.63788596	4.11E-07	1179	0.496592053	0.025739198	B
356	B_OTU9838	132	86.96113497	4.10E-07	8562	0.346399993	0.038866188	B
1434	B_OTU8091	133	86.82386607	4.11E-07	1057	0.520689763	0.007689586	B
752	B_OTU9092	133	87.49981849	4.11E-07	3665	0.463340898	0.01747048	B
262	B_OTU5546	134	87.87774785	4.11E-07	3465	0.456968912	0.054245359	B
659	B_OTU71649	135	88.64709063	4.11E-07	1730	0.400477822	0.020494836	B
830	B_OTU4853	136	89.64137671	4.11E-07	699	0.509101316	0.015540041	B
36	B_OTU6025	136	90.78749909	4.10E-07	1967	0.418333777	0.277886812	B
836	B_OTU7794	136	88.59473253	4.11E-07	1659	0.475392318	0.015411345	B
603	B_OTU6602	137	90.53899768	4.11E-07	885	0.451310167	0.02294006	B
463	B_OTU3124	138	90.12595889	4.11E-07	1503	0.494427663	0.030050513	B
834	B_OTU981	138	89.52259924	4.11E-07	2902	0.481019824	0.015411345	B
1230	B_OTU1912	139	90.89510563	4.11E-07	454	0.5406407	0.009266112	B
825	B_OTU53950	139	90.65526347	4.11E-07	1072	0.503654472	0.015604389	B
819	B_OTU7275	139	92.448918	4.10E-07	2306	0.415219515	0.015733085	B
1655	B_OTU18889	140	90.50195769	4.11E-07	1060	0.533389227	0.00627393	B
273	B_OTU5486	140	93.19236121	4.10E-07	1895	0.375221126	0.052733181	B
239	B_OTU74198	140	91.30989529	4.11E-07	3756	0.456819965	0.058460153	B
1094	B_OTU1223	141	91.0081329	4.11E-07	743	0.556035848	0.010874812	B
638	B_OTU3159	142	92.68179387	4.11E-07	3050	0.474565342	0.02133136	B
1080	B_OTU4563	142	93.25371126	4.11E-07	1912	0.492928108	0.011035682	B
693	B_OTU6846	142	93.86393812	4.10E-07	4748	0.204484417	0.019465268	B
199	B_OTU7965	142	93.10793486	4.11E-07	4193	0.379203794	0.070493227	B
854	B_OTU3758	143	95.21290959	4.10E-07	7049	0.186993913	0.014832213	B
786	B_OTU9117	143	94.21533674	4.11E-07	1092	0.575729717	0.01650526	B
728	B_OTU2148	144	95.4459574	4.10E-07	1430.25	0.443416649	0.018242656	B
760	B_OTU4462	145	94.48906276	4.11E-07	3326	0.450661513	0.017213088	B
236	B_OTU2582	146	96.59581831	4.11E-07	5002	0.362177865	0.059843634	B
424	B_OTU2629	146	94.7532079	4.11E-07	881	0.550992934	0.032495737	B
917	B_OTU5431	146	95.04473264	4.11E-07	730	0.585137267	0.013609601	B
285	B_OTU2420	148	97.78218377	4.11E-07	2459	0.51800816	0.049901869	B
452	B_OTU1751	149	97.62691626	4.11E-07	1362	0.527547367	0.030597471	B
372	B_OTU4663	149	97.24479454	4.11E-07	2231	0.507034715	0.037386184	B
383	B_OTU5927	150	98.88194306	4.11E-07	2841	0.491218337	0.035874007	B
300	B_OTU7702	150	101.7139171	4.10E-07	4656	0.261401949	0.047907081	B
318	B_OTU11350	151	100.5881572	4.11E-07	4968	0.302324262	0.044979248	B
205	B_OTU11111	152	100.9033386	4.11E-07	1101	0.43975663	0.068208874	B
305	B_OTU5703	152	100.2144721	4.11E-07	4095	0.40576174	0.047263602	B
183	B_OTU4505	153	100.6101188	4.11E-07	4959	0.547863431	0.076509765	B
549	B_OTU70836	154	101.7513222	4.11E-07	1661	0.530508435	0.025224414	B
1045	B_OTU8316	155	100.5365722	4.11E-07	1350	0.559435355	0.011646988	B
894	B_OTU3662	156	102.7576119	4.11E-07	4200	0.489090519	0.013963515	B
1243	B_OTU63931	156	102.2115884	4.11E-07	4811	0.585152009	0.00916959	B
751	B_OTU1362	159	105.2084125	4.11E-07	1249	0.50869407	0.017534828	B
474	B_OTU3677	162	106.7189288	4.11E-07	2272	0.51622715	0.029600077	B
1133	B_OTU56945	162	106.9118415	4.11E-07	1717	0.53834321	0.010392201	B
844	B_OTU7675	162	106.9277642	4.11E-07	1401	0.582344444	0.015121779	B
391	B_OTU1868	163	108.406035	4.11E-07	9484	0.433330034	0.035198353	B
186	B_OTU2904	163	107.4027536	4.11E-07	5624	0.513917621	0.075673241	B
696	B_OTU1817	164	109.0257214	4.11E-07	4845	0.493668327	0.01924005	B
924	B_OTU1407	165	107.5968083	4.11E-07	2203	0.611166462	0.013513079	B
15	B_OTU286	165	109.7141949	4.11E-07	1801	0.422412481	0.48611692	B
244	B_OTU7117	165	108.8793765	4.11E-07	6082	0.327932157	0.057398411	B
129	F_OTU2703	166	108.8821413	4.11E-07	5203	0.50501863	0.107010714	F
468	B_OTU3292	167	109.580949	4.11E-07	1422	0.587086645	0.029889643	B
103	B_OTU5557	167	111.4215697	4.11E-07	4015	0.427732898	0.126733374	B
398	B_OTU56054	167	111.5696379	4.11E-07	4238	0.310533172	0.034715743	B
306	B_OTU6213	167	109.4666543	4.11E-07	1289	0.608266872	0.04700621	B
161	B_OTU5543	169	115.610305	4.10E-07	9094	0.203976128	0.085228918	B
554	B_OTU34357	171	113.1838728	4.11E-07	2825	0.577233855	0.02503137	B
171	B_OTU4712	172	113.7742706	4.11E-07	3482	0.494988199	0.08066021	B
569	B_OTU5541	172	113.9800807	4.11E-07	3721	0.644552045	0.024355716	B
210	B_OTU4106	173	116.1479924	4.11E-07	5909	0.30103714	0.06592452	B
797	B_OTU70896	178	119.8784897	4.11E-07	2351	0.605906901	0.016247868	B
81	B_OTU7874	178	118.8928735	4.11E-07	5249	0.542162097	0.161127377	B
211	B_OTU9104	178	119.0811518	4.11E-07	4770	0.461729523	0.065699302	B
168	B_OTU2570	179	118.9452507	4.11E-07	5499	0.587092968	0.081721952	B
737	B_OTU2665	179	117.6560521	4.11E-07	1545	0.680287475	0.017985264	B
229	B_OTU10182	180	119.4938885	4.11E-07	3454	0.610040389	0.060969724	B
1767	B_OTU56284	180	117.732912	4.11E-07	2218	0.656694432	0.005662624	B
537	B_OTU10765	181	120.2460502	4.11E-07	5675	0.381773484	0.025642676	B
900	B_OTU1327	182	119.0154651	4.11E-07	1616	0.652885323	0.013866993	B
209	B_OTU11043	184	122.1285973	4.11E-07	6241	0.511540331	0.066793218	B
1018	B_OTU3634	184	120.9201642	4.11E-07	1544	0.677910114	0.01206525	B
1026	B_OTU2505	185	123.0469997	4.11E-07	957	0.660551117	0.011968728	B
788	B_OTU4231	185	120.9053942	4.11E-07	1680	0.680253623	0.016408738	B
438	B_OTU5305	186	123.1387504	4.11E-07	4312	0.569978379	0.031852257	B
247	B_OTU2093	190	126.9070458	4.11E-07	5548	0.569117135	0.056819279	B
532	B_OTU58071	190	127.7328641	4.11E-07	2067	0.605340751	0.025707024	B
534	B_OTU2825	191	126.7952056	4.11E-07	2107	0.616204837	0.02567485	B
682	B_OTU6636	191	126.7207145	4.11E-07	3466	0.502206391	0.019819182	B
508	B_OTU9800	191	127.0095109	4.11E-07	1658	0.641518044	0.026961809	B
470	B_OTU2164	192	127.1685528	4.11E-07	5683	0.630453163	0.029728773	B
182	B_OTU3294	192	127.1291199	4.11E-07	2158	0.669335645	0.076509765	B
423	B_OTU7334	195	130.8327662	4.11E-07	2632	0.645499901	0.032592259	B
1420	B_OTU969	196	128.7788062	4.11E-07	3573	0.685313137	0.007818282	B
34	B_OTU4276	197	132.7745339	4.11E-07	7041	0.582564366	0.289115537	B
82	B_OTU4489	198	132.5543311	4.11E-07	2697	0.64098031	0.160323027	B
349	B_OTU505	198	134.035912	4.11E-07	1479	0.633818821	0.040056626	B
197	B_OTU1570	199	133.5093561	4.11E-07	3480	0.588146648	0.071136707	B
911	B_OTU337	199	132.7305153	4.11E-07	3427	0.63902495	0.013673949	B
647	B_OTU7527	199	131.36568	4.11E-07	3380	0.708491709	0.020945272	B
406	B_OTU6745	200	134.2820932	4.11E-07	3475	0.649423697	0.033557479	B
28	B_OTU7246	200	133.190748	4.11E-07	5936	0.581623645	0.32399215	B
594	B_OTU3242	203	134.650196	4.11E-07	2089	0.718155347	0.023390496	B
188	B_OTU8935	205	136.529729	4.11E-07	3272	0.681979693	0.074804543	B
757	B_OTU8099	206	134.1344693	4.11E-07	5314	0.699145458	0.017341784	B
297	B_OTU65197	207	138.6992922	4.11E-07	4115	0.673633958	0.048293169	B
928	B_OTU615	210	140.5608934	4.11E-07	3485	0.643042136	0.013416557	B
605	B_OTU8921	210	139.8558457	4.11E-07	10883	0.627904764	0.022907886	B
10	B_OTU3742	211	141.9541881	4.11E-07	6297	0.663953407	0.542421415	B
126	B_OTU6134	211	140.9636229	4.11E-07	9471	0.516293599	0.10842637	B
353	B_OTU6803	211	140.0286976	4.11E-07	7329	0.595168645	0.039638364	B
784	B_OTU9724	211	140.5199255	4.11E-07	1602	0.740098682	0.016537434	B
25	B_OTU4219	212	143.19561	4.11E-07	3108	0.679727037	0.327627811	B
218	B_OTU6238	212	141.7970232	4.11E-07	9617	0.566151694	0.063414948	B
164	B_OTU1866	214	142.3657393	4.11E-07	1886	0.725711661	0.083845436	B
189	B_OTU7107	214	142.9423805	4.11E-07	3827	0.67650285	0.074643673	B
331	B_OTU8080	214	142.4148147	4.11E-07	2574	0.740358909	0.042534024	B
123	B_OTU64274	217	146.7959204	4.11E-07	4335	0.679762305	0.110421158	B
39	B_OTU2005	220	146.6976705	4.11E-07	5165	0.668218228	0.274025932	B
277	B_OTU6491	222	148.5125154	4.11E-07	14517.75	0.487248681	0.051317525	B
33	B_OTU7421	224	152.8428163	4.11E-07	3008	0.675944218	0.298606866	B
119	B_OTU844	224	152.2043048	4.11E-07	3584	0.679339017	0.115440301	B
251	B_OTU2027	226	150.9425779	4.11E-07	13719	0.576961868	0.056079277	B
108	B_OTU6085	226	150.8759642	4.11E-07	4977	0.731788495	0.125189022	B
212	B_OTU2258	228	152.4184548	4.11E-07	3370	0.751657252	0.06560278	B
402	B_OTU3189	228	151.6436568	4.11E-07	4620	0.79217856	0.033975741	B
378	B_OTU1852	229	154.0612083	4.11E-07	1913	0.738686628	0.037128793	B
153	B_OTU4080	229	152.5344532	4.11E-07	14268	0.488080799	0.089958496	B
152	B_OTU5523	230	154.3652264	4.11E-07	4921	0.730318788	0.090055018	B
384	B_OTU8743	230	154.7871512	4.11E-07	2661	0.774605062	0.035809659	B
824	B_OTU55565	231	153.613517	4.11E-07	3030	0.752310047	0.015636563	B
1008	B_OTU11307	232	155.1810527	4.11E-07	2998	0.817597028	0.012193945	B
260	B_OTU1631	234	156.5229469	4.11E-07	10131	0.736036778	0.054888839	B
303	B_OTU7622	234	155.7982816	4.11E-07	9223	0.705020816	0.04764969	B
296	B_OTU8024	234	156.5593153	4.11E-07	3624	0.787350317	0.048454039	B
622	B_OTU5132	238	158.0996572	4.11E-07	3664	0.811272411	0.022167884	B
572	B_OTU778	238	158.8229139	4.11E-07	3318	0.804620555	0.024323542	B
325	B_OTU4581	239	160.9121382	4.11E-07	3400	0.778327814	0.043080982	B
342	B_OTU3310	240	161.8371427	4.11E-07	4126	0.803631194	0.040507062	B
31	B_OTU5913	241	161.3947311	4.11E-07	8243	0.718426874	0.308130369	B
550	B_OTU1073	242	161.3327223	4.11E-07	4545	0.778044698	0.025095718	B
217	B_OTU4256	242	161.8280502	4.11E-07	2870	0.785948481	0.063607992	B
408	B_OTU641	244	163.9276591	4.11E-07	5122	0.69297659	0.033364435	B
109	B_OTU2261	245	166.9016864	4.11E-07	12393	0.611019855	0.124577716	B
203	B_OTU7152	246	166.4802523	4.11E-07	3651	0.782848949	0.06882018	B
52	B_OTU1339	248	168.121209	4.11E-07	2884	0.817285975	0.207618802	B
634	B_OTU6086	248	166.6092066	4.11E-07	5276	0.819427898	0.021620926	B
281	B_OTU65391	248	166.9380592	4.11E-07	12044	0.568133908	0.050834915	B
439	B_OTU3022	249	166.5714719	4.11E-07	6190	0.813624776	0.031755735	B
76	B_OTU5865	251	169.9488889	4.11E-07	9030	0.635738172	0.164505647	B
241	B_OTU4298	253	171.1626884	4.11E-07	2772	0.817697756	0.057945369	B
148	B_OTU6815	253	171.7622069	4.11E-07	5064	0.812477152	0.092210675	B
255	B_OTU3663	254	170.4981832	4.11E-07	7100	0.82941607	0.055307101	B
79	B_OTU5939	256	173.4144502	4.11E-07	7021	0.778739838	0.163379557	B
546	B_OTU4388	257	171.6194404	4.11E-07	6588	0.802511737	0.025385284	B
707	B_OTU2443	261	175.8337877	4.11E-07	2422	0.876890542	0.018789614	B
117	B_OTU6041	262	177.8360991	4.11E-07	7399	0.718346919	0.116276825	B
501	B_OTU1719	264	179.5229089	4.11E-07	2539	0.891983107	0.027315723	B
68	B_OTU7836	266	181.105611	4.11E-07	9084	0.7358742	0.179402207	B
235	B_OTU2965	269	181.9298399	4.11E-07	10083	0.825967569	0.059907982	B
181	B_OTU3389	269	183.879304	4.11E-07	3598	0.870509058	0.077088897	B
322	B_OTU5568	269	182.5708818	4.11E-07	3538	0.875911319	0.043563592	B
396	B_OTU5839	271	182.1661877	4.11E-07	3234	0.903028948	0.034844439	B
379	B_OTU4358	274	184.0289932	4.11E-07	3848	0.889035921	0.037000097	B
621	B_OTU7182	275	184.7560655	4.11E-07	3710	0.894932526	0.022200058	B
461	B_OTU676	278	189.5680599	4.11E-07	4377	0.879411847	0.030179209	B
139	B_OTU1403	280	189.9530586	4.11E-07	8105	0.824533832	0.099063737	B
234	B_OTU1665	280	191.7093589	4.11E-07	6557	0.83475453	0.059907982	B
59	B_OTU7792	280	190.5605306	4.11E-07	8082	0.793751681	0.19536051	B
85	B_OTU3605	285	195.4064056	4.11E-07	8966	0.864258027	0.14449342	B
269	B_OTU9284	285	194.6560675	4.11E-07	9844	0.916004144	0.053280139	B
266	B_OTU3456	286	193.9608205	4.11E-07	5843	0.891899535	0.053473183	B
689	B_OTU3443	287	194.7242638	4.11E-07	5454	0.918850699	0.019690486	B
160	B_OTU5476	289	198.53227	4.11E-07	2356	0.917856055	0.085421962	B
213	B_OTU6102	294	201.7998596	4.11E-07	3898	0.942763893	0.065087996	B
238	B_OTU3682	302	207.0684104	4.11E-07	4658	0.934406659	0.058878414	B
120	B_OTU6655	306	209.6868077	4.11E-07	13252	0.905152961	0.112866381	B
112	B_OTU3718	308	211.8301372	4.11E-07	7835	0.844629119	0.121971623	B
274	B_OTU1513	311	211.6217496	4.11E-07	6696	0.961471225	0.051896657	B
155	B_OTU8205	317	216.1462731	4.11E-07	8153	0.939554284	0.088639362	B
231	B_OTU2552	324	221.7329828	4.11E-07	6570	0.995373086	0.060551462	B
323	B_OTU8062	324	220.4124346	4.11E-07	9365	0.946326999	0.043499244	B
124	B_OTU9604	338	231.628836	4.11E-07	11332	0.985063578	0.110131592	B
35	B_OTU1547	350	241.5276741	4.11E-07	7767	1	0.286445095	B
