# Supplementary material for: Soil Microbial Network Complexity Varies With pH as a Continuum, Not a Threshold, Across the North China Plain
Source: Front Microbiol. 2022 Jun 6;13:895687. doi: 10.3389/fmicb.2022.895687 (PMC9207804; doi:10.3389/fmicb.2022.895687)
Supplement: Supplementary file 1 [file Data_Sheet_1.ZIP › Data/Relative abundance of BF.csv]

	CX1	CX7	CX9	DC4	DC5	DC6	DC8	DC9	DM1	DM2	DM6	DM9	DZ2	DZ3	DZ7	FP3	GM4	GM8	GY1	GY2	GY3	GY5	GY6	GY7	GY8	GY9	HD1	HD8	HD9	LB1	LB4	LB5	LB6	LX4	LX9	PD2	PD3	PD4	PD6	PD8	PD9	QH5	SC3	SC4	SC7	SC8	SQ1	SQ2	SQ3
F_OTU4167	0.007078279	0.00370001	0.007946977	0.004246968	0.002477398	0.006338277	0.004440012	3.22E-05	0.013159165	0.010231331	0.009394807	0.003957402	0.016408738	0	0.023551366	0	0.014735691	0.013513079	0.009491329	0.011614813	0.004246968	0.018210482	0.016376564	0.005276536	0.024613108	0.011164377	0.005662623	0.003667836	0.015153953	0.000675654	0	0.005115666	0.013995689	0.008140021	0.020333966	0.010681767	0.013030469	0.009137415	0.010939159	0.009459155	0.010971333	0.016537434	0.002220006	0.006241755	0.008107847	0.007625237	0.008429587	0	0.006306103
B_OTU5543	0.00048261	0.00080435	0.002316528	0.000353914	9.65E-05	0.000418262	0.000225218	0.000257392	0.001254786	0.001061742	0.001158264	0.001480004	0.001962614	0.001962614	0.001962614	0.001801744	0.001222612	0.001319134	0.000289566	0.000450436	0.000450436	0.000386088	0.000225218	0.00016087	0.000353914	0.000579132	0.000772176	0.000675654	0.001029568	9.65E-05	0.00016087	0.00016087	0.00016087	0.002155658	0.001994788	0.001480004	0.001061742	0.00176957	0.000900872	0.00096522	0.00112609	0.003281748	0.000772176	0.000611306	0.000868698	0.000836524	0.000257392	0.000418262	0.00032174
B_OTU5486	0.000193044	0.000386088	0.00048261	0.000386088	0.000257392	0.000225218	0.000418262	0.000193044	9.65E-05	3.22E-05	3.22E-05	0	0.000353914	0.000193044	0.000128696	6.43E-05	6.43E-05	0.000225218	0.00016087	6.43E-05	9.65E-05	0.000128696	0.000225218	0.000128696	6.43E-05	0.000128696	9.65E-05	6.43E-05	0.000193044	0.000707828	0.000450436	0.001383482	0.000933046	0.00016087	0.000128696	0.002348702	0.000933046	0.00016087	0.00080435	0.001158264	0.001866092	9.65E-05	0.000611306	3.22E-05	0.000128696	0.00016087	0.00080435	0.000933046	0.00032174
B_OTU615	3.22E-05	6.43E-05	9.65E-05	6.43E-05	0.000289566	3.22E-05	6.43E-05	6.43E-05	0	0	0	0	0	3.22E-05	9.65E-05	9.65E-05	0	6.43E-05	0	3.22E-05	3.22E-05	6.43E-05	0	3.22E-05	3.22E-05	0.000128696	0	3.22E-05	3.22E-05	0.00032174	0.000225218	0.00048261	0.000289566	3.22E-05	0	0.000611306	0.000257392	9.65E-05	0.000450436	0.000418262	0.000450436	0	0.000128696	3.22E-05	6.43E-05	6.43E-05	0.000257392	0.00048261	6.43E-05
B_OTU844	0.00032174	0.000611306	0.000353914	0.000257392	0.000772176	0.000289566	0.000450436	0.000418262	6.43E-05	0.00016087	3.22E-05	0.000193044	0.000225218	0.000289566	0.000353914	0.000386088	0.000450436	0.000289566	0.000225218	0.000225218	0.000450436	0.000225218	0.000289566	0.000836524	0.000386088	0.000418262	0.000128696	0.000257392	0.000353914	0.005566101	0.00466523	0.006113059	0.006338277	0.000386088	9.65E-05	0.00353914	0.003024356	0.00080435	0.001994788	0.003506966	0.00289566	9.65E-05	0.000128696	3.22E-05	0.00016087	0.000128696	0.003635662	0.00418262	0.0016087
B_OTU68253	3.22E-05	0	6.43E-05	3.22E-05	0.00016087	6.43E-05	6.43E-05	3.22E-05	0	0	0	0	0	3.22E-05	0	3.22E-05	0	6.43E-05	0	9.65E-05	0	0	6.43E-05	9.65E-05	6.43E-05	6.43E-05	6.43E-05	9.65E-05	3.22E-05	0.000514784	0.000546958	0.000611306	0.00016087	0	0	0.000128696	0.000289566	6.43E-05	9.65E-05	0.000289566	9.65E-05	0	0	0	0	0	9.65E-05	0.000225218	6.43E-05
B_OTU6020	0.001158264	0.000257392	0.000386088	0.000675654	0.000353914	0.00176957	0.00080435	0.000611306	0.000514784	0.00128696	0.000386088	0.000546958	0.000353914	0.000225218	0.000225218	0.00048261	0.000868698	0.000418262	0.001093916	0.001190438	0.00064348	0.001093916	0.001512178	0.001480004	0.001190438	0.00080435	0.000386088	0.000353914	0.000772176	6.43E-05	6.43E-05	3.22E-05	9.65E-05	0.000225218	0.000579132	0.000128696	9.65E-05	0.000418262	0.00016087	0.00016087	0.000257392	9.65E-05	0.00032174	0.000386088	0.000546958	0.00048261	0.000289566	6.43E-05	0.000225218
B_OTU3758	0.00016087	0.000225218	0.000386088	6.43E-05	0	6.43E-05	3.22E-05	3.22E-05	0.000386088	0.00032174	0.000193044	9.65E-05	0.000514784	0.000386088	0.00048261	6.43E-05	0.000193044	0.000386088	0	0	6.43E-05	3.22E-05	3.22E-05	9.65E-05	6.43E-05	3.22E-05	0.000193044	0.000225218	0.00016087	6.43E-05	3.22E-05	0	6.43E-05	0.000707828	0.00032174	0.00016087	0.000128696	0.000128696	0.000193044	9.65E-05	0.000128696	0.000418262	3.22E-05	0.00016087	9.65E-05	0.000128696	3.22E-05	3.22E-05	6.43E-05
B_OTU7702	0.000386088	0.000707828	0.000836524	0.000289566	0.00016087	0.000353914	0.00016087	0.00016087	0.00080435	0.00064348	0.000836524	0.001061742	0.001673048	0.001737396	0.001866092	0.001061742	0.001512178	0.000611306	9.65E-05	0.000193044	0.000225218	0.00032174	0.000289566	0.000353914	0.000193044	0.000546958	0.000353914	0.00048261	0.00112609	0.000225218	9.65E-05	0.000257392	9.65E-05	0.00128696	0.001190438	0.000418262	0.000836524	0.000675654	0.00032174	0.000707828	0.000579132	0.001512178	0.000193044	0.000353914	0.00016087	0.000128696	9.65E-05	0.00016087	0.000193044
B_OTU4841	0.000353914	0.000257392	9.65E-05	0.001254786	6.43E-05	0.000868698	0.00048261	0.000579132	0.000353914	0.000836524	0.002670442	0.001158264	9.65E-05	0.00016087	0	0.000675654	3.22E-05	0.00048261	0.001640874	0.000707828	0.000546958	0.000836524	0.000900872	0.000546958	0.00032174	0.000997394	0.001029568	0.000579132	0.000740002	3.22E-05	3.22E-05	9.65E-05	0.000128696	6.43E-05	6.43E-05	0	0	9.65E-05	3.22E-05	0	3.22E-05	0	0.000193044	0.000193044	0.00016087	0.000128696	0.000257392	6.43E-05	0.000128696
B_OTU3682	0.000257392	0.000225218	0.000193044	0.00016087	0.001673048	0.000225218	0.000289566	0.000900872	6.43E-05	9.65E-05	9.65E-05	0.000128696	0.000225218	6.43E-05	0.000257392	0.000257392	0.000289566	0.000128696	0.00016087	0.00032174	0.000514784	0.000257392	0.00032174	0.000386088	0.000289566	0.00032174	0.00016087	6.43E-05	0.000289566	0.002606094	0.001544352	0.002638268	0.00209131	6.43E-05	0.000289566	0.001383482	0.001866092	0.00048261	0.001962614	0.001512178	0.001351308	0.000193044	0.000514784	0.000289566	0.000225218	0.00016087	0.002155658	0.00289566	0.000836524
B_OTU4759	3.22E-05	9.65E-05	3.22E-05	0	0.000193044	3.22E-05	9.65E-05	3.22E-05	0	0	0	0	0	0	0	6.43E-05	0	3.22E-05	0	9.65E-05	9.65E-05	0	6.43E-05	0.000128696	0	0.000128696	0.00016087	0.000193044	6.43E-05	0.00128696	0.001319134	0.000900872	0.000546958	3.22E-05	0	0.000225218	9.65E-05	3.22E-05	0.00016087	9.65E-05	0.000193044	3.22E-05	0	0	3.22E-05	0	0.000225218	0.000289566	3.22E-05
B_OTU7180	0.000289566	0.000546958	0.000933046	0.000193044	0.000225218	0.000386088	0.00032174	0.000289566	0.000289566	0.000386088	0.000353914	0.000418262	0.00112609	0.001190438	0.001222612	0.000193044	0.00064348	0.000514784	0.000128696	0.00016087	0.000128696	9.65E-05	6.43E-05	9.65E-05	0.000128696	0.00016087	9.65E-05	0.00016087	0.00016087	6.43E-05	3.22E-05	6.43E-05	3.22E-05	0.001254786	0.00128696	0.000289566	0.000418262	0.000675654	0.00064348	0.000707828	0.000611306	0.001190438	0.000193044	0.000450436	0.000257392	0.000707828	6.43E-05	6.43E-05	0.000289566
B_OTU6846	0.000193044	0.00032174	0.000579132	0.000225218	3.22E-05	0.000225218	0.000289566	0.000128696	0.000386088	0.00032174	0.000257392	0.000193044	0.000514784	0.000579132	0.000386088	0.000225218	0.000450436	0.000675654	9.65E-05	6.43E-05	6.43E-05	0.00016087	0.000225218	3.22E-05	6.43E-05	9.65E-05	9.65E-05	3.22E-05	0.000193044	0.000128696	6.43E-05	0	6.43E-05	0.000418262	0.000546958	0.000257392	0.000353914	0.000289566	0.000193044	0.000225218	0.000193044	0.000225218	0.00016087	9.65E-05	0.000193044	9.65E-05	6.43E-05	9.65E-05	0.000193044
B_OTU4106	0.001093916	0.001222612	0.001061742	0.000418262	0.000128696	0.000193044	0.000514784	0.000353914	0.001029568	0.000546958	0.000740002	0.00096522	0.003764358	0.001254786	0.00144783	0.000611306	0.00112609	0.001061742	0.000289566	0.000353914	0.000289566	0.000514784	0.000353914	0.000418262	0.00016087	0.000225218	0.000836524	0.00048261	0.000579132	0.000225218	0.000225218	9.65E-05	0.000257392	0.002509572	0.001640874	0.000579132	0.000611306	0.000836524	0.00096522	0.000740002	0.000675654	0.001962614	0.000450436	0.000611306	0.000128696	0.000289566	0.000353914	0.000225218	0.000353914
B_OTU1362	6.43E-05	3.22E-05	0	6.43E-05	0.000386088	6.43E-05	0.000193044	0.000128696	0	3.22E-05	3.22E-05	3.22E-05	3.22E-05	6.43E-05	3.22E-05	0.00016087	9.65E-05	0	9.65E-05	0.000128696	0.000225218	0.00016087	3.22E-05	6.43E-05	9.65E-05	6.43E-05	0.000128696	0.000128696	6.43E-05	0.00064348	0.000193044	0.00080435	0.000772176	3.22E-05	0	0.00032174	0.000418262	9.65E-05	0.000193044	0.000386088	0.000289566	9.65E-05	0.000128696	3.22E-05	6.43E-05	3.22E-05	0.000772176	0.000611306	0
B_OTU6134	0.001673048	0.00128696	0.001415656	0.0016087	0.000546958	0.00096522	0.000740002	0.000546958	0.00225218	0.002702616	0.00112609	0.001190438	0.002445224	0.003249574	0.002187832	0.001801744	0.001576526	0.002123484	0.000225218	0.00064348	0.000868698	0.000836524	0.000579132	0.000675654	0.00048261	0.000707828	0.001640874	0.004600882	0.002123484	0.000514784	0.000514784	0.000386088	0.000289566	0.002638268	0.002380876	0.001029568	0.001190438	0.001351308	0.000772176	0.00096522	0.00064348	0.001640874	0.00048261	0.00064348	0.000772176	0.001093916	0.000579132	0.000546958	0.000707828
B_OTU7421	0.000707828	0.000868698	0.00080435	0.000675654	0.001158264	0.00096522	0.000997394	0.000900872	0.000289566	0.000289566	0.000257392	0.000257392	0.000740002	0.000933046	0.001222612	0.000933046	0.000611306	0.000740002	0.001093916	0.001061742	0.00096522	0.001029568	0.000772176	0.001898266	0.000997394	0.001190438	0.001158264	0.000868698	0.000997394	0.016859174	0.012419163	0.011968727	0.014156559	0.000997394	0.001061742	0.009716547	0.009748721	0.001962614	0.006466973	0.005952189	0.007271323	0.000225218	0.001093916	0.000514784	0.000546958	0.000675654	0.006370451	0.008783501	0.003249574
B_OTU2148	0	0.00016087	9.65E-05	9.65E-05	0.000128696	3.22E-05	6.43E-05	0.000128696	6.43E-05	0	0	0	0	0	3.22E-05	3.22E-05	3.22E-05	3.22E-05	9.65E-05	6.43E-05	0.00016087	0	9.65E-05	0.000257392	6.43E-05	6.43E-05	9.65E-05	6.43E-05	0.000193044	0.000707828	0.000514784	0.001480004	0.000900872	0	9.65E-05	0.00048261	0.000353914	6.43E-05	0.00048261	6.43E-05	0.000128696	3.22E-05	3.22E-05	3.22E-05	6.43E-05	3.22E-05	0.00048261	0.000707828	6.43E-05
B_OTU8080	9.65E-05	0.000257392	0.000128696	0.000128696	0.000257392	0.00016087	0.000289566	0.000128696	9.65E-05	0	0.000128696	6.43E-05	9.65E-05	3.22E-05	9.65E-05	0.000225218	9.65E-05	0.000128696	3.22E-05	3.22E-05	0.000353914	6.43E-05	9.65E-05	0.000289566	0.000386088	0.00016087	6.43E-05	0.00016087	0.00016087	0.000836524	0.00096522	0.001254786	0.001415656	0.000128696	0	0.001512178	0.001093916	0.000128696	0.00064348	0.001994788	0.000900872	9.65E-05	0.00032174	6.43E-05	0.000225218	0.00032174	0.00144783	0.001061742	0.000514784
B_OTU8578	6.43E-05	0	9.65E-05	0.000128696	0.00016087	6.43E-05	0.000128696	0.00016087	3.22E-05	0	0	0	3.22E-05	6.43E-05	6.43E-05	0.000128696	0	0.000128696	9.65E-05	9.65E-05	3.22E-05	0	6.43E-05	0	6.43E-05	0	9.65E-05	3.22E-05	6.43E-05	0.000353914	0.000193044	0.000707828	0.000418262	6.43E-05	6.43E-05	0.000450436	0.000546958	0.000128696	0.000225218	0.000418262	0.000225218	0	0	3.22E-05	3.22E-05	3.22E-05	0.000225218	0.00048261	0.000289566
B_OTU4080	0.001061742	0.001222612	0.001093916	0.000868698	0.000353914	0.000933046	0.000707828	0.000450436	0.00176957	0.001158264	0.001061742	0.001351308	0.002380876	0.002026962	0.00176957	0.000836524	0.001415656	0.00225218	0.000707828	0.00064348	0.000611306	0.000546958	0.000707828	0.000675654	0.000579132	0.000740002	0.000836524	0.002284354	0.000933046	0.000257392	0.000257392	0.00032174	0.000289566	0.001801744	0.001705222	0.001029568	0.000707828	0.001544352	0.000675654	0.00112609	0.000740002	0.00128696	0.000675654	0.000450436	0.001254786	0.000997394	0.000353914	0.000289566	0.000868698
B_OTU5686	0.000707828	0.000225218	0.00048261	0.001737396	0.000193044	0.00144783	0.00080435	0.001029568	0.000772176	0.00080435	0.00112609	0.000450436	9.65E-05	0.00048261	0.000450436	0.001061742	0.000611306	0.000514784	0.001994788	0.000740002	0.00080435	0.00112609	0.001254786	0.001158264	0.00096522	0.000740002	0.001383482	0.001222612	0.000514784	0.000386088	0.00016087	6.43E-05	0.000225218	0.000386088	0.00032174	0.00016087	9.65E-05	0.000546958	0.000128696	0.000128696	0.00016087	0.00016087	0.000418262	0.000579132	0.00032174	0.000257392	0.000418262	0.000289566	0.000257392
B_OTU56054	0.001158264	0.00064348	0.000707828	0.00032174	6.43E-05	3.22E-05	6.43E-05	9.65E-05	0.00048261	0.00096522	0.000353914	0.00032174	0.0016087	0.002026962	0.000611306	0.000128696	0.000386088	0.0016087	0.000128696	3.22E-05	0	0.00016087	6.43E-05	0.000128696	0	6.43E-05	0.000225218	0.00016087	0.000128696	0	0	3.22E-05	6.43E-05	0.00241305	0.001383482	0.000579132	0.000128696	0.000193044	0.000353914	0.000386088	0.000193044	0.001061742	0.000193044	0.000225218	0.00016087	0.000128696	3.22E-05	0	3.22E-05
B_OTU6491	0.000514784	0.000579132	0.000418262	0.000579132	0.000193044	0.000611306	0.000450436	0.000257392	0.00032174	0.000707828	0.00048261	0.000740002	0.001383482	0.001640874	0.001222612	0.00048261	0.001061742	0.001415656	0.00032174	0.00032174	0.000514784	0.000386088	0.00048261	0.000386088	0.000418262	0.00032174	0.000740002	0.00048261	0.000933046	0.000128696	6.43E-05	0.00016087	0.000128696	0.001673048	0.001415656	0.000418262	0.000546958	0.000868698	0.000546958	0.000546958	0.000514784	0.001190438	0.000225218	0.000257392	0.00032174	0.000193044	0.000128696	0.000193044	0.00016087
F_OTU2490	0.000675654	0.000386088	0.000836524	0.000193044	0.00016087	6.43E-05	0.000450436	0.000418262	0.008461761	0.007078279	0.003185226	0.007046105	0.011260899	0.009105241	0.005566101	0.000353914	0.001673048	0.002863486	3.22E-05	0.000386088	0.000193044	6.43E-05	6.43E-05	0.000225218	0.00016087	6.43E-05	0.000353914	0.000418262	0.000289566	0	0.000257392	0.000193044	6.43E-05	0.009587851	0.017663524	0.002831312	0.002831312	0.004440012	0.003024356	0.004858274	0.004729578	0.002992182	0.001576526	0.00128696	0.001737396	0.001512178	0.000193044	0.000611306	0.000225218
B_OTU7117	0.00144783	0.001383482	0.001254786	0.000418262	0.000128696	6.43E-05	0.000193044	0.000353914	0.000900872	0.001866092	0.000514784	0.00112609	0.002284354	0.001866092	0.001222612	0.000546958	0.000546958	0.002541746	0.00016087	0.00016087	9.65E-05	9.65E-05	9.65E-05	0.00016087	0.000128696	0.000128696	0.000772176	0.000675654	0.000740002	0.00016087	0.000128696	0.00016087	0.00032174	0.002863486	0.002284354	0.000450436	0.000257392	0.000353914	0.000546958	0.000386088	0.00016087	0.00209131	0.000225218	0.000353914	0.000289566	9.65E-05	0.00016087	6.43E-05	0.000289566
B_OTU1382	0.000128696	6.43E-05	6.43E-05	9.65E-05	0.000289566	6.43E-05	0.000128696	0.000193044	0	3.22E-05	0	0	3.22E-05	6.43E-05	3.22E-05	6.43E-05	0	3.22E-05	3.22E-05	6.43E-05	3.22E-05	9.65E-05	0	3.22E-05	3.22E-05	3.22E-05	6.43E-05	0	3.22E-05	0.000546958	0.00032174	0.000450436	0.000257392	3.22E-05	0	0.000579132	0.000418262	0.000128696	6.43E-05	0.00032174	0.000128696	3.22E-05	0.00016087	6.43E-05	3.22E-05	9.65E-05	0.000193044	9.65E-05	6.43E-05
B_OTU10765	0.000353914	0.000353914	0.000353914	0.000193044	3.22E-05	0.00016087	9.65E-05	6.43E-05	0.00064348	0.000997394	0.00032174	0.000611306	0.000933046	0.00128696	0.000900872	9.65E-05	0.000450436	0.000514784	0.000257392	3.22E-05	0.00016087	0.00016087	6.43E-05	0.000193044	6.43E-05	0.000128696	0.000386088	0.000225218	0.000386088	0	6.43E-05	9.65E-05	3.22E-05	0.000514784	0.00048261	0.00016087	0.000257392	0.00032174	0.00032174	0.000225218	0.000193044	0.00032174	9.65E-05	0.000225218	0.00016087	3.22E-05	0	6.43E-05	3.22E-05
B_OTU2261	0.002284354	0.000868698	0.000868698	0.00353914	0.000611306	0.002702616	0.002348702	0.001061742	0.002638268	0.003249574	0.003506966	0.002284354	0.001480004	0.001319134	0.000772176	0.002606094	0.00096522	0.002026962	0.002059136	0.002316528	0.001319134	0.002638268	0.002284354	0.00273479	0.00209131	0.002509572	0.00450436	0.00530871	0.003732184	0.000450436	0.000386088	0.000514784	0.000386088	0.001415656	0.00080435	0.000418262	0.000386088	0.00128696	0.00032174	0.000257392	0.000450436	0.001480004	0.000836524	0.001319134	0.000707828	0.000707828	0.000740002	0.000836524	0.000675654
B_OTU11350	0.000868698	0.001222612	0.000997394	0.000386088	0.000128696	0.00032174	0.000675654	0.00032174	0.000579132	0.000257392	0.000450436	0.000546958	0.002348702	0.001544352	0.001640874	0.000225218	0.00112609	0.000933046	0.000386088	0.00048261	9.65E-05	0.00032174	0.00032174	0.000418262	0.000289566	0.00048261	0.000128696	0.000193044	0.000353914	6.43E-05	0.000128696	6.43E-05	0.00016087	0.000997394	0.001093916	0.00048261	0.00064348	0.00080435	0.000450436	0.000386088	0.000450436	0.001029568	0.000128696	0.000289566	0.000289566	0.000225218	0.000128696	3.22E-05	9.65E-05
B_OTU9838	0.000386088	0.00048261	0.00032174	0.00128696	0.000128696	0.000997394	0.000740002	0.000707828	0.000257392	0.00032174	0.000353914	0.000933046	0.00064348	0.000418262	0.000353914	0.00032174	0.000707828	0.00128696	0.001222612	0.000707828	0.000514784	0.000997394	0.001061742	0.001061742	0.000836524	0.00080435	0.000836524	0.00016087	0.00048261	0.000128696	0.000128696	9.65E-05	0.000128696	0.00032174	0.000546958	0.00016087	0.000225218	0.000450436	9.65E-05	0.000225218	9.65E-05	0.000611306	9.65E-05	0.00032174	0.000128696	6.43E-05	0.000225218	0.000257392	6.43E-05
B_OTU676	9.65E-05	0.000128696	0.000225218	6.43E-05	0.000193044	9.65E-05	9.65E-05	0.00016087	0	0	0	0	3.22E-05	0.00016087	3.22E-05	3.22E-05	0	3.22E-05	3.22E-05	0.000193044	0.000418262	0.00016087	3.22E-05	0.00032174	0.000225218	0.000128696	9.65E-05	3.22E-05	6.43E-05	0.000386088	0.000740002	0.000900872	0.000900872	0.000128696	6.43E-05	0.000836524	0.00048261	0.000225218	0.001190438	0.000836524	0.000836524	0	0.000225218	0.00032174	0.000353914	0.000193044	0.001093916	0.000418262	0.000611306
B_OTU9904	0.00016087	0.000128696	6.43E-05	0	0.00016087	0.00016087	0.000128696	0.000128696	0	0	0	3.22E-05	9.65E-05	0.000193044	0.00016087	6.43E-05	0.000128696	0.000128696	6.43E-05	6.43E-05	0	9.65E-05	0	6.43E-05	0.000128696	6.43E-05	6.43E-05	3.22E-05	6.43E-05	0.000836524	0.00048261	0.000546958	0.001029568	0.00016087	9.65E-05	0.001576526	0.001093916	0.00016087	0.000740002	0.000611306	0.002477398	6.43E-05	3.22E-05	3.22E-05	0	0	0.00048261	0.000675654	9.65E-05
B_OTU505	0.000225218	9.65E-05	0.00016087	3.22E-05	0.000353914	0.000128696	0.000128696	0.000225218	3.22E-05	3.22E-05	3.22E-05	0	0	6.43E-05	3.22E-05	0.000289566	6.43E-05	3.22E-05	6.43E-05	0.000225218	9.65E-05	0.000225218	0.000193044	0.000128696	0.000225218	0.000514784	9.65E-05	0.000193044	0.000418262	0.005019144	0.00225218	0.00418262	0.00112609	0	6.43E-05	0.000836524	0.000611306	6.43E-05	0.000257392	0.000514784	0.001158264	6.43E-05	0.000193044	6.43E-05	0.00016087	9.65E-05	0.000450436	0.000707828	0.000353914
F_OTU4603	0.002477398	0.003088704	0.003796532	0.000514784	0.000225218	0.000546958	0.001093916	0.001415656	0.006209581	0.003571314	0.001866092	0.002863486	0.009909591	0.007979151	0.001512178	0.000450436	0.00080435	0.000900872	0.000579132	0.00064348	0.001158264	0.00032174	0.000257392	0.00032174	0.00064348	0.000193044	0.001190438	0.00032174	0.00048261	9.65E-05	0.000386088	9.65E-05	0.000289566	0.004697404	0.006209581	0.001640874	0.00193044	0.004150446	0.002638268	0.003667836	0.003506966	0.002477398	0.000514784	0.00096522	0.001061742	0.00193044	0.000289566	0.000836524	0.00032174
B_OTU7792	0.004214794	0.004793926	0.002445224	0.00257392	0.000740002	0.00305653	0.003249574	0.001576526	0.00225218	0.00241305	0.003153052	0.00370001	0.004118272	0.00370001	0.003153052	0.001801744	0.003732184	0.003667836	0.002670442	0.00289566	0.0016087	0.002123484	0.00128696	0.002606094	0.001898266	0.002541746	0.001093916	0.001319134	0.00128696	0.000450436	0.000514784	0.000546958	0.000514784	0.00466523	0.003925228	0.001737396	0.001512178	0.002445224	0.001640874	0.001705222	0.00144783	0.00386088	0.000772176	0.001415656	0.000997394	0.000997394	0.000900872	0.00064348	0.000514784
B_OTU57853	0.000257392	0.000193044	0.000289566	0.000579132	0.000128696	0.000579132	0.00080435	0.000353914	0.000418262	0.000514784	0.000450436	0.000418262	9.65E-05	0.000450436	0.000128696	0.000225218	0.000257392	0.000193044	0.000546958	0.000740002	0.00032174	0.000772176	0.000707828	0.000740002	0.00064348	0.000611306	0.000225218	0.000418262	0.000418262	0.000128696	0.000128696	0.00016087	0	3.22E-05	0.000128696	3.22E-05	0.000128696	0.00016087	0	3.22E-05	6.43E-05	0.000128696	0.00016087	0.000128696	0.000353914	9.65E-05	9.65E-05	0.00016087	6.43E-05
B_OTU7085	0.000257392	0.000386088	0.001544352	0.000225218	0.000225218	0.000386088	0.000289566	9.65E-05	0.000418262	0.000514784	0.000418262	0.000418262	0.00048261	0.00032174	0.001222612	0.000579132	0.00032174	0.000418262	0.00016087	0.00016087	0.000289566	9.65E-05	0.000257392	0.000128696	0.000225218	0.000193044	0.00032174	0.000289566	0.000675654	9.65E-05	0	3.22E-05	6.43E-05	0.000900872	0.000900872	0.00064348	0.000514784	0.000740002	0.000579132	0.00064348	0.000675654	0.001029568	0.00032174	0.00016087	0.000128696	0.000289566	0.00016087	0.00016087	3.22E-05
B_OTU10	0.000418262	0.000193044	0.000289566	0.00080435	0.00016087	0.00064348	0.000353914	0.00032174	0.000386088	0.000579132	0.00080435	0.000707828	6.43E-05	9.65E-05	0.00016087	0.00064348	0.000257392	0.000257392	0.000546958	0.000836524	0.000514784	0.000933046	0.000997394	0.00048261	0.001029568	0.000418262	0.00048261	0.000353914	0.000579132	6.43E-05	3.22E-05	6.43E-05	0.000193044	0.00016087	9.65E-05	0.000128696	3.22E-05	0.000193044	6.43E-05	3.22E-05	0	0.000257392	0.000257392	0.000836524	0.000546958	0.000997394	0.00016087	0.000225218	0.000225218
F_OTU3729	0.00048261	0.000289566	0.001093916	0.00080435	0.000418262	0.00048261	0.000740002	0.000997394	0.001962614	0.001962614	0.001576526	0.002670442	0.004440012	0.00450436	0.00273479	0.00096522	0.002187832	0.001061742	0.000450436	0.000933046	0.00064348	0.000386088	0.000386088	0.00032174	0.00064348	0.000353914	0.00032174	0.000740002	0.00096522	0.00016087	0.00016087	0.00032174	0.000289566	0.008847849	0.004858274	0.001544352	0.001962614	0.002348702	0.002155658	0.001898266	0.001705222	0.001898266	0.000933046	0.000836524	0.000546958	0.000675654	0.000514784	0.000353914	0.000546958
B_OTU58071	0	6.43E-05	0.00016087	3.22E-05	0.000514784	0.000128696	0.000128696	0.000257392	0	0	0	3.22E-05	6.43E-05	3.22E-05	3.22E-05	0.000193044	0	3.22E-05	0.00016087	9.65E-05	9.65E-05	0.000193044	0.000193044	0.00016087	9.65E-05	0.00016087	0.000257392	0.000225218	0.00016087	0.002477398	0.00209131	0.001705222	0.000740002	3.22E-05	9.65E-05	0.000546958	0.000386088	0.000128696	0.000289566	0.000289566	0.000514784	6.43E-05	3.22E-05	6.43E-05	0.00016087	3.22E-05	0.000514784	0.000836524	0.000225218
B_OTU5470	0.00016087	6.43E-05	6.43E-05	6.43E-05	0.000193044	0.000128696	0.000128696	6.43E-05	0	3.22E-05	0	0	3.22E-05	0	6.43E-05	3.22E-05	0	6.43E-05	0	3.22E-05	6.43E-05	0	0.000193044	0.000128696	3.22E-05	0.000128696	0	3.22E-05	6.43E-05	0.000740002	0.000128696	0.00080435	0.000450436	3.22E-05	6.43E-05	0.000611306	0.000675654	9.65E-05	3.22E-05	0.000611306	0.000675654	3.22E-05	0	0	3.22E-05	3.22E-05	0.00016087	0.00048261	0
B_OTU8743	0.000128696	6.43E-05	0.000128696	9.65E-05	0.00064348	0.000193044	0.000128696	0.00016087	6.43E-05	3.22E-05	3.22E-05	6.43E-05	0	9.65E-05	0.000128696	0.000128696	0.00016087	3.22E-05	9.65E-05	0.00016087	0.000225218	9.65E-05	0.000128696	0.000289566	0.000289566	0.00032174	0.00016087	6.43E-05	0.000353914	0.003249574	0.002026962	0.001029568	0.001383482	9.65E-05	3.22E-05	0.000997394	0.00080435	6.43E-05	0.000933046	0.000740002	0.000546958	9.65E-05	0.000225218	6.43E-05	6.43E-05	6.43E-05	0.001158264	0.001319134	0.00048261
B_OTU9889	0.000193044	0.000225218	0.000225218	0.000289566	9.65E-05	9.65E-05	0.000128696	0	0.000450436	0.000353914	6.43E-05	0.00080435	0.000386088	0.000386088	0.000546958	6.43E-05	0.000225218	0.000386088	3.22E-05	3.22E-05	3.22E-05	6.43E-05	6.43E-05	0	6.43E-05	6.43E-05	9.65E-05	9.65E-05	9.65E-05	0	3.22E-05	0	6.43E-05	0.000450436	0.000707828	0.000225218	0.000193044	0.000128696	9.65E-05	0.00016087	0.00016087	0.000514784	6.43E-05	0.000225218	3.22E-05	0.000128696	0	3.22E-05	6.43E-05
B_OTU11101	0.00064348	0.000868698	0.00096522	0.002348702	0.000418262	0.002284354	0.002348702	0.002927834	0.000900872	0.000836524	0.002992182	0.001737396	0.001190438	0.00096522	0.00048261	0.001640874	0.001640874	0.001994788	0.003603488	0.002284354	0.001833918	0.002541746	0.002799138	0.001962614	0.002026962	0.002316528	0.001994788	0.00112609	0.00112609	0.000514784	0.000386088	0.000707828	0.000418262	0.000546958	0.000707828	0.000514784	0.000418262	0.00176957	0.000514784	0.00048261	0.00048261	0.00144783	0.001093916	0.002059136	0.001254786	0.000997394	0.000868698	0.000707828	0.000868698
B_OTU60736	0.000193044	0.000128696	0.000353914	0.000193044	0.00032174	0.000418262	0.000353914	0.000257392	6.43E-05	0.000193044	3.22E-05	0	0.000128696	0.000193044	9.65E-05	0.000353914	9.65E-05	0.00016087	0.000289566	0.000257392	0.000257392	0.00016087	0.00032174	0.000289566	0.000386088	0.000257392	0.000225218	0.00016087	0.000225218	0.00176957	0.000289566	0.003249574	0.000546958	0.000193044	0.000193044	0.00257392	0.000868698	0.000193044	0.00032174	0.00048261	0.00096522	0.000128696	0.000193044	3.22E-05	9.65E-05	0.000225218	0.000289566	0.00064348	0.000193044
B_OTU4214	0.0016087	0.004053924	0.00176957	0.002187832	0.000740002	0.001737396	0.002670442	0.001512178	0.001640874	0.001383482	0.002155658	0.001673048	0.00193044	0.001801744	0.001673048	0.001544352	0.00225218	0.0016087	0.002445224	0.002187832	0.00225218	0.002187832	0.002638268	0.002026962	0.002059136	0.002606094	0.001705222	0.001222612	0.000997394	0.00032174	0.000579132	0.000611306	0.000514784	0.00096522	0.001383482	0.00064348	0.000675654	0.002155658	0.000740002	0.000900872	0.000772176	0.0016087	0.000997394	0.002026962	0.001319134	0.000611306	0.00064348	0.00064348	0.000933046
B_OTU74260	6.43E-05	6.43E-05	6.43E-05	3.22E-05	0.000386088	3.22E-05	0	3.22E-05	0	3.22E-05	0	0	0	0	0	0	0	3.22E-05	3.22E-05	0	9.65E-05	0	3.22E-05	9.65E-05	0	0	3.22E-05	9.65E-05	6.43E-05	0.00080435	0.003893054	0.0032174	0.002541746	0	6.43E-05	0.000707828	0.00144783	3.22E-05	0.00016087	6.43E-05	0.00048261	6.43E-05	9.65E-05	3.22E-05	3.22E-05	0.000128696	0.000193044	0.000257392	9.65E-05
F_OTU2703	6.43E-05	0.000257392	9.65E-05	9.65E-05	0.001158264	0.000193044	9.65E-05	0.000836524	0.000128696	6.43E-05	9.65E-05	0.000225218	0.000353914	9.65E-05	0.00016087	0.00016087	3.22E-05	0.000257392	3.22E-05	3.22E-05	0.000514784	6.43E-05	0	6.43E-05	3.22E-05	0.00016087	0.000193044	0.000193044	0.000193044	0.00016087	0.000933046	0.00064348	0.000546958	0	0.000128696	0.013577427	0.001254786	0.00144783	0.016730478	0.005791319	0.003153052	0	0.004922622	0.000514784	0.000868698	0.000933046	0.002284354	0.00450436	0.000868698
B_OTU62547	3.22E-05	0	0	3.22E-05	0.00032174	3.22E-05	0.000128696	0.000128696	0	0	3.22E-05	0	3.22E-05	0	0	0	0	3.22E-05	6.43E-05	3.22E-05	0.00016087	0.000193044	3.22E-05	0.000128696	3.22E-05	6.43E-05	6.43E-05	3.22E-05	0.000128696	0.00032174	0.001512178	0.00080435	0.00048261	0	0	0	0.000193044	0	0.00032174	0.00016087	6.43E-05	0	9.65E-05	0	3.22E-05	0	0.00032174	0.000418262	0.00016087
B_OTU4276	0.002702616	0.002702616	0.002316528	0.007464367	0.000933046	0.007528715	0.005501753	0.004472186	0.001994788	0.003281748	0.003506966	0.004053924	0.004922622	0.005887841	0.002155658	0.003442618	0.005180014	0.008880023	0.008751327	0.006531321	0.004150446	0.006177407	0.008654805	0.005598275	0.004858274	0.005887841	0.004922622	0.003989576	0.003410444	0.00032174	0.000836524	0.000740002	0.000611306	0.002606094	0.005598275	0.001351308	0.001351308	0.006531321	0.001254786	0.00080435	0.00128696	0.003603488	0.00337827	0.003088704	0.001962614	0.001512178	0.001383482	0.001319134	0.001158264
B_OTU1606	0.000611306	0.000289566	0.000225218	0.000772176	0.00016087	0.00080435	0.00048261	0.00016087	0.000386088	0.000836524	0.00032174	0.001029568	0.000225218	0.000225218	0.00016087	0.00016087	9.65E-05	0.000257392	0.000193044	0.000386088	0.000353914	0.00048261	0.00032174	0.001254786	0.000707828	0.000353914	0.000128696	0.000386088	0.000546958	6.43E-05	0	6.43E-05	0.000128696	3.22E-05	0.000128696	9.65E-05	6.43E-05	9.65E-05	6.43E-05	3.22E-05	6.43E-05	0.000225218	0.000128696	0.000546958	0.000225218	9.65E-05	0.000128696	9.65E-05	0.000128696
B_OTU3443	9.65E-05	6.43E-05	0.000128696	0.000128696	0.000353914	6.43E-05	0.000193044	3.22E-05	3.22E-05	0	0	6.43E-05	3.22E-05	0	0	3.22E-05	0	9.65E-05	6.43E-05	3.22E-05	0.000225218	6.43E-05	3.22E-05	9.65E-05	3.22E-05	6.43E-05	3.22E-05	0	3.22E-05	0.000225218	0.000546958	0.000546958	0.00048261	3.22E-05	3.22E-05	0.000579132	0.000386088	0.00016087	0.000418262	0.000193044	0.000772176	3.22E-05	9.65E-05	3.22E-05	0.00016087	0.00016087	0.000579132	0.000868698	0.000386088
B_OTU5215	3.22E-05	0.000128696	0	0	9.65E-05	9.65E-05	3.22E-05	0.000128696	0.000128696	3.22E-05	0	0.000128696	0	6.43E-05	0	0	6.43E-05	0	3.22E-05	3.22E-05	0.000257392	3.22E-05	0	3.22E-05	3.22E-05	0.000289566	6.43E-05	0	0	9.65E-05	3.22E-05	6.43E-05	0.000225218	0	6.43E-05	0.00016087	0.00048261	0.000353914	0.000225218	0.000225218	0.00016087	6.43E-05	0.000611306	0.00016087	0.00048261	0.000289566	0.000514784	0.000611306	0.000514784
B_OTU1817	9.65E-05	6.43E-05	3.22E-05	6.43E-05	0.000128696	6.43E-05	6.43E-05	0.000128696	0	0	3.22E-05	3.22E-05	3.22E-05	0	0	6.43E-05	9.65E-05	0	9.65E-05	3.22E-05	0.00016087	0.000128696	9.65E-05	0.000128696	0.000128696	0.00016087	0.000193044	6.43E-05	6.43E-05	0.001319134	0.000772176	0.001351308	0.000675654	6.43E-05	3.22E-05	0.000546958	0.000579132	0.00016087	0.000353914	0.000193044	0.000353914	0	0.00016087	9.65E-05	0	0	0.000225218	0.00016087	9.65E-05
B_OTU8219	0.001962614	0.001415656	0.000707828	0.00016087	9.65E-05	0.000225218	0.00032174	0.00016087	9.65E-05	0.000257392	9.65E-05	0.00016087	0.001319134	0.002155658	0.000900872	0.000579132	0.00048261	0.00193044	0.000225218	0.000128696	6.43E-05	0.00032174	0.000193044	0.00032174	0.000193044	0.00048261	0.000386088	0.000128696	0.000128696	3.22E-05	6.43E-05	6.43E-05	3.22E-05	0.003346096	0.002477398	0.000193044	0.000289566	0.00032174	0.000193044	0.000257392	9.65E-05	0.001222612	9.65E-05	9.65E-05	0	3.22E-05	9.65E-05	3.22E-05	6.43E-05
B_OTU6102	0.000128696	0.00032174	0.000353914	0.00016087	0.00209131	0.000353914	0.000386088	0.000772176	6.43E-05	6.43E-05	0.000128696	6.43E-05	9.65E-05	6.43E-05	0.00032174	0.000225218	9.65E-05	0.000128696	0.000289566	0.00032174	0.000386088	0.000225218	0.00032174	0.000289566	0.000193044	0.000418262	0.000225218	9.65E-05	0.000289566	0.001093916	0.004150446	0.002284354	0.001544352	0.00032174	0.000289566	0.000707828	0.002123484	0.000514784	0.002477398	0.001029568	0.000933046	6.43E-05	0.000257392	0.000740002	9.65E-05	0.000353914	0.002831312	0.00273479	0.000933046
B_OTU981	6.43E-05	6.43E-05	9.65E-05	0.00016087	0.000257392	9.65E-05	0.000128696	9.65E-05	0	0	0	0	0	0	0	9.65E-05	6.43E-05	0	6.43E-05	6.43E-05	0.000128696	3.22E-05	0	6.43E-05	0.000225218	0.00016087	0.000128696	0.000193044	0.00016087	0.00080435	0.000450436	0.00112609	0.000289566	3.22E-05	3.22E-05	0.000225218	0.000225218	3.22E-05	6.43E-05	0.000128696	6.43E-05	9.65E-05	6.43E-05	3.22E-05	3.22E-05	0.000128696	0.000386088	0.000289566	0.000289566
B_OTU1547	0.000772176	0.000579132	0.000772176	0.00096522	0.00450436	0.001061742	0.001190438	0.002606094	0.000450436	0.00048261	0.000675654	0.00064348	0.000836524	0.00080435	0.000675654	0.00080435	0.000868698	0.001222612	0.000900872	0.000900872	0.002541746	0.001222612	0.001319134	0.001415656	0.0016087	0.001480004	0.000611306	0.00064348	0.00064348	0.009652199	0.014092211	0.010295679	0.005920015	0.001029568	0.000675654	0.007206975	0.010263505	0.002831312	0.008429587	0.006724365	0.006627843	0.000546958	0.00241305	0.002638268	0.00112609	0.001029568	0.007206975	0.009909591	0.00257392
B_OTU2336	0.000868698	0.000675654	0.000418262	0.003185226	0.000450436	0.002541746	0.002445224	0.001319134	0.00048261	0.000836524	0.002123484	0.001351308	0.000450436	0.000514784	0.000353914	0.000740002	0.000707828	0.001544352	0.005212188	0.002638268	0.00289566	0.00498697	0.004568708	0.00402175	0.003603488	0.003667836	0.001061742	0.000611306	0.001029568	0.00048261	0.000450436	0.000772176	0.000353914	0.000740002	0.000707828	0.000450436	0.00048261	0.00144783	0.00048261	0.000386088	0.000772176	0.000611306	0.000546958	0.000772176	0.000772176	0.00032174	0.000707828	0.000514784	0.000386088
B_OTU3756	9.65E-05	3.22E-05	6.43E-05	0	3.22E-05	0.000128696	0	0.000128696	0	0	0	0	0	0	0	6.43E-05	6.43E-05	0	6.43E-05	9.65E-05	0.000193044	0	0.000128696	0.000128696	6.43E-05	9.65E-05	9.65E-05	3.22E-05	6.43E-05	0.001093916	0.000675654	0.001093916	0.000707828	0	6.43E-05	0.000386088	0.000289566	6.43E-05	0.000193044	0.00016087	0.000225218	0	0	0	0	0	9.65E-05	0.000418262	9.65E-05
B_OTU6636	0.00016087	0.000386088	0.000514784	0.00016087	3.22E-05	0.000225218	0.000225218	3.22E-05	0.000386088	0.000386088	0.000289566	0.000257392	0.000675654	0.000579132	0.000772176	0.000128696	0.000386088	0.000418262	9.65E-05	0.000193044	9.65E-05	6.43E-05	0.000225218	0.000128696	3.22E-05	9.65E-05	0.000289566	0.000193044	0.000257392	9.65E-05	0	6.43E-05	0	0.000579132	0.000418262	0.000225218	0.000128696	0.00048261	0.000128696	0.00016087	9.65E-05	0.000546958	0.000193044	0.00016087	0.000128696	0.000128696	3.22E-05	6.43E-05	0.00016087
B_OTU7615	6.43E-05	3.22E-05	3.22E-05	0.000128696	0.000193044	3.22E-05	6.43E-05	9.65E-05	3.22E-05	0	9.65E-05	0	0	3.22E-05	3.22E-05	6.43E-05	3.22E-05	3.22E-05	0.000128696	3.22E-05	3.22E-05	3.22E-05	6.43E-05	6.43E-05	6.43E-05	9.65E-05	9.65E-05	6.43E-05	0.00016087	0.00144783	0.000514784	0.000836524	0.000707828	0	0	0.000257392	6.43E-05	9.65E-05	0.000225218	0.000128696	0.000225218	9.65E-05	0.000128696	9.65E-05	3.22E-05	9.65E-05	0.000193044	0.000225218	0.000128696
B_OTU9104	0.003442618	0.00225218	0.001254786	0.000611306	0.000128696	0.000675654	0.000707828	0.000450436	0.00016087	0.000579132	0.000450436	0.000386088	0.001866092	0.002123484	0.001158264	0.000353914	0.00048261	0.003571314	0.000579132	0.000289566	0.000225218	0.000418262	0.000386088	0.000225218	0.000386088	0.000386088	0.00032174	0.000353914	0.000257392	3.22E-05	9.65E-05	3.22E-05	6.43E-05	0.00402175	0.002799138	0.00064348	0.00080435	0.000579132	0.000353914	0.000225218	0.000675654	0.002123484	0.00016087	0.000128696	0.000257392	3.22E-05	0.000193044	3.22E-05	3.22E-05
B_OTU6897	0.006563495	0.013384383	0.006853061	0.003796532	0.00128696	0.003957402	0.00386088	0.002445224	0.005566101	0.005340883	0.004954796	0.003989576	0.010038287	0.009394807	0.009716547	0.016247868	0.014832213	0.010166983	0.00305653	0.003893054	0.003828706	0.004407838	0.004761752	0.002766964	0.00402175	0.003603488	0.012933947	0.004407838	0.009877417	0.001254786	0.001158264	0.001576526	0.001962614	0.008976545	0.010488723	0.011646987	0.010971333	0.013513079	0.010166983	0.014864387	0.010166983	0.014220907	0.002831312	0.00418262	0.002766964	0.002316528	0.00225218	0.002155658	0.002348702
F_OTU3334	0	6.43E-05	0.000193044	6.43E-05	0	0	0	9.65E-05	0.000257392	0.000353914	0.00016087	6.43E-05	0.00225218	0.004086098	0.001994788	3.22E-05	0.000740002	0.000450436	3.22E-05	0.000128696	3.22E-05	3.22E-05	0	6.43E-05	3.22E-05	6.43E-05	9.65E-05	0.000225218	0.000128696	0	9.65E-05	6.43E-05	3.22E-05	0.00080435	0.001254786	0.000546958	0.000418262	0.0016087	0.000900872	0.000707828	0.000836524	0.000450436	6.43E-05	9.65E-05	6.43E-05	0.00016087	3.22E-05	9.65E-05	3.22E-05
B_OTU1618	3.22E-05	0.000225218	0.00016087	9.65E-05	9.65E-05	6.43E-05	3.22E-05	0.000193044	0	0	0	3.22E-05	6.43E-05	6.43E-05	0	3.22E-05	0.000128696	3.22E-05	3.22E-05	0	9.65E-05	0.000128696	0.000225218	0.000353914	6.43E-05	0.000128696	0.00016087	6.43E-05	9.65E-05	0.000740002	0.000418262	0.000772176	0.00032174	0.000128696	3.22E-05	0.000579132	0.00064348	6.43E-05	0.00016087	0.000450436	0.000353914	6.43E-05	0	3.22E-05	3.22E-05	0	0.000128696	0.000257392	3.22E-05
B_OTU7874	0.003185226	0.002638268	0.002059136	0.002380876	0.001093916	0.002316528	0.002123484	0.002123484	0.001898266	0.002380876	0.001222612	0.001544352	0.00257392	0.003474792	0.00257392	0.002348702	0.002638268	0.0032174	0.002026962	0.0016087	0.001512178	0.001319134	0.001480004	0.002284354	0.001994788	0.002220006	0.001866092	0.002220006	0.001705222	0.000546958	0.000579132	0.000546958	0.000450436	0.00241305	0.00209131	0.001158264	0.001673048	0.00241305	0.001351308	0.001544352	0.00530871	0.002509572	0.001640874	0.001866092	0.001061742	0.001319134	0.00112609	0.000836524	0.001093916
B_OTU4918	6.43E-05	0	6.43E-05	0	0.000225218	6.43E-05	0	3.22E-05	0	0	0	0	6.43E-05	3.22E-05	0	3.22E-05	0	6.43E-05	3.22E-05	6.43E-05	3.22E-05	3.22E-05	0	0	3.22E-05	0	0	0	6.43E-05	0.000353914	0.000289566	0.00032174	0.000128696	0	0	0.000289566	0.000193044	6.43E-05	9.65E-05	0.000225218	0.00016087	3.22E-05	6.43E-05	3.22E-05	0	0	0.000257392	0.00016087	0.000128696
B_OTU5523	0.001093916	0.001093916	0.00080435	0.002155658	0.000353914	0.001994788	0.00144783	0.001351308	0.001061742	0.001415656	0.001158264	0.001705222	0.0016087	0.001962614	0.001673048	0.00080435	0.001222612	0.00225218	0.00144783	0.002348702	0.00144783	0.001319134	0.00096522	0.001962614	0.001544352	0.001190438	0.000933046	0.001222612	0.001351308	0.00016087	0.000193044	0.00032174	0.000289566	0.000997394	0.00112609	0.000546958	0.000707828	0.000933046	0.00064348	0.000514784	0.000611306	0.001190438	0.000386088	0.001222612	0.000675654	0.000997394	0.000450436	0.000289566	0.00032174
B_OTU8212	0.00144783	0.00128696	0.001158264	0.001512178	0.001319134	0.001480004	0.00241305	0.00225218	0.00096522	0.000772176	0.00112609	0.001029568	0.001640874	0.001351308	0.00144783	0.001254786	0.002284354	0.00144783	0.000707828	0.001673048	0.001866092	0.001254786	0.001319134	0.001673048	0.00144783	0.001576526	0.001576526	0.00096522	0.001415656	0.001833918	0.001833918	0.00225218	0.003925228	0.001254786	0.001351308	0.005501753	0.003120878	0.001866092	0.003764358	0.003667836	0.003313922	0.001158264	0.001512178	0.00209131	0.002187832	0.001512178	0.0032174	0.003603488	0.001319134
B_OTU2552	9.65E-05	0.000193044	0.000225218	0.000225218	0.001383482	0.00032174	0.000193044	0.000257392	6.43E-05	0.000128696	0.000225218	0.000193044	6.43E-05	9.65E-05	6.43E-05	0.000193044	0.000225218	9.65E-05	0.00016087	0.000193044	0.00032174	0.000257392	0.00016087	0.000257392	9.65E-05	0.000193044	0.000418262	0.00016087	0.000353914	0.004793926	0.0016087	0.002380876	0.001673048	6.43E-05	6.43E-05	0.000997394	0.000997394	0.000289566	0.000900872	0.001061742	0.000868698	0	0.000611306	0.000257392	0.000289566	0.000289566	0.002638268	0.004279142	0.000707828
B_OTU69440	0.001383482	0.001319134	0.00096522	0.000611306	0.000289566	0.000193044	0.000418262	0.00016087	6.43E-05	0.00032174	9.65E-05	0.000193044	0.001705222	0.001801744	0.00080435	0.000128696	0.000514784	0.001898266	0.000289566	0.000128696	3.22E-05	0.000225218	0.000193044	0.00032174	0.000128696	0.000257392	0.000225218	0.000193044	0.000225218	6.43E-05	3.22E-05	0	3.22E-05	0.001512178	0.002316528	0.000546958	0.000289566	0.00048261	0.00032174	0.00032174	0.000289566	0.001415656	3.22E-05	0.00016087	3.22E-05	9.65E-05	3.22E-05	6.43E-05	0.000128696
B_OTU2078	0.000128696	9.65E-05	0.000257392	0	0	0	3.22E-05	0	6.43E-05	0.000257392	0.000193044	3.22E-05	0.000546958	0.00032174	0.000418262	0.000225218	0.00016087	0.000193044	0	3.22E-05	0	3.22E-05	3.22E-05	3.22E-05	3.22E-05	9.65E-05	6.43E-05	0.00016087	0.000257392	6.43E-05	0	3.22E-05	0	0.000289566	0.000418262	0.000193044	0.000128696	0.00016087	0.000225218	9.65E-05	3.22E-05	0.000257392	9.65E-05	3.22E-05	3.22E-05	6.43E-05	0	0	3.22E-05
B_OTU8647	3.22E-05	0	6.43E-05	3.22E-05	0.000128696	3.22E-05	0.00016087	6.43E-05	3.22E-05	3.22E-05	0	0	9.65E-05	0	3.22E-05	0.000128696	0	0	0	0	6.43E-05	6.43E-05	9.65E-05	6.43E-05	0	6.43E-05	3.22E-05	3.22E-05	3.22E-05	0.00032174	9.65E-05	0.00064348	0.000353914	0	0	0.000353914	0.000225218	0.000128696	0.000128696	0.000193044	0.000289566	0	3.22E-05	0	0	3.22E-05	9.65E-05	0.000225218	6.43E-05
B_OTU1852	0.00016087	0.00032174	0.00016087	9.65E-05	0.000386088	0.00016087	0.000225218	0.000353914	0	3.22E-05	3.22E-05	6.43E-05	0.00016087	9.65E-05	0.000386088	9.65E-05	0.00016087	0.000193044	9.65E-05	0.000193044	0.000257392	0.000193044	0.00016087	0.000289566	6.43E-05	0.00016087	3.22E-05	3.22E-05	6.43E-05	0.001640874	0.000868698	0.001705222	0.001640874	0.00016087	0.000128696	0.001319134	0.0016087	0.000289566	0.000579132	0.000900872	0.000997394	3.22E-05	0.00032174	0.000225218	0.000128696	3.22E-05	0.000611306	0.00096522	0.000418262
B_OTU1281	0.000128696	0.000128696	6.43E-05	0.000193044	0	0.000257392	6.43E-05	9.65E-05	0.000128696	0.000289566	0.000225218	0.00016087	6.43E-05	0.000128696	6.43E-05	6.43E-05	0.00016087	3.22E-05	0.00032174	0.000128696	6.43E-05	0.00016087	0.00032174	0.000450436	0.000353914	0.000225218	9.65E-05	9.65E-05	0.000257392	3.22E-05	0	9.65E-05	6.43E-05	3.22E-05	6.43E-05	0	0	6.43E-05	0	0	0	6.43E-05	3.22E-05	3.22E-05	9.65E-05	3.22E-05	0	0	6.43E-05
B_OTU7275	6.43E-05	3.22E-05	0.000128696	3.22E-05	9.65E-05	6.43E-05	3.22E-05	6.43E-05	0	3.22E-05	0	0	3.22E-05	3.22E-05	9.65E-05	6.43E-05	0	9.65E-05	6.43E-05	9.65E-05	6.43E-05	6.43E-05	0.000257392	0.000128696	6.43E-05	6.43E-05	0	3.22E-05	6.43E-05	0.000579132	0.000772176	0.001093916	0.001029568	3.22E-05	6.43E-05	0.000257392	0.000257392	6.43E-05	0.00016087	0.000257392	0.000579132	0	0.000450436	0	0	0	0.000193044	0.000772176	0.000128696
B_OTU7698	0.00450436	0.004890448	0.006756539	0.001737396	0.002509572	0.00257392	0.002348702	0.002348702	0.005180014	0.00450436	0.00353914	0.004922622	0.005887841	0.005823493	0.008107847	0.004793926	0.006434799	0.003796532	0.00144783	0.002220006	0.00257392	0.00225218	0.001576526	0.001576526	0.00193044	0.00209131	0.003442618	0.00466523	0.004472186	0.00176957	0.003571314	0.003957402	0.002284354	0.005887841	0.004954796	0.00466523	0.006338277	0.005115666	0.006853061	0.004858274	0.004118272	0.008719153	0.004214794	0.003796532	0.003313922	0.004086098	0.002541746	0.00305653	0.00257392
B_OTU7965	0.00048261	0.001061742	0.001190438	0.00064348	0.000514784	0.000579132	0.001061742	0.000546958	0.001415656	0.001190438	0.001512178	0.001962614	0.001705222	0.000997394	0.001029568	0.001222612	0.001576526	0.000675654	0.000675654	0.000772176	0.00048261	0.000772176	0.000675654	0.000740002	0.000386088	0.00080435	0.000740002	0.000772176	0.00193044	0.000257392	0.00032174	0.000418262	9.65E-05	0.000900872	0.001222612	0.000611306	0.000836524	0.00096522	0.000836524	0.00096522	0.000675654	0.001640874	0.000546958	0.000707828	0.000386088	0.000450436	0.000353914	0.000579132	0.00016087
B_OTU1806	0.000193044	0.000128696	0.000450436	0.000128696	0.001833918	0.000386088	0.000450436	0.00080435	0.00032174	0.000193044	0.000128696	0.00016087	0.000225218	6.43E-05	0.000225218	0	0.00016087	0.000225218	0.000128696	6.43E-05	0.001383482	0.000225218	9.65E-05	0.00016087	0.000675654	6.43E-05	0.000128696	9.65E-05	0.000289566	0.000289566	0.000257392	0.000128696	0.000353914	0.00032174	0.000289566	0.002638268	0.001061742	0.00032174	0.003410444	0.00402175	0.001351308	0.000128696	0.000900872	0.000900872	0.000900872	0.000675654	0.002123484	0.001158264	0.001962614
B_OTU7424	9.65E-05	0.000546958	0.000193044	0.00064348	0.00016087	0.000579132	0.000450436	0.000353914	0.00016087	0.000193044	0.000257392	0.000193044	0.00032174	0.000353914	0.000193044	0.000193044	0.000225218	0.000386088	0.000289566	0.000386088	0.000386088	0.000353914	0.000257392	0.000450436	0.00048261	0.000386088	0.000289566	0.000128696	9.65E-05	0.000128696	0	9.65E-05	9.65E-05	0.000386088	0.000257392	0.000128696	0.000128696	0.000289566	0.000193044	9.65E-05	0.000128696	0.00032174	0.000193044	0.000289566	0.000128696	9.65E-05	6.43E-05	0.00016087	0
B_OTU58646	3.22E-05	3.22E-05	3.22E-05	0	0.000128696	3.22E-05	9.65E-05	0	0	0	0	0	3.22E-05	3.22E-05	3.22E-05	9.65E-05	0	0	3.22E-05	6.43E-05	9.65E-05	6.43E-05	3.22E-05	9.65E-05	9.65E-05	6.43E-05	3.22E-05	6.43E-05	0	0.000579132	0.000579132	0.000546958	0.001158264	0	3.22E-05	0.000225218	0.00064348	9.65E-05	0.000353914	0.000128696	0.000225218	3.22E-05	0.000128696	0	3.22E-05	6.43E-05	0.00016087	9.65E-05	0
B_OTU10861	0	3.22E-05	0	0	0.000933046	3.22E-05	0.000128696	0.00112609	3.22E-05	0.00016087	3.22E-05	9.65E-05	3.22E-05	6.43E-05	0	6.43E-05	3.22E-05	0	6.43E-05	0.00016087	0.000740002	0.00032174	6.43E-05	0.000289566	0.000353914	0.00032174	6.43E-05	9.65E-05	0	3.22E-05	3.22E-05	0.000225218	0.000289566	0	6.43E-05	9.65E-05	0.00016087	9.65E-05	0.000418262	0.000257392	0.000225218	3.22E-05	0.00386088	0.00112609	0.000740002	0.000868698	0.003024356	0.000997394	0.000772176
B_OTU9120	0.000193044	0.000289566	0.000257392	0.000225218	0.00193044	0.000289566	0.000418262	0.000836524	0.000289566	0.000128696	0.00016087	0.000225218	0.00016087	0.000128696	0.000225218	9.65E-05	0.00016087	0.000128696	9.65E-05	0.000386088	0.000611306	9.65E-05	0	0.000257392	0.000675654	0.000418262	3.22E-05	3.22E-05	3.22E-05	0.00016087	0.000128696	0.000225218	0.000193044	9.65E-05	0.00016087	0.001061742	0.000675654	0.000386088	0.005244362	0.002187832	0.000900872	6.43E-05	0.001705222	0.00144783	0.00096522	0.001705222	0.001737396	0.001190438	0.002155658
B_OTU641	0.000450436	0.000289566	0.000289566	0.000579132	3.22E-05	0.000353914	0.000418262	0.000128696	0.000514784	0.001061742	0.00080435	0.000450436	0.001254786	0.00128696	0.001061742	0.00048261	0.000386088	0.001190438	0.000289566	0.000353914	9.65E-05	0.000225218	0.000128696	0.000257392	9.65E-05	0.000193044	0.000289566	0.000353914	0.000450436	0.000128696	3.22E-05	0.000193044	0	0.000546958	0.000675654	0.000193044	0.000225218	0.000450436	0.000225218	0.000289566	3.22E-05	0.000836524	0.00016087	6.43E-05	9.65E-05	0.000257392	9.65E-05	0.000128696	3.22E-05
B_OTU10369	0.000128696	3.22E-05	0.000193044	3.22E-05	3.22E-05	6.43E-05	0	0	0.00016087	0.00032174	3.22E-05	6.43E-05	0.000289566	0.00016087	0.000514784	3.22E-05	9.65E-05	3.22E-05	0	3.22E-05	0	3.22E-05	0	3.22E-05	0	0	6.43E-05	0	6.43E-05	0	3.22E-05	3.22E-05	3.22E-05	0.000450436	0.000128696	6.43E-05	3.22E-05	6.43E-05	0.000128696	3.22E-05	0.00016087	0.000225218	3.22E-05	0	0	3.22E-05	0	0	3.22E-05
B_OTU1570	6.43E-05	0.000128696	0.000225218	0.000128696	0.000707828	0.000128696	0.000225218	0.000193044	0.00016087	0.000225218	0.000289566	6.43E-05	0	0.000289566	0.000257392	0.00016087	0.000289566	0.000128696	6.43E-05	0.000193044	0.000386088	6.43E-05	0.000128696	0.000289566	0.000128696	0.000225218	9.65E-05	9.65E-05	0.000128696	0.000353914	0.000257392	0.000933046	0.001093916	0.000193044	0.000257392	0.000740002	0.000933046	0.001222612	0.001480004	0.001512178	0.002702616	6.43E-05	0.005726971	0.000546958	0.001029568	0.001737396	0.005276536	0.002316528	0.001222612
B_OTU5513	0.000546958	0.000225218	0.00016087	0.000418262	0.00016087	0.000418262	0.000740002	0.000353914	0.000128696	0.000225218	0.000257392	0.00016087	0.000128696	0.000289566	0.000128696	0.000289566	0.000257392	0.000289566	0.000289566	0.000289566	0.000193044	0.000225218	0.00016087	0.00032174	0.00016087	0.000289566	0.00032174	0.000193044	0.00016087	3.22E-05	9.65E-05	3.22E-05	6.43E-05	0.000225218	0.000225218	6.43E-05	9.65E-05	0.00032174	6.43E-05	9.65E-05	3.22E-05	0.000193044	0.000128696	0.000289566	9.65E-05	9.65E-05	9.65E-05	3.22E-05	0.000128696
B_OTU8935	0.000900872	0.000772176	0.000546958	0.001158264	0.00032174	0.00144783	0.001351308	0.000675654	0.001383482	0.00144783	0.000933046	0.00273479	0.001866092	0.00193044	0.00128696	0.00048261	0.002541746	0.001705222	0.001093916	0.001158264	0.00096522	0.001029568	0.001029568	0.001673048	0.00096522	0.00128696	0.000611306	0.000707828	0.000868698	9.65E-05	0.000128696	0.000193044	0.000193044	0.000836524	0.001576526	0.000611306	0.000675654	0.001351308	0.000675654	0.000707828	0.000579132	0.001415656	0.00080435	0.000868698	0.000289566	0.000257392	0.000257392	0.00032174	0.000128696
B_OTU11154	0	3.22E-05	3.22E-05	3.22E-05	0.000128696	0	6.43E-05	0.000128696	3.22E-05	0	0	0	0	0	0	9.65E-05	0	3.22E-05	6.43E-05	6.43E-05	6.43E-05	0	3.22E-05	6.43E-05	0	0	6.43E-05	6.43E-05	0	0.000579132	0.00096522	0.000353914	0.000579132	3.22E-05	3.22E-05	0.000128696	0	3.22E-05	0.00016087	9.65E-05	6.43E-05	0	9.65E-05	9.65E-05	3.22E-05	0	0.00032174	0.000418262	3.22E-05
B_OTU69532	0.000514784	0.000450436	0.000193044	3.22E-05	0	0	0	6.43E-05	0.000225218	0.000257392	9.65E-05	0	0.000707828	0.000772176	0.000611306	0	0.000193044	0.000193044	0	0	0	6.43E-05	0	3.22E-05	0	3.22E-05	3.22E-05	3.22E-05	0	0	3.22E-05	0	3.22E-05	0.000546958	0.00048261	0.000257392	0.000128696	0.00016087	0.00016087	0.00016087	6.43E-05	0.000257392	3.22E-05	0.00016087	6.43E-05	6.43E-05	0	3.22E-05	6.43E-05
B_OTU2099	0.000225218	3.22E-05	0.000193044	0.000257392	0	0.00016087	0.000225218	0.000128696	9.65E-05	0.000128696	0.000225218	6.43E-05	0.000128696	0.000225218	6.43E-05	0.000128696	0.000225218	0.000193044	0.000418262	0.000225218	0.000128696	9.65E-05	0.000289566	0.000193044	0.000257392	0.00032174	0.00016087	9.65E-05	0.00032174	3.22E-05	0	3.22E-05	0	9.65E-05	9.65E-05	0	6.43E-05	0	3.22E-05	0	3.22E-05	0	0.000128696	0.00016087	0	0	6.43E-05	0	3.22E-05
B_OTU1789	3.22E-05	0	6.43E-05	0	3.22E-05	6.43E-05	3.22E-05	0	0	0	0	0	0	0	3.22E-05	0	0	3.22E-05	0	3.22E-05	6.43E-05	3.22E-05	3.22E-05	3.22E-05	0	6.43E-05	3.22E-05	6.43E-05	0	9.65E-05	0.000193044	9.65E-05	0.00016087	0.000193044	0	0.00032174	0.00032174	6.43E-05	0.000128696	0.000418262	0.000225218	3.22E-05	6.43E-05	3.22E-05	0	3.22E-05	6.43E-05	0.000257392	0.00016087
B_OTU59975	9.65E-05	9.65E-05	0	6.43E-05	9.65E-05	0	0.00016087	3.22E-05	3.22E-05	0	3.22E-05	0	0	0	6.43E-05	6.43E-05	3.22E-05	0	9.65E-05	6.43E-05	0	6.43E-05	9.65E-05	3.22E-05	0	0	3.22E-05	6.43E-05	3.22E-05	0.000546958	0.00080435	0.000868698	0.000579132	0	0	0.000225218	0.000353914	9.65E-05	0.000193044	6.43E-05	0.00032174	0	0.00016087	6.43E-05	0.000128696	0.00016087	0.00016087	0.000289566	0.000128696
B_OTU3662	0	3.22E-05	3.22E-05	3.22E-05	0.000225218	3.22E-05	0	0.000128696	0	0	0	3.22E-05	3.22E-05	0	0	3.22E-05	3.22E-05	0	3.22E-05	0.000128696	0.000418262	0	3.22E-05	3.22E-05	0.000128696	6.43E-05	0	0	6.43E-05	0.000128696	3.22E-05	6.43E-05	3.22E-05	6.43E-05	6.43E-05	0.000386088	0.000514784	0.000128696	0.000546958	0.00048261	0.000740002	0	0.000418262	0.00016087	6.43E-05	9.65E-05	0.000772176	0.000353914	6.43E-05
F_OTU4204	0.00032174	0.000193044	0.001512178	0.000707828	0.000579132	0.000514784	0.000868698	0.002059136	0.002187832	0.001383482	0.00209131	0.002348702	0.004922622	0.002799138	0.00128696	0.002863486	0.002284354	0.001544352	0.00032174	0.000418262	0.001319134	9.65E-05	0.000225218	0.00064348	0.000546958	0.000772176	0.000675654	0.000450436	0.003024356	0	0.000450436	0.000418262	0.00032174	0.00273479	0.003313922	0.001383482	0.00112609	0.001962614	0.001544352	0.001994788	0.001673048	0.0016087	0.00080435	0.000740002	0.00048261	0.000514784	0.000450436	0.000740002	0.000386088
B_OTU5235	0.000611306	0.001383482	0.000418262	0.001576526	0.000579132	0.000707828	0.001222612	0.001351308	0.000675654	0.000707828	0.000707828	0.000675654	0.000740002	0.00128696	0.00064348	0.000418262	0.00064348	0.00064348	0.000836524	0.000933046	0.000740002	0.000611306	0.000514784	0.00128696	0.00096522	0.00096522	0.000707828	0.000386088	0.00064348	0.000193044	0.00016087	0.000193044	0.00016087	0.000707828	0.00048261	0.000418262	0.000353914	0.000772176	0.000514784	0.00032174	0.000289566	0.000579132	0.000193044	0.00064348	0.000611306	0.000450436	0.000193044	0.000289566	0.000225218
B_OTU1990	0	3.22E-05	0	6.43E-05	0	0.000128696	9.65E-05	0	3.22E-05	0	3.22E-05	3.22E-05	3.22E-05	6.43E-05	9.65E-05	3.22E-05	6.43E-05	9.65E-05	0	3.22E-05	0	9.65E-05	9.65E-05	0.000128696	0	0	3.22E-05	3.22E-05	3.22E-05	0.000225218	0.000225218	0.000289566	0.000353914	3.22E-05	0.00016087	0.00048261	0.000418262	0.000128696	0.000353914	0.00080435	0.001576526	3.22E-05	0.00016087	3.22E-05	3.22E-05	0.000225218	0.000772176	0.000900872	0.000418262
B_OTU1341	6.43E-05	3.22E-05	6.43E-05	6.43E-05	0.000193044	0.000128696	0.000193044	3.22E-05	3.22E-05	3.22E-05	0	0	9.65E-05	0	3.22E-05	0	0.000128696	3.22E-05	0	0	6.43E-05	3.22E-05	3.22E-05	0	3.22E-05	6.43E-05	0	0	3.22E-05	0.00016087	0.000128696	0.000257392	0.000289566	3.22E-05	9.65E-05	0.00064348	0.00048261	3.22E-05	0.000257392	0.00032174	0.00016087	0	0	3.22E-05	0	3.22E-05	9.65E-05	9.65E-05	0
B_OTU4489	0.001737396	0.003120878	0.001576526	0.002026962	0.000707828	0.001833918	0.001673048	0.00128696	0.002960008	0.002187832	0.002155658	0.003153052	0.003185226	0.003313922	0.003024356	0.00112609	0.002960008	0.003925228	0.002445224	0.002220006	0.001737396	0.001705222	0.002059136	0.002026962	0.001544352	0.001833918	0.000997394	0.001512178	0.001222612	0.000611306	0.000386088	0.000450436	0.000675654	0.00193044	0.001737396	0.001415656	0.001544352	0.002670442	0.001222612	0.001319134	0.001190438	0.003893054	0.001093916	0.00337827	0.000836524	0.000933046	0.00048261	0.000836524	0.000546958
B_OTU1117	0	9.65E-05	6.43E-05	3.22E-05	3.22E-05	6.43E-05	3.22E-05	3.22E-05	0	3.22E-05	0	0	3.22E-05	0	0	3.22E-05	0	0	0	3.22E-05	3.22E-05	0	6.43E-05	0	0	0	3.22E-05	0	3.22E-05	0.00016087	0.000225218	0.00032174	0.000289566	3.22E-05	0	0.000450436	0.000225218	3.22E-05	0.000128696	6.43E-05	6.43E-05	0	3.22E-05	6.43E-05	0	6.43E-05	0.000193044	6.43E-05	3.22E-05
B_OTU2322	9.65E-05	0.000128696	0.000707828	9.65E-05	0.000128696	0.000193044	0.000289566	0.00016087	0.000289566	6.43E-05	0.000386088	0.000257392	0.00032174	0.000289566	0.000514784	0.000546958	0.000289566	0.000353914	3.22E-05	0.00016087	6.43E-05	6.43E-05	9.65E-05	0.000128696	3.22E-05	6.43E-05	0.000257392	0.000193044	0.00016087	3.22E-05	6.43E-05	3.22E-05	6.43E-05	0.000514784	0.00064348	6.43E-05	0.000257392	0.000386088	9.65E-05	0.00032174	0.00032174	0.000353914	6.43E-05	0.000193044	9.65E-05	6.43E-05	6.43E-05	3.22E-05	0
B_OTU4462	0.00032174	0.00016087	0.000289566	0.000225218	0	9.65E-05	0.000193044	0.000193044	0.000128696	0.00048261	0.000193044	0.000193044	0.000353914	0.00048261	0.000353914	0.000386088	0.000128696	0.000546958	0.000128696	0.00016087	0.000193044	0.000225218	0.000289566	0.000193044	6.43E-05	0.000193044	0.000225218	0.000257392	0.000193044	0	0.000128696	0	6.43E-05	0.00096522	0.000611306	0.00016087	0.000128696	9.65E-05	0.000193044	0.000193044	6.43E-05	9.65E-05	9.65E-05	9.65E-05	0.00016087	6.43E-05	9.65E-05	3.22E-05	3.22E-05
B_OTU5305	6.43E-05	0	6.43E-05	0.000128696	0.001705222	6.43E-05	3.22E-05	0.000193044	0.000128696	6.43E-05	6.43E-05	9.65E-05	6.43E-05	0.000128696	6.43E-05	0	0	6.43E-05	6.43E-05	9.65E-05	0.000386088	9.65E-05	0	6.43E-05	0	3.22E-05	3.22E-05	0	0.000128696	0.000257392	9.65E-05	0.000740002	0.000257392	9.65E-05	0.00016087	0.000868698	0.001029568	0.000257392	0.001383482	0.00096522	0.00112609	0.000128696	0.00080435	6.43E-05	0.000289566	0.000193044	0.00112609	0.000611306	0.000386088
B_OTU2001	3.22E-05	0	0	3.22E-05	6.43E-05	6.43E-05	6.43E-05	3.22E-05	0	3.22E-05	0	3.22E-05	0	3.22E-05	6.43E-05	0	6.43E-05	6.43E-05	9.65E-05	3.22E-05	9.65E-05	0	6.43E-05	0.000128696	3.22E-05	3.22E-05	0	3.22E-05	6.43E-05	0.000257392	0.000257392	0.000289566	0.000225218	0	0	0.00016087	0.000225218	9.65E-05	0.000386088	0.000418262	0.000386088	3.22E-05	0.000128696	0.000128696	0	3.22E-05	0.000353914	0.000289566	6.43E-05
B_OTU7182	3.22E-05	9.65E-05	0.00016087	0.00016087	0.000193044	0.000128696	0.000193044	0.00032174	9.65E-05	0	0.000128696	3.22E-05	0	0	3.22E-05	3.22E-05	3.22E-05	9.65E-05	9.65E-05	0.00016087	0.000257392	0.00016087	6.43E-05	0.000128696	0.000225218	6.43E-05	3.22E-05	0.000128696	9.65E-05	0.00048261	0.000353914	0.000546958	0.00080435	0.000128696	3.22E-05	0.000289566	0.000579132	0.000225218	0.00032174	0.000193044	0.000450436	0	0.000772176	0.000257392	0.000353914	0.000386088	0.001093916	0.00080435	0.000225218
B_OTU7152	0.000193044	0.000289566	0.000193044	0.000193044	0.00048261	0.000579132	0.00032174	0.000193044	0.000128696	9.65E-05	0.00016087	6.43E-05	0.000225218	0.000289566	0.000289566	9.65E-05	0.000225218	0.00016087	0.000225218	0.000128696	0.00032174	0.000193044	0.000193044	0.000193044	0.000193044	0.00032174	0.000225218	0.000128696	0.000193044	0.001254786	0.00144783	0.002445224	0.001190438	0.00032174	0.00016087	0.002348702	0.00257392	0.000868698	0.001383482	0.001544352	0.003346096	9.65E-05	0.001833918	0.00016087	0.000418262	0.000353914	0.00128696	0.001158264	0.001254786
B_OTU4581	0.000514784	0.00032174	0.000514784	0.000868698	0.000128696	0.000933046	0.000900872	0.000450436	0.000579132	0.000675654	0.00096522	0.000611306	0.000772176	0.000997394	0.000611306	0.000546958	0.000675654	0.001415656	0.000772176	0.00064348	0.000514784	0.000772176	0.00096522	0.000868698	0.000579132	0.000740002	0.000707828	0.000933046	0.000579132	0.000128696	3.22E-05	0.000193044	3.22E-05	0.001061742	0.000836524	0.00016087	0.000225218	0.000675654	0.000193044	0.000353914	9.65E-05	0.000386088	9.65E-05	0.000289566	6.43E-05	0.000193044	0.000128696	9.65E-05	9.65E-05
B_OTU6623	0.000353914	0.000289566	0.001190438	0.000289566	0.000128696	0.000257392	0.000128696	9.65E-05	0.000740002	0.00048261	0.000997394	0.000546958	0.000933046	0.000772176	0.001415656	0.001737396	0.000740002	0.000546958	0.00032174	0.000418262	0.00032174	0.000353914	0.000450436	0.00032174	0.000353914	0.000579132	0.000675654	0.000707828	0.000740002	0.000193044	0.00016087	0.000193044	0.000289566	0.000836524	0.001480004	0.001158264	0.001158264	0.000868698	0.00096522	0.001061742	0.000772176	0.002155658	0.000514784	0.000386088	0.000193044	0.000579132	0.000418262	0.000193044	0.000289566
B_OTU1868	6.43E-05	6.43E-05	0.000128696	6.43E-05	0.000193044	3.22E-05	0.000257392	3.22E-05	6.43E-05	0	0	0.000128696	3.22E-05	9.65E-05	3.22E-05	3.22E-05	0.00016087	0.00016087	0	6.43E-05	0.000257392	0.00016087	9.65E-05	0	3.22E-05	0.00016087	0	6.43E-05	3.22E-05	0.000257392	6.43E-05	0.000257392	0.00032174	0.000225218	9.65E-05	0.001480004	0.000740002	0.00032174	0.001866092	0.001544352	0.000836524	0.00016087	0.000836524	0.000225218	0.000353914	0.000257392	0.000707828	0.000933046	0.00048261
B_OTU1327	6.43E-05	3.22E-05	9.65E-05	6.43E-05	0.000546958	6.43E-05	0.000128696	0.000707828	3.22E-05	3.22E-05	0	3.22E-05	0	0	0	3.22E-05	6.43E-05	6.43E-05	6.43E-05	3.22E-05	0.000353914	0	6.43E-05	0	3.22E-05	3.22E-05	3.22E-05	0	6.43E-05	0.000257392	0.00048261	0.00048261	0.000225218	3.22E-05	3.22E-05	0.000257392	0.000193044	6.43E-05	0.000225218	0.000418262	0.000353914	0	0.00016087	0.000193044	0.000128696	9.65E-05	0.000546958	0.000289566	3.22E-05
B_OTU7794	3.22E-05	3.22E-05	9.65E-05	9.65E-05	0.000128696	0	0.000128696	0.000128696	3.22E-05	3.22E-05	6.43E-05	3.22E-05	9.65E-05	6.43E-05	3.22E-05	6.43E-05	3.22E-05	3.22E-05	9.65E-05	3.22E-05	0.000128696	9.65E-05	6.43E-05	6.43E-05	0.000193044	0.000193044	9.65E-05	6.43E-05	6.43E-05	0.000579132	0.00096522	0.001319134	0.00064348	6.43E-05	0	0.000353914	0.000353914	3.22E-05	0.00032174	0.000257392	0.000289566	0	3.22E-05	0	0.000289566	3.22E-05	0.000353914	0.000225218	0.000225218
B_OTU8062	9.65E-05	9.65E-05	0.00016087	3.22E-05	0.000997394	6.43E-05	0.000128696	0.000418262	0	6.43E-05	0	3.22E-05	0.000128696	6.43E-05	0.000193044	0.000193044	0.000128696	6.43E-05	9.65E-05	0.000257392	0.000257392	6.43E-05	0.00016087	0.000257392	0.00016087	0.000257392	6.43E-05	9.65E-05	6.43E-05	0.001480004	0.001512178	0.002187832	0.002123484	0.00016087	9.65E-05	0.001351308	0.001029568	0.000225218	0.000836524	0.000836524	0.000675654	0.000128696	0.000193044	0.00016087	9.65E-05	0.000257392	0.001158264	0.001383482	0.000128696
B_OTU57165	6.43E-05	6.43E-05	6.43E-05	3.22E-05	0.000450436	3.22E-05	6.43E-05	0.000225218	3.22E-05	6.43E-05	0	6.43E-05	0	0	0	6.43E-05	0	0	0	9.65E-05	3.22E-05	3.22E-05	0	6.43E-05	3.22E-05	0	0	3.22E-05	3.22E-05	0.000546958	0.000225218	0.000353914	0.00016087	3.22E-05	0	3.22E-05	9.65E-05	0	3.22E-05	0.000225218	9.65E-05	3.22E-05	6.43E-05	0	6.43E-05	0	0.000193044	0.000579132	9.65E-05
B_OTU58124	3.22E-05	6.43E-05	3.22E-05	0	0	6.43E-05	6.43E-05	9.65E-05	0	0	0	0	6.43E-05	3.22E-05	3.22E-05	0.000225218	6.43E-05	3.22E-05	3.22E-05	9.65E-05	3.22E-05	3.22E-05	9.65E-05	0.000128696	0.00016087	0	6.43E-05	0.00016087	6.43E-05	0.000933046	0.001480004	0.000900872	0.001512178	3.22E-05	9.65E-05	0.000386088	0.001093916	0.000128696	0.00032174	0.000193044	0.00032174	3.22E-05	9.65E-05	3.22E-05	6.43E-05	0.000128696	0.000128696	0.000289566	0
B_OTU66354	6.43E-05	3.22E-05	6.43E-05	9.65E-05	0.000128696	0	0.000193044	3.22E-05	0	0	0	0	3.22E-05	9.65E-05	3.22E-05	6.43E-05	9.65E-05	9.65E-05	0	0	6.43E-05	0	0	3.22E-05	3.22E-05	3.22E-05	3.22E-05	6.43E-05	3.22E-05	0.000386088	0	0.000386088	3.22E-05	0	3.22E-05	0.001029568	0.000611306	9.65E-05	0.000353914	0.000353914	0.00064348	0	3.22E-05	0	0	6.43E-05	6.43E-05	0.00016087	3.22E-05
B_OTU6175	0.000707828	0.001254786	0.001415656	0.000257392	0.000225218	0.000386088	0.000289566	0.000128696	0.000386088	0.000289566	0.000418262	0.000225218	0.00064348	0.000514784	0.000514784	0.000740002	0.000675654	0.000386088	0.000289566	0.00016087	0.000128696	0.000386088	0.000289566	0.000128696	0.000193044	0.000193044	0.00016087	0.000257392	0.000514784	3.22E-05	0.000128696	9.65E-05	0.00016087	0.001962614	0.001061742	0.000418262	0.001866092	0.000418262	0.000418262	0.000353914	0.000997394	0.001512178	0.000386088	0.000257392	0	0.00032174	0.000225218	0.000418262	0.000225218
B_OTU7571	0.000193044	0.000514784	0.000353914	0.00016087	0.000128696	0.00032174	9.65E-05	6.43E-05	0.000225218	0.000225218	0.000193044	0.000193044	0.000289566	0.000546958	0.00048261	6.43E-05	0.000707828	0.000353914	0	3.22E-05	3.22E-05	6.43E-05	0.000128696	0	3.22E-05	3.22E-05	9.65E-05	0.000225218	9.65E-05	3.22E-05	3.22E-05	0	3.22E-05	0.000257392	0.000353914	0.000289566	0.000289566	0.00064348	0.00032174	0.000225218	0.000225218	0.000128696	6.43E-05	0.000289566	6.43E-05	0.000128696	3.22E-05	0	9.65E-05
B_OTU1741	6.43E-05	6.43E-05	6.43E-05	0	0	9.65E-05	9.65E-05	9.65E-05	0	6.43E-05	9.65E-05	3.22E-05	0	0	0	3.22E-05	9.65E-05	3.22E-05	6.43E-05	6.43E-05	6.43E-05	9.65E-05	3.22E-05	9.65E-05	9.65E-05	0.000128696	9.65E-05	0.00016087	0.000128696	0.00032174	0.00016087	0.00064348	0.000900872	0	3.22E-05	0.00032174	0.000546958	6.43E-05	0.000128696	0.000289566	0.00032174	3.22E-05	6.43E-05	3.22E-05	6.43E-05	3.22E-05	0.000193044	0.000225218	6.43E-05
B_OTU5211	0.000257392	0.000257392	0.000193044	0.000386088	0.000128696	0.000353914	0.000257392	0.000193044	6.43E-05	0.000257392	0.000353914	9.65E-05	9.65E-05	0.000128696	0.000193044	0.000257392	0.000546958	0.00016087	0.000611306	0.000546958	0.000257392	0.000546958	0.00064348	0.000386088	0.00016087	0.000257392	0.000193044	0.000353914	0.000193044	0	0	3.22E-05	0.000128696	0.00016087	0.00032174	6.43E-05	0	0.000225218	3.22E-05	0	3.22E-05	0	0	0.000193044	6.43E-05	0	6.43E-05	9.65E-05	0
B_OTU3220	9.65E-05	6.43E-05	0.000193044	6.43E-05	0	6.43E-05	6.43E-05	0	0.00016087	0.00016087	9.65E-05	0.00016087	0.000289566	0.00016087	0.00032174	0.000193044	9.65E-05	0.000225218	0	0	3.22E-05	3.22E-05	0	3.22E-05	3.22E-05	6.43E-05	6.43E-05	6.43E-05	0.00016087	3.22E-05	0	3.22E-05	6.43E-05	0.000193044	0.000193044	0.000128696	6.43E-05	6.43E-05	0.000128696	6.43E-05	6.43E-05	0.00016087	3.22E-05	6.43E-05	3.22E-05	0	0	6.43E-05	6.43E-05
B_OTU59223	9.65E-05	0.000193044	6.43E-05	3.22E-05	0	6.43E-05	3.22E-05	0	0.00032174	0.000128696	0.000128696	0.000257392	0.000386088	0.000386088	0.000257392	0	0.000289566	0.000514784	0	0.000128696	3.22E-05	6.43E-05	3.22E-05	9.65E-05	0	0	3.22E-05	6.43E-05	6.43E-05	3.22E-05	0	0	0	0.000225218	0.00032174	0.000193044	0.000128696	9.65E-05	9.65E-05	0.000193044	6.43E-05	0.00048261	0	3.22E-05	0	3.22E-05	3.22E-05	0.000128696	3.22E-05
B_OTU4705	0.000675654	0.000450436	0.000257392	0.000579132	0.00016087	0.00080435	0.000450436	0.000772176	0.000740002	0.00064348	0.000514784	0.00048261	0.00048261	0.000514784	0.000579132	0.000514784	0.000418262	0.00032174	0.000933046	0.000579132	0.00032174	0.00048261	0.000772176	0.000933046	0.000514784	0.00064348	0.00032174	0.000353914	0.000386088	6.43E-05	9.65E-05	0.00016087	0.000257392	0.000225218	0.00032174	9.65E-05	0.00016087	0.000257392	0.00016087	0.00032174	0.000450436	0.00032174	0.000289566	0.000353914	0.000225218	0.000289566	0.000193044	0.00016087	0.000128696
B_OTU2027	0.000707828	0.000386088	0.00096522	0.00064348	0.000193044	0.000450436	0.000514784	0.000225218	0.000836524	0.000933046	0.00112609	0.001190438	0.001737396	0.00080435	0.001158264	0.000386088	0.001093916	0.001158264	0.00048261	0.000514784	0.000450436	0.000740002	0.000772176	0.000386088	0.000546958	0.000289566	0.000579132	0.000868698	0.001029568	0.000128696	0.00016087	0.000128696	0.000193044	0.001093916	0.001029568	0.000707828	0.000836524	0.001576526	0.000514784	0.000514784	0.000740002	0.00257392	0.000418262	0.000386088	0.000353914	0.00032174	0.000193044	6.43E-05	9.65E-05
B_OTU3181	9.65E-05	0.000128696	0.00016087	0.000225218	0.000257392	6.43E-05	0.000225218	9.65E-05	0	0	0	0	0	9.65E-05	3.22E-05	3.22E-05	6.43E-05	6.43E-05	9.65E-05	9.65E-05	3.22E-05	9.65E-05	0	9.65E-05	6.43E-05	0.000128696	6.43E-05	6.43E-05	0.000128696	0.002863486	0.000257392	0.000675654	0.000740002	6.43E-05	9.65E-05	0.001093916	0.000546958	9.65E-05	6.43E-05	0.000225218	0.001190438	3.22E-05	0	0	6.43E-05	0	3.22E-05	0.000353914	0
B_OTU1339	6.43E-05	0.000193044	0.000257392	0.000289566	0.001833918	0.000128696	0.00032174	9.65E-05	0.000128696	0.000128696	6.43E-05	6.43E-05	6.43E-05	0.000128696	6.43E-05	9.65E-05	6.43E-05	3.22E-05	0.000128696	0.000225218	3.22E-05	0.00016087	0.000128696	0.000128696	6.43E-05	3.22E-05	6.43E-05	6.43E-05	0	0.003796532	0.001254786	0.005019144	0.0016087	0.000193044	6.43E-05	0.005887841	0.002992182	0.000353914	0.002541746	0.001512178	0.008944371	9.65E-05	0.007142627	6.43E-05	0.001158264	0.00193044	0.005212188	0.008654805	0.003024356
B_OTU10271	0.000675654	0.000450436	0.000386088	0.001576526	0.000128696	0.000611306	0.001061742	0.000579132	0.000450436	0.000546958	0.000546958	0.002316528	0.000546958	0.000707828	0.00048261	0.000193044	0.00048261	0.00048261	0.000836524	0.000772176	0.000611306	0.001029568	0.000772176	0.001093916	0.001415656	0.000772176	0.00016087	0.000257392	0.000450436	0.00016087	3.22E-05	0.000289566	9.65E-05	0.00032174	0.000386088	3.22E-05	0.000193044	0.00048261	6.43E-05	0.000128696	3.22E-05	0.000611306	9.65E-05	0.000514784	0.000740002	0.000257392	0.000289566	9.65E-05	0.000289566
B_OTU2119	0.000193044	6.43E-05	6.43E-05	9.65E-05	9.65E-05	9.65E-05	6.43E-05	6.43E-05	3.22E-05	6.43E-05	3.22E-05	3.22E-05	0	0	0.000128696	0.00016087	9.65E-05	0.000193044	0.000289566	6.43E-05	0.000225218	0.000193044	0.000128696	0.000193044	3.22E-05	0.00016087	9.65E-05	6.43E-05	3.22E-05	0.000675654	0.000546958	0.000707828	0.00080435	6.43E-05	6.43E-05	0.000257392	0.000740002	0.000257392	0.000353914	0.000193044	0.00048261	0	0.000128696	3.22E-05	0.000128696	3.22E-05	0.000193044	0.000675654	0.00016087
B_OTU7832	0.001190438	0.001351308	0.000707828	0.001512178	0.000193044	0.001254786	0.001383482	0.00112609	0.000675654	0.000675654	0.001512178	0.001222612	0.00080435	0.000997394	0.001029568	0.000836524	0.001866092	0.001737396	0.000933046	0.001737396	0.001254786	0.001512178	0.001319134	0.001158264	0.00128696	0.001319134	0.00144783	0.001061742	0.00096522	0.00016087	0.00032174	0.000611306	0.000353914	0.001383482	0.001190438	0.000740002	0.00080435	0.00128696	0.000772176	0.000675654	0.000450436	0.001158264	0.001029568	0.001415656	0.000514784	0.000836524	0.00064348	0.000450436	0.000740002
B_OTU10851	0.000675654	0.000386088	0.000225218	0.00096522	9.65E-05	0.000707828	0.000386088	0.000225218	0.000675654	0.000707828	0.000933046	0.000900872	0.000193044	0.000193044	0.000193044	0.000740002	0.000353914	0.000450436	0.00096522	0.000611306	0.00048261	0.000740002	0.000772176	0.00064348	0.000225218	0.000514784	0.001254786	0.000900872	0.000740002	0.000225218	6.43E-05	0.00016087	0.000128696	9.65E-05	0.000225218	0.000128696	0.000128696	9.65E-05	6.43E-05	9.65E-05	0.000225218	0.000193044	6.43E-05	0.000128696	0.000128696	0.000257392	0.000225218	0.000289566	6.43E-05
F_OTU4508	0.000418262	0.00032174	0.000128696	0.000386088	0.00016087	0.000353914	0.000418262	0.000353914	0.000675654	0.000418262	0.000418262	0.000740002	0.000611306	0.00064348	0.000386088	9.65E-05	0.000289566	0.000257392	0.00016087	0.000128696	0.000193044	9.65E-05	3.22E-05	6.43E-05	0.000257392	6.43E-05	0.00016087	0.00016087	0.000225218	6.43E-05	9.65E-05	3.22E-05	6.43E-05	0.000450436	0.000997394	0.000353914	0.00016087	0.000772176	0.000418262	0.000933046	0.00048261	0.000257392	0.00016087	0.000289566	0.000289566	0.000193044	9.65E-05	3.22E-05	3.22E-05
B_OTU7854	3.22E-05	0.000128696	9.65E-05	3.22E-05	9.65E-05	3.22E-05	0	0	0	3.22E-05	0	0	3.22E-05	0	0	6.43E-05	0	0	0	0	0	0	0	0	0	0	0	3.22E-05	6.43E-05	3.22E-05	0.000128696	0.000289566	0.000193044	6.43E-05	0	0.000450436	0.00032174	6.43E-05	9.65E-05	0.000257392	0.000128696	0	0.000128696	0	3.22E-05	0	0.00016087	0.000193044	0
B_OTU3456	9.65E-05	0.000193044	9.65E-05	6.43E-05	0.001029568	6.43E-05	0.000128696	0.00016087	6.43E-05	3.22E-05	0.000128696	3.22E-05	9.65E-05	0.000289566	0.000193044	9.65E-05	3.22E-05	9.65E-05	0.000257392	0.000225218	0.000225218	0.00016087	0.00032174	0.000257392	0.00032174	0.000257392	9.65E-05	0.000193044	0.000193044	0.00289566	0.00353914	0.002187832	0.001415656	0.00016087	0.000193044	0.001222612	0.00112609	0.000353914	0.001512178	0.001061742	0.00144783	0.000193044	0.00032174	0.000257392	0.000289566	9.65E-05	0.001093916	0.001222612	0.000579132
B_OTU5703	0.000514784	0.00112609	0.000868698	0.000514784	0.000225218	0.00048261	0.000418262	0.000257392	0.000579132	0.000257392	0.000193044	0.000450436	0.00128696	0.000933046	0.001029568	0.000740002	0.001029568	0.00064348	0.000450436	0.000707828	0.00032174	0.00048261	0.000546958	0.00048261	0.000418262	0.000579132	0.000836524	0.00080435	0.000579132	9.65E-05	9.65E-05	0.000257392	0.00016087	0.000546958	0.000707828	0.000675654	0.000514784	0.00080435	0.000546958	0.000450436	0.000546958	0.001061742	0.000289566	0.00048261	0.000546958	0.00032174	0.000128696	0.000257392	6.43E-05
B_OTU3289	0	3.22E-05	3.22E-05	3.22E-05	0.000418262	3.22E-05	3.22E-05	9.65E-05	3.22E-05	0	0	3.22E-05	3.22E-05	0	3.22E-05	0	0	0	0	3.22E-05	0	3.22E-05	3.22E-05	3.22E-05	9.65E-05	3.22E-05	3.22E-05	0	0	0.000997394	9.65E-05	0.000128696	6.43E-05	0	3.22E-05	9.65E-05	6.43E-05	3.22E-05	6.43E-05	0.000193044	0	0	3.22E-05	3.22E-05	0	3.22E-05	9.65E-05	3.22E-05	3.22E-05
B_OTU3988	3.22E-05	3.22E-05	3.22E-05	6.43E-05	3.22E-05	0	9.65E-05	0	0	0	3.22E-05	3.22E-05	3.22E-05	0	0	0.00016087	6.43E-05	0	6.43E-05	0	0.00016087	3.22E-05	0	3.22E-05	3.22E-05	0.000128696	3.22E-05	3.22E-05	9.65E-05	0.000353914	0.000257392	0.000386088	0.000418262	0	3.22E-05	0.000289566	0.000450436	6.43E-05	0.000225218	9.65E-05	0.000225218	0	6.43E-05	0	0	3.22E-05	0.00016087	0.000193044	6.43E-05
B_OTU6238	0.001029568	0.000514784	0.000707828	0.001158264	0.00048261	0.001190438	0.000836524	0.000514784	0.001319134	0.001480004	0.001480004	0.0016087	0.000707828	0.000707828	0.000579132	0.000900872	0.00048261	0.00064348	0.001093916	0.000546958	0.000611306	0.001512178	0.001415656	0.00096522	0.00096522	0.001093916	0.001833918	0.002284354	0.001480004	0.000128696	0.000193044	0.000128696	0.000289566	0.000611306	0.000450436	0.000289566	0.000128696	0.000868698	0.000193044	0.000128696	0.000193044	0.000868698	0.000546958	0.000675654	0.000707828	0.000450436	0.000353914	0.000289566	0.000193044
B_OTU7836	0.000353914	0.000353914	0.000675654	0.000353914	0.00353914	0.000514784	0.00064348	0.002380876	9.65E-05	0.00032174	0.000257392	0.000353914	0.000900872	0.000772176	0.000740002	0.000546958	0.000933046	0.000772176	0.000418262	0.000707828	0.001737396	0.000579132	0.00032174	0.00064348	0.000546958	0.000900872	0.000289566	0.000353914	0.00048261	0.001222612	0.001480004	0.002445224	0.0016087	0.00080435	0.001093916	0.005823493	0.007239149	0.002380876	0.008783501	0.007110453	0.005437405	0.000675654	0.00241305	0.002123484	0.000868698	0.001061742	0.003603488	0.003635662	0.001994788
B_OTU7355	9.65E-05	0.00032174	0.000193044	3.22E-05	3.22E-05	6.43E-05	0.000128696	3.22E-05	0.000193044	0.00032174	0.000193044	0.000386088	0.000418262	0.000353914	0.000353914	0.000257392	0.00016087	0.000193044	3.22E-05	9.65E-05	0.000128696	6.43E-05	3.22E-05	6.43E-05	6.43E-05	0	0.00016087	0.00016087	0.000225218	3.22E-05	3.22E-05	6.43E-05	0	0.000386088	0.000546958	6.43E-05	0.000128696	0.000225218	0.000128696	0.000225218	3.22E-05	0.000289566	9.65E-05	0.000257392	0	6.43E-05	9.65E-05	3.22E-05	0
B_OTU65197	0.000418262	0.000900872	0.00032174	0.001544352	0.000193044	0.000707828	0.000933046	0.000418262	0.000353914	0.00064348	0.000611306	0.001254786	0.00064348	0.001029568	0.00064348	0.000772176	0.000772176	0.001029568	0.00080435	0.00080435	0.00048261	0.000740002	0.000868698	0.000740002	0.000546958	0.001254786	0.001383482	0.001673048	0.000193044	0.000225218	0.00016087	0.00032174	0.000128696	0.000514784	0.001415656	0.000128696	0.000289566	0.00080435	0.000193044	0.000289566	0.000225218	0.000740002	0.000386088	0.00032174	0.00032174	0.000128696	0.000257392	0.000193044	0.000193044
B_OTU53805	0.00112609	0.00176957	0.00112609	0.000225218	6.43E-05	0.000193044	0.000257392	0.000193044	0.000386088	0.00048261	0.000353914	0.00048261	0.00128696	0.001512178	0.001061742	0	0.000868698	0.000675654	0.00032174	0.00032174	9.65E-05	0.000353914	0.000353914	0.000289566	0.000128696	0.000289566	0.000128696	0.000193044	0.00032174	0	3.22E-05	6.43E-05	0.000128696	0.0016087	0.001222612	0.000900872	0.000579132	0.000418262	0.000386088	0.000289566	0.000450436	0.00096522	0.000128696	0.00016087	0.000225218	0.00016087	0.000193044	0.000128696	0.000193044
B_OTU71667	3.22E-05	0	0	0	9.65E-05	6.43E-05	0	9.65E-05	0	0	0	0	0	0	6.43E-05	0	3.22E-05	3.22E-05	3.22E-05	6.43E-05	3.22E-05	0.000128696	3.22E-05	9.65E-05	3.22E-05	6.43E-05	0	0	0	0.000353914	0.000707828	0.00048261	0.000289566	3.22E-05	0	9.65E-05	0.000193044	0	0.000193044	6.43E-05	0.00016087	0	6.43E-05	0	0	0	9.65E-05	0.000225218	0.000128696
B_OTU719	0.000514784	0.000740002	0.000418262	0.000193044	0.000193044	3.22E-05	0.000257392	3.22E-05	0.000418262	0.000386088	0.000193044	0.00016087	0.00096522	0.000868698	0.000740002	0.00016087	0.000450436	0.000418262	0.000289566	0.000225218	0.00016087	3.22E-05	0.00016087	0.00016087	0.00016087	0.00016087	9.65E-05	3.22E-05	0.000193044	3.22E-05	9.65E-05	9.65E-05	6.43E-05	0.000514784	0.000289566	0.000257392	0.000257392	0.000289566	0.000193044	0.000225218	6.43E-05	0.000740002	0.000289566	0.000257392	3.22E-05	9.65E-05	0	3.22E-05	6.43E-05
B_OTU3122	0.000675654	0.000997394	0.000514784	0.00048261	0.00032174	0.000579132	0.00032174	0.00032174	0.00064348	0.000418262	6.43E-05	0.000289566	0.001254786	0.00112609	0.001093916	6.43E-05	0.000836524	0.000740002	0.000128696	6.43E-05	0.000193044	0.00016087	0.00016087	0.000450436	0.000193044	0.000386088	3.22E-05	3.22E-05	0.000128696	3.22E-05	6.43E-05	6.43E-05	0	0.000740002	0.000707828	0.000193044	0.000257392	0.000450436	0.000257392	0.000128696	0.00032174	0.000740002	0.000225218	0.000450436	9.65E-05	0.000353914	6.43E-05	6.43E-05	0.000193044
B_OTU6884	0.00016087	0.000193044	0.00016087	0.000257392	3.22E-05	0.000225218	0.000193044	0.000257392	9.65E-05	9.65E-05	0.000257392	0.000193044	0.000257392	0.00048261	0.000128696	0.000289566	0.000257392	0.000289566	6.43E-05	0.00016087	6.43E-05	0.000128696	0.000257392	0.000193044	0.000193044	0.000257392	0.00016087	0.000193044	0.000225218	0	0	0	3.22E-05	0.00016087	0.000289566	0.00016087	0.000128696	0.000193044	0.000128696	3.22E-05	3.22E-05	6.43E-05	3.22E-05	9.65E-05	0.000193044	3.22E-05	3.22E-05	0	3.22E-05
B_OTU1946	0.000225218	9.65E-05	9.65E-05	0.000193044	0.000193044	0.000546958	0.00064348	0.000257392	0.000353914	0.000611306	0.000611306	0.001254786	0.00016087	3.22E-05	0.000128696	0.000257392	0.000128696	0	0.00096522	0.000289566	0.000386088	0.000353914	0.000868698	0.000289566	0.000675654	0.000225218	0.000257392	0.000514784	0.000225218	9.65E-05	9.65E-05	9.65E-05	0.000257392	3.22E-05	6.43E-05	6.43E-05	3.22E-05	6.43E-05	6.43E-05	3.22E-05	0	0.00032174	6.43E-05	0.000289566	0.000193044	0.00016087	0.000193044	9.65E-05	0.00016087
B_OTU5541	3.22E-05	6.43E-05	9.65E-05	6.43E-05	0.00032174	6.43E-05	6.43E-05	6.43E-05	3.22E-05	0.000128696	9.65E-05	6.43E-05	0.000128696	0	9.65E-05	3.22E-05	9.65E-05	9.65E-05	0.000128696	0.000193044	3.22E-05	0.000193044	3.22E-05	0.00032174	3.22E-05	0.000128696	6.43E-05	3.22E-05	0.000257392	0.000418262	0.000257392	0.001093916	0.000450436	6.43E-05	3.22E-05	0.000707828	0.000257392	9.65E-05	0.003088704	0.000900872	0.000225218	3.22E-05	0.000193044	0.000128696	6.43E-05	0.000225218	0.000514784	0.000514784	0.000418262
B_OTU8091	0	0	6.43E-05	3.22E-05	0.000418262	0	6.43E-05	0.000193044	3.22E-05	0	6.43E-05	0	0	3.22E-05	0	3.22E-05	0	3.22E-05	3.22E-05	6.43E-05	3.22E-05	0.000128696	3.22E-05	9.65E-05	6.43E-05	3.22E-05	3.22E-05	3.22E-05	9.65E-05	9.65E-05	0.000546958	0.000289566	0.000289566	3.22E-05	0	0.000225218	0.000257392	6.43E-05	6.43E-05	0.000193044	3.22E-05	0	3.22E-05	6.43E-05	6.43E-05	6.43E-05	0.000225218	0.000193044	6.43E-05
B_OTU54139	9.65E-05	0.00016087	0.000289566	0	3.22E-05	3.22E-05	3.22E-05	0.00016087	0.00016087	9.65E-05	9.65E-05	0.00016087	9.65E-05	9.65E-05	0.000225218	9.65E-05	6.43E-05	9.65E-05	3.22E-05	0	3.22E-05	3.22E-05	3.22E-05	3.22E-05	6.43E-05	3.22E-05	9.65E-05	0.000193044	0.000225218	3.22E-05	6.43E-05	3.22E-05	0	0.000353914	0.00016087	9.65E-05	3.22E-05	6.43E-05	6.43E-05	6.43E-05	3.22E-05	0.00032174	3.22E-05	0	3.22E-05	3.22E-05	0	0	0
F_OTU3426	0.000289566	0.00064348	0.000900872	0.000546958	0.00080435	0.001254786	0.000546958	0.000514784	9.65E-05	0.00048261	0.000128696	0.000611306	9.65E-05	0.000386088	0.00016087	0.001351308	0.000386088	0.00016087	0.00016087	0.00016087	0.001351308	0.000546958	0.000128696	0.001190438	0.000386088	0.000836524	0.000418262	0.000289566	0.000546958	0.000900872	0.003281748	0.001962614	0.000997394	9.65E-05	0.00016087	0.003088704	0.001640874	0.000933046	0.002155658	0.0032174	0.000289566	0	0.003024356	0.001029568	0.00176957	0.000997394	0.004311316	0.005437405	0.001029568
B_OTU3437	0	3.22E-05	3.22E-05	0	3.22E-05	9.65E-05	6.43E-05	3.22E-05	0	3.22E-05	0	0	6.43E-05	9.65E-05	6.43E-05	6.43E-05	0	0.00016087	6.43E-05	6.43E-05	6.43E-05	3.22E-05	3.22E-05	0	3.22E-05	0	0	0	6.43E-05	0.000386088	0.00016087	0.000997394	0.000128696	0.000193044	3.22E-05	0.001383482	0.000450436	0.000128696	0.000225218	0.000450436	0.001383482	3.22E-05	3.22E-05	6.43E-05	0	3.22E-05	0.00016087	0.000128696	0
B_OTU1403	0.000193044	3.22E-05	0.000225218	6.43E-05	0.00112609	0.000225218	0.000353914	0.000579132	0.000257392	0.00016087	0.000257392	0.000225218	3.22E-05	0.00016087	0	0.000128696	6.43E-05	0.00016087	3.22E-05	0.000386088	0.001994788	0.00016087	0.000128696	0.00048261	0.000514784	0.001319134	3.22E-05	0.000193044	0.000128696	0.002316528	0.001222612	0.001737396	0.001737396	3.22E-05	3.22E-05	0.00048261	0.000675654	0.00064348	0.001994788	0.001158264	0.000836524	0	0.005115666	0.00193044	0.001576526	0.001576526	0.005212188	0.004440012	0.003281748
B_OTU4318	0.000675654	0.000675654	0.000418262	0.001898266	0.000579132	0.001415656	0.000997394	0.000611306	0.002220006	0.001383482	0.002960008	0.003410444	0.000836524	0.000450436	0.00048261	0.001898266	0.000128696	0.000289566	0.00080435	0.00096522	0.001029568	0.000707828	0.001029568	0.001383482	0.001383482	0.000289566	0.001383482	0.002123484	0.00257392	0.000225218	0.000257392	0.000353914	0.000546958	0.00016087	0.00032174	0.000289566	0.000225218	0.000418262	0.000225218	0.000193044	0.000128696	0.000675654	0.000611306	0.000225218	0.00289566	0.001158264	0.000418262	0.000418262	0.000514784
B_OTU7557	0.000386088	0.000675654	0.000546958	0.000772176	0.00016087	0.000740002	0.000900872	0.000386088	0.000514784	0.00048261	0.000836524	0.00112609	0.001029568	0.000611306	0.000772176	0.000933046	0.00128696	0.000868698	0.00064348	0.000868698	0.000514784	0.00128696	0.000675654	0.000933046	0.000579132	0.000933046	0.001576526	0.001061742	0.001351308	0.000193044	0.00016087	0.000193044	0.000450436	0.000386088	0.000772176	0.00032174	0.00080435	0.001061742	0.000257392	0.000353914	0.000257392	0.000868698	0.000353914	0.000450436	0.00032174	0.000193044	0.000579132	0.000386088	0.000128696
B_OTU7446	3.22E-05	6.43E-05	6.43E-05	6.43E-05	0.00032174	9.65E-05	3.22E-05	0.000707828	0	0	0	0	6.43E-05	0	6.43E-05	0.000193044	9.65E-05	0	6.43E-05	0.000225218	0.000225218	0.000289566	0.000193044	0.000353914	0.000289566	0.000289566	0.000514784	0.00016087	0.000128696	0.003281748	0.004086098	0.00353914	0.003153052	3.22E-05	6.43E-05	0.00048261	0.000450436	0.000128696	0.000225218	0.000257392	0.00032174	0	0	0	3.22E-05	0	0.000450436	0.000675654	6.43E-05
B_OTU4663	6.43E-05	0.000418262	9.65E-05	0.000225218	0.000611306	0.000128696	0.000225218	0.00016087	3.22E-05	6.43E-05	0.00016087	0.000128696	0.00016087	0.000193044	0.000193044	0.00016087	0.000257392	0.00016087	0.000289566	0.000257392	0.00048261	0.000193044	0.000128696	0.00016087	0.000128696	0.00016087	0.000128696	6.43E-05	0.000225218	0.000836524	0.001480004	0.00080435	0.00064348	0.000128696	0.000193044	0.000772176	0.001222612	0.000225218	0.001190438	0.00064348	0.001383482	3.22E-05	0.000289566	0.000450436	9.65E-05	9.65E-05	0.00064348	0.000707828	0.000257392
B_OTU66768	3.22E-05	0	3.22E-05	0	3.22E-05	6.43E-05	9.65E-05	0	0	0	0	0	0	0	6.43E-05	0	3.22E-05	0	0	3.22E-05	3.22E-05	3.22E-05	0	0	0	0	0	0	0	0.000128696	0	0.000128696	9.65E-05	6.43E-05	0	0.00016087	0.000225218	0.00016087	0.00016087	0.00032174	0.000225218	0	0.000128696	3.22E-05	9.65E-05	0	3.22E-05	9.65E-05	6.43E-05
B_OTU5900	3.22E-05	6.43E-05	3.22E-05	3.22E-05	0.000193044	3.22E-05	0.000128696	9.65E-05	3.22E-05	3.22E-05	3.22E-05	0	3.22E-05	3.22E-05	3.22E-05	0	3.22E-05	6.43E-05	6.43E-05	3.22E-05	9.65E-05	0	3.22E-05	9.65E-05	3.22E-05	0	3.22E-05	0	0	0.000193044	3.22E-05	6.43E-05	0.000675654	0	3.22E-05	0.000128696	0.000257392	3.22E-05	0.00016087	9.65E-05	0.000193044	0	6.43E-05	0	0	6.43E-05	0.000225218	0.000353914	9.65E-05
B_OTU5406	6.43E-05	0	3.22E-05	6.43E-05	0.00064348	9.65E-05	6.43E-05	6.43E-05	3.22E-05	6.43E-05	0	0.000128696	0	0	6.43E-05	3.22E-05	0	6.43E-05	6.43E-05	0	0	6.43E-05	0	9.65E-05	3.22E-05	6.43E-05	0	0	6.43E-05	0.000740002	0.000128696	0.000386088	3.22E-05	9.65E-05	3.22E-05	0.00032174	0.000257392	6.43E-05	0.000257392	0.00016087	0.00048261	0	0.000128696	3.22E-05	0.00016087	6.43E-05	0.000193044	0.00048261	0.000128696
B_OTU2286	0.00016087	0.000353914	0.00032174	0.000514784	0.000128696	0.00048261	0.000289566	0.000546958	0.000450436	0.00032174	0.000257392	0.00016087	0.000450436	0.000868698	0.000868698	6.43E-05	0.000900872	0.000514784	0.00048261	0.000579132	0.00032174	0.000225218	0.000418262	0.00064348	0.000289566	0.000386088	9.65E-05	0.000257392	0.000386088	0	3.22E-05	3.22E-05	3.22E-05	0.00032174	0.000289566	6.43E-05	9.65E-05	0.000257392	0.000193044	0.000193044	3.22E-05	0.00032174	3.22E-05	0.00016087	9.65E-05	9.65E-05	3.22E-05	0.000128696	6.43E-05
B_OTU7065	0.00048261	0.000997394	0.000740002	0.000289566	0.000386088	0.00032174	0.000289566	0.000450436	0.000418262	0.000418262	0.000193044	0.000257392	0.003024356	0.002026962	0.001383482	0.001833918	0.000740002	0.000772176	0.000128696	0.000225218	0.000289566	6.43E-05	0.000225218	0.00016087	0.00032174	0.000353914	0.000353914	0.000289566	0.000225218	3.22E-05	0.00016087	0.000193044	6.43E-05	0.000868698	0.000740002	0.000675654	0.000418262	0.000450436	0.000450436	0.000772176	0.000900872	0.001254786	0.000128696	0.000128696	0.000225218	0.00016087	0.000128696	6.43E-05	9.65E-05
B_OTU6294	0.00032174	0.000418262	0.000193044	0.000289566	0.000611306	0.000353914	0.000353914	0.000193044	0.00016087	9.65E-05	0.000128696	0	0.000225218	0.000128696	0.000193044	0.000128696	0.000257392	0.00016087	0	0.000225218	0.00048261	9.65E-05	0.00016087	0.000225218	0.000193044	0.00016087	6.43E-05	0.00016087	0.000128696	0.000225218	0.00016087	0.000193044	0.000868698	0.000257392	0.000128696	0.000900872	0.000868698	0.000418262	0.00080435	0.000740002	0.001029568	0.00048261	0.000740002	9.65E-05	0.000450436	0.000514784	0.000900872	0.000900872	0.000418262
B_OTU62	9.65E-05	0	3.22E-05	9.65E-05	0.000128696	9.65E-05	3.22E-05	0.00016087	0	6.43E-05	3.22E-05	3.22E-05	6.43E-05	9.65E-05	3.22E-05	0.000128696	0	3.22E-05	0.000128696	0.00016087	9.65E-05	0.000193044	0.000128696	0.000128696	0.000193044	0.000128696	0.00032174	0.00016087	0.000128696	0.00080435	0.001190438	0.000772176	0.000933046	0	0.000128696	0.000193044	0.000225218	6.43E-05	0.00016087	0.00016087	0.000193044	0	3.22E-05	3.22E-05	0.000128696	0	9.65E-05	0.00016087	3.22E-05
B_OTU3605	0.002992182	0.001962614	0.001093916	0.00257392	0.000514784	0.0032174	0.002187832	0.001866092	0.003603488	0.003667836	0.00337827	0.002380876	0.002059136	0.002992182	0.001415656	0.00193044	0.001962614	0.002960008	0.002541746	0.00225218	0.001705222	0.002220006	0.002766964	0.002702616	0.002155658	0.002606094	0.002026962	0.002477398	0.002477398	0.000450436	0.00032174	0.000514784	0.000418262	0.002316528	0.001994788	0.00080435	0.00064348	0.001576526	0.000611306	0.000740002	0.000546958	0.00144783	0.000836524	0.001640874	0.000707828	0.001190438	0.00064348	0.00048261	0.000386088
B_OTU4226	0.000225218	0.000289566	0.000418262	0.000128696	9.65E-05	0	3.22E-05	6.43E-05	0.000353914	0.00032174	0.000128696	9.65E-05	0.000450436	0.000225218	0.000514784	0.000289566	0.000128696	0.000289566	6.43E-05	0	9.65E-05	3.22E-05	0.000128696	0	3.22E-05	3.22E-05	9.65E-05	0.000257392	0.000257392	6.43E-05	3.22E-05	0	6.43E-05	0.00032174	0.000193044	9.65E-05	0.00016087	9.65E-05	0.000128696	0.00016087	0.000257392	0.000579132	6.43E-05	6.43E-05	9.65E-05	6.43E-05	3.22E-05	3.22E-05	0.00016087
B_OTU11085	9.65E-05	0.000193044	6.43E-05	6.43E-05	0	6.43E-05	3.22E-05	0	0.000193044	0.000225218	3.22E-05	3.22E-05	0.000257392	0.00032174	0.000289566	0	0.00016087	6.43E-05	0	0	0	0	0	0	0	0	0	0	0	0	0	0	0	0.000353914	0.000193044	6.43E-05	6.43E-05	9.65E-05	0.000128696	6.43E-05	3.22E-05	0.000128696	3.22E-05	3.22E-05	6.43E-05	3.22E-05	0	0	3.22E-05
B_OTU10000	9.65E-05	3.22E-05	3.22E-05	0	0.000289566	0	6.43E-05	0.000128696	6.43E-05	3.22E-05	0	6.43E-05	0	0	3.22E-05	3.22E-05	6.43E-05	0	6.43E-05	0.00016087	0.000772176	6.43E-05	6.43E-05	3.22E-05	0.000193044	0.000128696	3.22E-05	3.22E-05	0	9.65E-05	6.43E-05	3.22E-05	0.000128696	9.65E-05	3.22E-05	0.000193044	0.00016087	0.000128696	0.000418262	0.000257392	6.43E-05	3.22E-05	0.001994788	0.000193044	0.000353914	0.00032174	0.000514784	0.000546958	6.43E-05
B_OTU1910	0.00064348	0.00016087	0.000514784	0.000353914	0	0.000225218	0.000193044	9.65E-05	0.000225218	6.43E-05	0.000193044	0.000128696	0.000836524	0.000514784	0.000900872	0.000900872	0.00048261	0.00048261	6.43E-05	6.43E-05	0.000257392	0.000128696	0.000193044	0.000193044	0.000128696	0.000225218	0.00064348	0.00048261	0.000193044	3.22E-05	0.00016087	9.65E-05	3.22E-05	0.00064348	0.000772176	0.000386088	0.000128696	0.000418262	0.000225218	0.000386088	0.000257392	0.000997394	0.000193044	0.00016087	9.65E-05	9.65E-05	3.22E-05	0.00016087	0.00016087
B_OTU2443	6.43E-05	9.65E-05	6.43E-05	3.22E-05	0.000193044	9.65E-05	6.43E-05	0.000128696	6.43E-05	3.22E-05	6.43E-05	9.65E-05	0	0	3.22E-05	6.43E-05	6.43E-05	0	3.22E-05	0.00016087	9.65E-05	9.65E-05	0.000225218	6.43E-05	3.22E-05	6.43E-05	0.000193044	0	0.00016087	0.00064348	0.000579132	0.00112609	0.000579132	6.43E-05	6.43E-05	0.000353914	0.000289566	0.00016087	0.00032174	0.00048261	0.000450436	3.22E-05	0.000193044	3.22E-05	0.000128696	0.000128696	0.000546958	0.000836524	0.000289566
F_OTU3508	0.005598275	0.005984363	0.002220006	0.00530871	0.001061742	0.002702616	0.001351308	0.003024356	0.010295679	0.009362633	0.007078279	0.010553071	0.011293073	0.012740903	0.00466523	0.008204369	0.006273929	0.005533927	0.001029568	0.000900872	0.00176957	0.000514784	0.000289566	0.002284354	0.000868698	0.000740002	0.004922622	0.004246968	0.005115666	0.000257392	0	0.00080435	0.000579132	0.00514784	0.009748721	0.002927834	0.001898266	0.002477398	0.003796532	0.006402625	0.004858274	0.00450436	0.002123484	0.002445224	0.001640874	0.00096522	0.001383482	0.001254786	0.001673048
B_OTU1665	0.00016087	0.000193044	0.000257392	0.000257392	0.002960008	0.000225218	0.000353914	0.00032174	9.65E-05	9.65E-05	0.00016087	3.22E-05	3.22E-05	9.65E-05	0.000128696	0.000128696	6.43E-05	6.43E-05	0.00032174	0.000257392	0.000289566	0.000353914	0.000353914	0.000450436	0.000257392	0.000193044	0.000289566	0.000257392	0.000418262	0.002702616	0.002638268	0.003153052	0.001737396	6.43E-05	6.43E-05	0.00209131	0.001544352	0.000225218	0.000418262	0.001029568	0.000611306	6.43E-05	0.000193044	0.000128696	0.00032174	0.00016087	0.00128696	0.002220006	0.001319134
B_OTU1781	0.00289566	0.002960008	0.002606094	0.005276536	0.001705222	0.00530871	0.005437405	0.003828706	0.003506966	0.003185226	0.005598275	0.005533927	0.004375664	0.00370001	0.003313922	0.007367845	0.005276536	0.00418262	0.006306103	0.007721759	0.006885235	0.008558283	0.007625237	0.006402625	0.005920015	0.007078279	0.010713941	0.005694797	0.005791319	0.001158264	0.00225218	0.00193044	0.002831312	0.002541746	0.003925228	0.002026962	0.003024356	0.006370451	0.003346096	0.002541746	0.001962614	0.004954796	0.003249574	0.00305653	0.00386088	0.00225218	0.002123484	0.003346096	0.001640874
B_OTU5476	0.001640874	0.001351308	0.000997394	0.002220006	0.00048261	0.001029568	0.000900872	0.00144783	0.001319134	0.001480004	0.000900872	0.00112609	0.000900872	0.001866092	0.001093916	0.000868698	0.00144783	0.002445224	0.000868698	0.000997394	0.000997394	0.001029568	0.000997394	0.000933046	0.00112609	0.00128696	0.001319134	0.001061742	0.000836524	0.000193044	0.000257392	0.000225218	0.000193044	0.001994788	0.001158264	0.000611306	0.000675654	0.000900872	0.000675654	0.000418262	0.000675654	0.001866092	0.000546958	0.00048261	0.00048261	0.000546958	0.000257392	0.000418262	0.000514784
B_OTU71649	0.000386088	0.000257392	0.00016087	0.00032174	6.43E-05	9.65E-05	0.00016087	9.65E-05	0.000128696	0.000225218	6.43E-05	0.000128696	0.000836524	0.000740002	0.000225218	0.000418262	0.000257392	0.000772176	6.43E-05	0.000128696	0.000128696	9.65E-05	0.00016087	0.000193044	0.000128696	0.00016087	0.00048261	0.000225218	0.000289566	3.22E-05	6.43E-05	0	0.000128696	0.000900872	0.00064348	0.00016087	6.43E-05	0.000353914	0.000193044	0.00016087	9.65E-05	0.00048261	0.000225218	0.000128696	0	6.43E-05	0.000128696	0	0.000193044
B_OTU3059	0.000514784	0.000933046	0.000611306	0.001190438	0.000257392	0.000579132	0.00048261	0.000546958	0.000450436	0.000546958	0.000546958	0.00080435	0.00064348	0.00064348	0.000257392	0.000772176	0.000675654	0.000707828	0.000611306	0.000579132	0.000579132	0.000546958	0.00064348	0.000289566	0.00048261	0.00064348	0.000997394	0.001029568	0.000772176	0.00016087	0.00016087	0.00016087	6.43E-05	0.000740002	0.000579132	0.000289566	0.000353914	0.00032174	0.000289566	0.000353914	0.000514784	0.000386088	0.000257392	0.000128696	0.00016087	0.000128696	0.000418262	9.65E-05	9.65E-05
B_OTU1513	6.43E-05	0.000386088	0.00016087	0.000128696	0.001254786	0.000128696	0.000257392	0.001254786	0.000128696	6.43E-05	6.43E-05	6.43E-05	0.000193044	3.22E-05	9.65E-05	0.000225218	6.43E-05	0.000128696	0.00016087	0.000257392	0.000836524	0.000225218	0.000450436	0.00048261	0.000257392	0.000546958	0.00016087	0.000128696	3.22E-05	0.002509572	0.0016087	0.001351308	0.001705222	3.22E-05	0	0.001383482	0.000707828	9.65E-05	0.001254786	0.00128696	0.000900872	0.00016087	0.000707828	0.000289566	0.000740002	0.000353914	0.001833918	0.002541746	0.000353914
B_OTU2570	0.001640874	0.00144783	0.000675654	0.002831312	0.000611306	0.001061742	0.001351308	0.001673048	0.000418262	0.000772176	0.000868698	0.00080435	0.001093916	0.001480004	0.000546958	0.001319134	0.001029568	0.001576526	0.001383482	0.001093916	0.001480004	0.00128696	0.001222612	0.001415656	0.001190438	0.001640874	0.00193044	0.001737396	0.001480004	0.000514784	0.000225218	0.000353914	0.000353914	0.001061742	0.001158264	0.000514784	0.000386088	0.000675654	0.000611306	0.000546958	0.000740002	0.000900872	0.000546958	0.000707828	0.000514784	0.000675654	0.000450436	0.000418262	0.000418262
B_OTU55231	0.000193044	0.000225218	6.43E-05	0.000611306	6.43E-05	0.000257392	0.000257392	0.000289566	0.00032174	0.000353914	0.000386088	0.000740002	0.00048261	0.00048261	0.000257392	0.00016087	0.000257392	0.000225218	0.000997394	0.000450436	0.000450436	0.000546958	0.000514784	0.000772176	0.000772176	0.000386088	0.000128696	0.000289566	0.000257392	6.43E-05	0	0.000128696	0.000128696	0.000353914	0.000546958	0.000193044	0.000193044	0.000450436	0.000225218	0.000128696	0	0.00032174	9.65E-05	0.000353914	0.000257392	0.000128696	0.000128696	6.43E-05	0.00016087
B_OTU4067	0.000740002	0.000128696	9.65E-05	0.000289566	0.00016087	0.001061742	0.000225218	0	0.000193044	0.00032174	0.000514784	0.000225218	6.43E-05	0	6.43E-05	0.000128696	0.000289566	0.000353914	0.000450436	0.000418262	0.000225218	0.000386088	0.000611306	0.000611306	0.000611306	0.000193044	0.001061742	0.000675654	0.000353914	3.22E-05	3.22E-05	6.43E-05	3.22E-05	9.65E-05	0.000128696	6.43E-05	6.43E-05	9.65E-05	6.43E-05	3.22E-05	6.43E-05	0	9.65E-05	0.00016087	9.65E-05	6.43E-05	9.65E-05	9.65E-05	9.65E-05
B_OTU7434	0.000128696	0.000289566	0.00032174	0.000418262	0.000225218	0.000386088	0.000611306	0.000257392	0.000193044	0.000257392	0.000707828	0.000514784	0.00016087	6.43E-05	0.00016087	0.000546958	9.65E-05	0.000193044	0.000353914	0.000386088	0.000257392	0.000579132	0.000675654	0.00064348	0.000514784	0.000353914	0.000450436	0.000546958	0.000225218	0.00016087	0	3.22E-05	3.22E-05	0.000128696	0	6.43E-05	0.000128696	0.000193044	6.43E-05	3.22E-05	3.22E-05	6.43E-05	0.000128696	0.00016087	0.000546958	0.000193044	6.43E-05	0.000257392	0.00016087
B_OTU56284	3.22E-05	0	3.22E-05	0	3.22E-05	0	0	6.43E-05	0	0	3.22E-05	0	0	0	0	3.22E-05	0	0	3.22E-05	3.22E-05	9.65E-05	6.43E-05	0	3.22E-05	0	6.43E-05	3.22E-05	0	3.22E-05	0.000193044	0.00048261	0.000289566	0.000353914	0	0	0.00016087	9.65E-05	0	0	9.65E-05	9.65E-05	0	6.43E-05	3.22E-05	3.22E-05	0	6.43E-05	6.43E-05	0.000193044
B_OTU4973	0.000193044	0.000257392	0.000353914	0.000225218	9.65E-05	0.00016087	0.000289566	0.000128696	0.000997394	0.000514784	0.001994788	0.001898266	0.00144783	0.00064348	0.000772176	0.001383482	0.000868698	0.000450436	0.00016087	0.000193044	0.00016087	0.000353914	0.000418262	0.00032174	0.000193044	0.000418262	0.000900872	0.000257392	0.000740002	0.000225218	0	6.43E-05	6.43E-05	0.001512178	0.001190438	0.000353914	0.000546958	0.000740002	0.000611306	0.000514784	0.000418262	0.001029568	0.000353914	0.000128696	0.000386088	0.00016087	0.000128696	0	0.000193044
B_OTU6803	0.000900872	0.001222612	0.000868698	0.000546958	0.000225218	0.00016087	0.000418262	0.000257392	0.00048261	0.000740002	0.000225218	0.00032174	0.001319134	0.001029568	0.00080435	0.00048261	0.000675654	0.000836524	0.00032174	0.000418262	0.000353914	0.000193044	0.000257392	0.000386088	0.000193044	0.000450436	0.000514784	0.000450436	0.000418262	3.22E-05	9.65E-05	3.22E-05	0.000225218	0.000707828	0.000740002	0.000257392	0.000450436	0.00048261	0.000546958	0.00032174	0.000386088	0.001158264	0.000193044	0.000128696	0.00032174	0.000257392	0.000257392	0.000193044	0.000257392
B_OTU2258	0.001866092	0.001705222	0.001029568	0.001898266	0.000289566	0.000675654	0.00064348	0.000386088	0.000707828	0.000514784	0.000707828	0.000675654	0.00128696	0.001640874	0.000450436	0.000611306	0.000836524	0.002155658	0.001222612	0.000707828	0.00064348	0.00048261	0.00080435	0.000836524	0.00048261	0.000997394	0.000611306	0.000740002	0.000611306	0.000128696	0.000128696	0.000128696	0.000128696	0.00128696	0.00112609	0.000353914	0.00048261	0.000579132	0.000225218	0.000450436	0.00032174	0.0016087	3.22E-05	0.000225218	0.000193044	0.000193044	9.65E-05	0.000128696	0.000225218
B_OTU8221	0.00193044	0.0016087	0.002026962	0.001673048	0.000933046	0.00193044	0.001833918	0.002638268	0.002348702	0.001962614	0.001962614	0.001737396	0.00257392	0.002992182	0.002509572	0.001705222	0.002509572	0.001833918	0.001351308	0.002477398	0.001383482	0.001351308	0.001158264	0.001544352	0.001898266	0.001415656	0.001544352	0.001544352	0.000933046	0.000611306	0.000707828	0.001190438	0.001415656	0.006273929	0.003024356	0.00370001	0.002380876	0.002799138	0.003410444	0.002638268	0.001962614	0.004954796	0.001512178	0.001994788	0.000675654	0.001222612	0.001898266	0.00176957	0.001351308
B_OTU5064	6.43E-05	0	3.22E-05	3.22E-05	0.000225218	3.22E-05	0.000128696	6.43E-05	0	0	0	0	0	0.00016087	0.00016087	3.22E-05	6.43E-05	0.00016087	3.22E-05	0.000193044	0	0	9.65E-05	0.000128696	0.000128696	6.43E-05	0	0	6.43E-05	0.001737396	0.001640874	0.001383482	0.000386088	0.000128696	0.000193044	0.001158264	0.00096522	9.65E-05	0.000193044	0.000450436	0.001190438	3.22E-05	3.22E-05	0	0	3.22E-05	0.000193044	0.000257392	9.65E-05
B_OTU8857	6.43E-05	0.000193044	6.43E-05	0.000225218	0.000128696	0.000257392	0.000128696	6.43E-05	6.43E-05	3.22E-05	0	9.65E-05	3.22E-05	9.65E-05	0.000128696	0	3.22E-05	6.43E-05	0	0	0	0	0	0	0	3.22E-05	0	0	0	9.65E-05	0	3.22E-05	0	0.000128696	3.22E-05	0.001415656	0.000707828	0.000289566	0.000740002	0.000933046	0.00048261	0	0.000289566	6.43E-05	0	9.65E-05	0.000128696	0.000418262	0.000128696
B_OTU4712	0.000740002	0.000514784	0.003185226	0.001093916	0.000353914	0.000933046	0.000611306	0.000225218	0.001833918	0.000933046	0.000836524	0.001190438	0.002155658	0.00144783	0.00112609	0.00241305	0.001061742	0.00176957	0.000611306	0.000836524	0.000579132	0.000868698	0.000836524	0.000611306	0.000514784	0.001093916	0.001351308	0.001093916	0.001254786	0.000257392	0.000128696	0.000225218	0.000353914	0.0016087	0.00096522	0.001093916	0.000611306	0.001705222	0.00096522	0.000997394	0.000740002	0.003571314	0.000611306	0.000546958	0.000900872	0.000579132	0.000386088	0.000418262	0.00032174
B_OTU2164	0.00080435	0.000450436	0.00016087	0.00048261	0.00016087	0.000772176	0.000418262	0.000353914	0.000418262	0.000836524	0.001158264	0.000450436	0.000289566	0.00032174	0.000257392	0.00096522	0.00016087	0.000772176	0.00080435	0.00048261	0.000386088	0.00048261	0.000386088	0.000450436	0.000418262	0.000579132	0.000740002	0.000353914	0.000257392	6.43E-05	0.000128696	3.22E-05	3.22E-05	0.00064348	0.00032174	9.65E-05	3.22E-05	0.000225218	0.000225218	6.43E-05	6.43E-05	0.000128696	0.000289566	0.000128696	0.000128696	0.000257392	0.000128696	0.000128696	0.000128696
B_OTU5209	3.22E-05	3.22E-05	0	0	0.000128696	0	0	0.000225218	0	3.22E-05	0	0	0	3.22E-05	3.22E-05	3.22E-05	6.43E-05	0	6.43E-05	0	0.000128696	6.43E-05	3.22E-05	0	0	6.43E-05	9.65E-05	3.22E-05	0	0.00032174	0.000225218	0.00016087	0.000225218	3.22E-05	3.22E-05	0.00016087	6.43E-05	0	6.43E-05	6.43E-05	6.43E-05	0	6.43E-05	3.22E-05	3.22E-05	0	0.00016087	0.000128696	0.000128696
B_OTU1132	3.22E-05	6.43E-05	6.43E-05	3.22E-05	9.65E-05	9.65E-05	0.000128696	3.22E-05	0	0	0	3.22E-05	3.22E-05	6.43E-05	0	0	0	0	3.22E-05	3.22E-05	0.000128696	0.00016087	9.65E-05	6.43E-05	6.43E-05	0.00016087	3.22E-05	9.65E-05	3.22E-05	0.000707828	0.000353914	0.000193044	0.000289566	0	3.22E-05	0.00016087	9.65E-05	3.22E-05	3.22E-05	0.00016087	0.00016087	3.22E-05	3.22E-05	0	0	0	6.43E-05	0.000386088	3.22E-05
B_OTU8884	0.000128696	0.000225218	0.00048261	0.000289566	9.65E-05	0.00032174	0.000289566	0.00016087	0.000579132	0.00064348	0.000836524	0.00048261	0.00032174	0.00048261	0.000675654	0.000257392	0.000193044	0.000386088	0.000128696	0.000193044	6.43E-05	0.00016087	0.00016087	0.000193044	0.00016087	3.22E-05	0.000546958	0.000418262	0.000707828	3.22E-05	0.000128696	6.43E-05	9.65E-05	0.000546958	0.000353914	0.000225218	0.000225218	0.000418262	0.00032174	0.00032174	0.000193044	0.000450436	0.000128696	0.000193044	0.000225218	0.000450436	0.000128696	9.65E-05	6.43E-05
B_OTU4311	0.00128696	0.001190438	0.00096522	0.001705222	0.000707828	0.001222612	0.001962614	0.00337827	0.000900872	0.000740002	0.001640874	0.001351308	0.001351308	0.001512178	0.00096522	0.001158264	0.001673048	0.001254786	0.001222612	0.001415656	0.001029568	0.001866092	0.001383482	0.001544352	0.001544352	0.00144783	0.000418262	0.001093916	0.001061742	0.000225218	0.000128696	0.000225218	0.000225218	0.00080435	0.000772176	0.000289566	0.000193044	0.000772176	0.000450436	0.000514784	0.000289566	0.000900872	0.000740002	0.001254786	0.00080435	0.00128696	0.00048261	0.00048261	0.000675654
B_OTU1798	0.000579132	0.000353914	0.000450436	0.001994788	0.000289566	0.000933046	0.000514784	0.000675654	0.00048261	0.000514784	0.000772176	0.00353914	0.00032174	0.000289566	0.000418262	0.000611306	0.00048261	0.000353914	0.001093916	0.000740002	0.000933046	0.001351308	0.000675654	0.000836524	0.00064348	0.000772176	0.000900872	0.00064348	0.001093916	0.00032174	0.000353914	9.65E-05	0.000257392	0.000225218	0.000386088	0.000193044	0.000289566	0.000418262	0.000225218	0.000193044	0.000546958	0.000353914	0.000772176	0.000740002	0.000546958	0.000546958	0.00048261	0.000225218	0.000546958
B_OTU8024	3.22E-05	9.65E-05	0.000225218	6.43E-05	0.00209131	0.000257392	0.000193044	0.000128696	6.43E-05	6.43E-05	0.000128696	6.43E-05	9.65E-05	6.43E-05	0	9.65E-05	3.22E-05	6.43E-05	0.000193044	0.00016087	0.000128696	0.000257392	0.00032174	0.000193044	0.000225218	0.000193044	0.000128696	0.000128696	0	0.003024356	0.001640874	0.001705222	0.00128696	0.00016087	6.43E-05	0.0016087	0.000611306	0.000257392	0.000450436	0.000257392	0.002831312	3.22E-05	0.00080435	0.000353914	0.00128696	0.00080435	0.000675654	0.000675654	0.000418262
B_OTU64274	0.00402175	0.003153052	0.002927834	0.002187832	0.000386088	0.001158264	0.00144783	0.001737396	0.000386088	0.00128696	0.000740002	0.001222612	0.004086098	0.003153052	0.00193044	0.000579132	0.001673048	0.005726971	0.00176957	0.001383482	0.000514784	0.000900872	0.00144783	0.00096522	0.00080435	0.001833918	0.000514784	0.000675654	0.000450436	9.65E-05	6.43E-05	0.00016087	0.000289566	0.003635662	0.003120878	0.000772176	0.00032174	0.000740002	0.00048261	0.000675654	0.000450436	0.002992182	0.000289566	0.000257392	0.000289566	0.000257392	0.000193044	0.000257392	0.000257392
B_OTU2582	0.00193044	0.002220006	0.000707828	0.00080435	0.000225218	0.000611306	0.000450436	0.000546958	0.001415656	0.001673048	0.000289566	0.000836524	0.001576526	0.001801744	0.001222612	0.00032174	0.001029568	0.001415656	0.00032174	0.000289566	0.000193044	0.000289566	9.65E-05	0.000450436	0.000193044	0.000675654	0.00016087	0.000193044	0.000514784	0.000225218	0	0.000128696	0.00016087	0.00193044	0.001061742	0.000257392	0.000514784	0.00064348	9.65E-05	0.000514784	0.000225218	0.00176957	0.000289566	0.000353914	0.00032174	0.00048261	0.000128696	9.65E-05	0.000193044
F_OTU4129	0.005598275	0.001833918	0.007721759	0.003732184	0.000225218	0.000675654	0.00112609	0.002026962	0.002799138	0.002992182	0.00176957	0.00193044	0.021620926	0.00418262	0.001544352	0.00048261	0.001093916	0.019047006	6.43E-05	0.004086098	0.000868698	9.65E-05	0.000289566	0.000386088	9.65E-05	0.000193044	0.002284354	0.002799138	0.000740002	3.22E-05	0.000450436	6.43E-05	0.00032174	0.004118272	0.008397413	0.004214794	0.001544352	0.002220006	0.004697404	0.005276536	0.005887841	0.003313922	0.000257392	0.00080435	0.000707828	0.000353914	0.000418262	0.000257392	0.00080435
B_OTU7642	0.000514784	0.00048261	0.000611306	0.000353914	0.00016087	0.000193044	0.000257392	0.000193044	0.00016087	0.000225218	0	0.000193044	0.000450436	0.00096522	0.000707828	0.000257392	0.000418262	0.000386088	9.65E-05	0.000289566	9.65E-05	9.65E-05	3.22E-05	6.43E-05	0.00016087	0.000193044	0.00016087	0.000225218	0.000193044	6.43E-05	6.43E-05	3.22E-05	3.22E-05	0.000386088	0.000900872	6.43E-05	6.43E-05	0.000193044	0.000128696	0.000128696	9.65E-05	0.000546958	9.65E-05	0.000257392	0.000193044	0.000128696	9.65E-05	6.43E-05	0.000193044
B_OTU4358	6.43E-05	0.000225218	0.000128696	0.000128696	0.000257392	0.000128696	0.00016087	3.22E-05	6.43E-05	6.43E-05	6.43E-05	6.43E-05	0	3.22E-05	6.43E-05	0.000128696	3.22E-05	3.22E-05	0.00016087	0.00016087	0.000289566	6.43E-05	9.65E-05	0.000128696	0.00016087	0.000193044	0.00016087	9.65E-05	0.000128696	0.000514784	0.001254786	0.001383482	0.001480004	0	9.65E-05	0.001640874	0.000386088	0.000128696	0.000257392	0.001061742	0.00048261	0.000225218	0.000225218	6.43E-05	0.000193044	9.65E-05	0.000868698	0.001576526	0.000514784
B_OTU6531	0.000128696	0.000128696	3.22E-05	0.000611306	3.22E-05	0.000289566	0.000257392	9.65E-05	0.00032174	0.000386088	0.000386088	0.000546958	6.43E-05	9.65E-05	9.65E-05	0.00016087	6.43E-05	0.00032174	0.000289566	0.000257392	0.000257392	0.000193044	0.000257392	0.000225218	9.65E-05	0.000225218	0.000289566	0.000289566	0.000353914	9.65E-05	3.22E-05	9.65E-05	9.65E-05	9.65E-05	0.000128696	6.43E-05	3.22E-05	0	3.22E-05	9.65E-05	0.000128696	0	0.00016087	0.00016087	0.000193044	6.43E-05	6.43E-05	3.22E-05	3.22E-05
B_OTU3939	6.43E-05	3.22E-05	0	6.43E-05	0.000289566	3.22E-05	9.65E-05	9.65E-05	0.000193044	9.65E-05	3.22E-05	0	0.000128696	0.000128696	0.000128696	0.00016087	0	0.000128696	6.43E-05	0	0.000225218	3.22E-05	6.43E-05	3.22E-05	6.43E-05	0.000128696	6.43E-05	3.22E-05	6.43E-05	0.000740002	0.00016087	0.000386088	6.43E-05	0.00016087	0.000128696	0.00080435	0.000579132	0.000418262	0.001029568	0.001190438	0.00064348	3.22E-05	0.000386088	0.00016087	0.00032174	0.000257392	0.00112609	0.001158264	0.000353914
B_OTU3634	6.43E-05	0	9.65E-05	6.43E-05	0.000353914	0.000193044	0.000193044	6.43E-05	3.22E-05	0	3.22E-05	6.43E-05	9.65E-05	0	3.22E-05	3.22E-05	6.43E-05	6.43E-05	9.65E-05	0.000128696	6.43E-05	0.000128696	0.00016087	0.00016087	3.22E-05	3.22E-05	3.22E-05	3.22E-05	0	0.000128696	0.000193044	0.000225218	0.00016087	6.43E-05	0	0.000546958	0.000289566	0.000128696	0.00032174	0.000225218	0.000257392	0	0.000257392	0.000193044	0.000193044	6.43E-05	0.000225218	0.000257392	0.000193044
B_OTU4563	0.00016087	3.22E-05	6.43E-05	3.22E-05	3.22E-05	6.43E-05	3.22E-05	0	3.22E-05	0	0	3.22E-05	0	0	0	9.65E-05	0	0	6.43E-05	0	0	0	0	0	0	0	3.22E-05	3.22E-05	0	9.65E-05	9.65E-05	0.000225218	0.000353914	0	0	0.000386088	0.000353914	6.43E-05	0.00032174	0.000193044	0.000193044	3.22E-05	0.000289566	0	0.000128696	6.43E-05	0.00032174	0.000193044	0.000257392
B_OTU5140	0.001222612	0.000257392	0.000128696	0.000386088	0.000193044	0.00080435	0.000675654	0.000675654	0.000257392	0.000289566	0.000675654	0.00016087	0.000128696	0.000289566	0	0.00144783	0.000128696	9.65E-05	0.00064348	0.000900872	0.000225218	0.000514784	0.000707828	0.00064348	0.000836524	0.001190438	0.00048261	0.000225218	0.000353914	9.65E-05	9.65E-05	6.43E-05	6.43E-05	0.000257392	0.000386088	3.22E-05	6.43E-05	0.000225218	9.65E-05	3.22E-05	0.000128696	0	6.43E-05	0.000579132	9.65E-05	0.000257392	0.000289566	0.000128696	0.000193044
B_OTU7551	0.000225218	0.00016087	6.43E-05	0.000225218	0	0.000450436	0.000128696	9.65E-05	0.000193044	0.000225218	0.000418262	0.000386088	6.43E-05	9.65E-05	6.43E-05	0.000289566	0.000128696	0.00016087	0.000289566	0.000193044	0.000193044	0.00032174	0.00016087	0.000225218	6.43E-05	0.000257392	0.000418262	0.00032174	0.000353914	6.43E-05	6.43E-05	3.22E-05	3.22E-05	3.22E-05	9.65E-05	0	3.22E-05	3.22E-05	0	6.43E-05	3.22E-05	0.000193044	0.000193044	9.65E-05	0.000128696	9.65E-05	9.65E-05	6.43E-05	3.22E-05
B_OTU5979	0.000225218	0.000289566	0.001866092	0.000193044	9.65E-05	0.000225218	9.65E-05	0.000418262	0.000514784	0.000193044	0.000579132	0.00032174	0.000900872	0.000450436	0.001222612	0.001029568	0.00048261	0.000418262	0.00016087	6.43E-05	0.000386088	0.00048261	0.000386088	0.000128696	0.000353914	0.000193044	0.00128696	0.000353914	0.000418262	9.65E-05	6.43E-05	0.000128696	6.43E-05	0.002187832	0.000836524	0.000579132	0.001319134	0.001061742	0.000386088	0.00048261	0.000289566	0.002992182	0.00032174	0.000225218	0.000225218	0.000289566	0.000289566	0.000225218	0.000225218
B_OTU7108	0.000418262	0.000225218	0.000225218	0.000386088	3.22E-05	0.000514784	0.000418262	6.43E-05	0.000225218	0.000193044	0.000289566	0.000193044	6.43E-05	3.22E-05	0.000128696	0.00032174	6.43E-05	6.43E-05	0.00032174	0.000225218	0.000289566	0.000386088	0.000353914	0.000289566	0.000257392	0.000257392	0.000193044	0.00016087	0.00032174	9.65E-05	9.65E-05	9.65E-05	9.65E-05	3.22E-05	6.43E-05	0	0	3.22E-05	3.22E-05	6.43E-05	0	6.43E-05	9.65E-05	0.000128696	0.00016087	6.43E-05	3.22E-05	3.22E-05	9.65E-05
B_OTU4298	0.001351308	0.000707828	0.000868698	0.000868698	9.65E-05	0.001480004	0.000900872	0.000514784	0.000740002	0.001061742	0.000707828	0.001383482	0.000740002	0.000707828	0.001383482	0.00096522	0.00144783	0.001029568	0.000772176	0.000772176	0.000611306	0.000900872	0.000836524	0.000868698	0.000740002	0.000707828	0.000997394	0.00128696	0.000675654	0.000193044	9.65E-05	0.00016087	0.000225218	0.00112609	0.000997394	0.000450436	0.000289566	0.00096522	0.000386088	0.000289566	0.00048261	0.000707828	0.000257392	0.000514784	0.000193044	0.000353914	0.000193044	0.000386088	0.000225218
B_OTU8043	0.000772176	0.00080435	0.000257392	0.000772176	0.000353914	0.00080435	0.000450436	0.00064348	0.000418262	0.000772176	0.000450436	0.000514784	0.000772176	0.00080435	0.000933046	0.000418262	0.001158264	0.00128696	0.000353914	0.000418262	0.000546958	0.000611306	0.000353914	0.000353914	0.000450436	0.00032174	0.000611306	0.00048261	0.000353914	3.22E-05	0.00032174	0.000225218	0.00016087	0.00096522	0.001061742	0.00048261	0.00064348	0.00064348	0.000740002	0.000546958	0.000836524	0.00048261	0.00064348	0.00064348	0.00032174	0.000546958	0.000289566	0.000257392	0.000418262
B_OTU7797	0.000289566	3.22E-05	9.65E-05	0.000418262	3.22E-05	0.000353914	0.00016087	6.43E-05	0.000193044	0.000386088	0.000450436	0.000353914	3.22E-05	9.65E-05	0	0.000450436	6.43E-05	0.000225218	0.00064348	0.000418262	0.000193044	0.000707828	0.000353914	0.000418262	0.000225218	0.000546958	0.000611306	0.00032174	0.000225218	0.00016087	6.43E-05	0.00016087	9.65E-05	3.22E-05	6.43E-05	0	0	3.22E-05	6.43E-05	0	6.43E-05	0.000128696	0.000257392	9.65E-05	0.000257392	0.000128696	0.000128696	3.22E-05	0.000128696
B_OTU1751	6.43E-05	9.65E-05	6.43E-05	3.22E-05	0.00016087	9.65E-05	9.65E-05	6.43E-05	3.22E-05	6.43E-05	6.43E-05	0	0.000128696	0	0	6.43E-05	3.22E-05	3.22E-05	3.22E-05	6.43E-05	3.22E-05	3.22E-05	9.65E-05	0.00016087	0.000193044	6.43E-05	3.22E-05	6.43E-05	3.22E-05	0.002509572	0.001093916	0.004440012	0.001576526	6.43E-05	3.22E-05	0.000257392	0.000193044	0	0.00016087	0.000353914	0.000257392	3.22E-05	3.22E-05	0	0.000289566	3.22E-05	0.001576526	0.000997394	0.000289566
B_OTU60124	3.22E-05	0.000128696	6.43E-05	6.43E-05	6.43E-05	3.22E-05	6.43E-05	0.000128696	0	3.22E-05	3.22E-05	0	3.22E-05	3.22E-05	3.22E-05	3.22E-05	0	0	6.43E-05	3.22E-05	0.00016087	9.65E-05	6.43E-05	0	3.22E-05	6.43E-05	0	3.22E-05	6.43E-05	0.000289566	0.00032174	0.000353914	0.000257392	0	3.22E-05	0.000128696	0.000353914	3.22E-05	0.000193044	0.00016087	3.22E-05	0	0	3.22E-05	0	0	0.000193044	0.000546958	0.000193044
B_OTU7753	0.003989576	0.005469579	0.003571314	0.004086098	0.001093916	0.003925228	0.004214794	0.002960008	0.003442618	0.003249574	0.004858274	0.004922622	0.005244362	0.004600882	0.0048261	0.004086098	0.006563495	0.00514784	0.003925228	0.003088704	0.003249574	0.004279142	0.003088704	0.00370001	0.0032174	0.00337827	0.004761752	0.002831312	0.003571314	0.001093916	0.000868698	0.001544352	0.001801744	0.004793926	0.005083492	0.003506966	0.003024356	0.006466973	0.00418262	0.004246968	0.003088704	0.005212188	0.004440012	0.004118272	0.003989576	0.002992182	0.002187832	0.002026962	0.002380876
B_OTU4551	3.22E-05	0	0	3.22E-05	0.00016087	3.22E-05	9.65E-05	3.22E-05	9.65E-05	0	0	3.22E-05	0	3.22E-05	6.43E-05	3.22E-05	0	3.22E-05	3.22E-05	9.65E-05	0.000128696	6.43E-05	3.22E-05	9.65E-05	3.22E-05	0.00016087	3.22E-05	6.43E-05	3.22E-05	0.000386088	0.000353914	0.000193044	0.000257392	6.43E-05	0	0.000128696	6.43E-05	3.22E-05	0.000128696	0.000128696	6.43E-05	6.43E-05	0	0	6.43E-05	3.22E-05	0.000257392	0.000450436	9.65E-05
B_OTU57849	0.000353914	0.000418262	0.00016087	9.65E-05	0	3.22E-05	3.22E-05	0	0.000193044	0.000289566	3.22E-05	0.000225218	0.000353914	0.000353914	0.000289566	3.22E-05	3.22E-05	9.65E-05	0	9.65E-05	0	3.22E-05	0	3.22E-05	3.22E-05	3.22E-05	0	3.22E-05	9.65E-05	0	0	6.43E-05	0	0.000257392	0.000225218	0	3.22E-05	0.00016087	0.000128696	9.65E-05	3.22E-05	0.00016087	6.43E-05	0.000128696	0	6.43E-05	0	3.22E-05	6.43E-05
F_OTU4448	0.000193044	0.000193044	0.000257392	9.65E-05	0.000289566	0.000450436	9.65E-05	3.22E-05	0	0	6.43E-05	0	3.22E-05	0.000128696	6.43E-05	0.001351308	0	0.000128696	0	0	0	0.000257392	0.000193044	0.00032174	0.000289566	0.000579132	0.000386088	0.000514784	0.000386088	0.012901773	0.019851356	0.005694797	0.013287861	3.22E-05	0	0.001061742	0.000353914	0.000225218	0.000579132	0.001061742	0.000611306	0	0.00016087	0.00016087	3.22E-05	0.000128696	0.001254786	0.00225218	0.000193044
B_OTU7137	6.43E-05	0	6.43E-05	0	0	0	3.22E-05	3.22E-05	0	0	0	0	0	0	0	0	0	6.43E-05	0	3.22E-05	3.22E-05	6.43E-05	3.22E-05	9.65E-05	0	6.43E-05	6.43E-05	3.22E-05	6.43E-05	0.000193044	0.000772176	0.00080435	0.000707828	3.22E-05	0	3.22E-05	0.000289566	6.43E-05	3.22E-05	0.00016087	3.22E-05	0	0	0	0	0	0.000128696	0.00032174	9.65E-05
B_OTU5546	0.000740002	0.000579132	0.00048261	0.001093916	0.00032174	0.001029568	0.000514784	0.000900872	0.000740002	0.00064348	0.000933046	0.001029568	0.000997394	0.001351308	0.001319134	0.00080435	0.000675654	0.000772176	0.000933046	0.000707828	0.001093916	0.000707828	0.001190438	0.00096522	0.000675654	0.000933046	0.001029568	0.000933046	0.001512178	9.65E-05	6.43E-05	0.00032174	0.00032174	0.000740002	0.00032174	0.000386088	0.00048261	0.00080435	0.00016087	0.000353914	0.000579132	0.000514784	0.000386088	0.000546958	0.000740002	0.000546958	0.000386088	0.000514784	0.000418262
B_OTU5190	0.000257392	0.000193044	0.000289566	0.000353914	9.65E-05	0.000386088	0.000257392	0.000257392	0.000386088	0.000289566	0.000675654	0.00032174	9.65E-05	3.22E-05	0.000418262	0.000772176	0.000128696	6.43E-05	0.000353914	0.00032174	0.000289566	0.000225218	0.00048261	0.000257392	0.000353914	0.000225218	0.00048261	0.000450436	0.000257392	9.65E-05	0.000128696	6.43E-05	0.000193044	0.000128696	0.00016087	3.22E-05	6.43E-05	0.00016087	6.43E-05	6.43E-05	0	6.43E-05	0.000257392	0	0.000353914	0.000225218	0.000128696	0.00016087	0.00016087
B_OTU5731	0.00048261	0.000579132	0.001640874	0.000579132	6.43E-05	0.000353914	0.000225218	3.22E-05	0.001801744	0.000772176	0.000353914	0.000225218	0.001833918	0.001737396	0.00048261	3.22E-05	0.000193044	0.000546958	3.22E-05	0.000128696	9.65E-05	9.65E-05	6.43E-05	0.000225218	0.000386088	6.43E-05	0.000128696	6.43E-05	6.43E-05	3.22E-05	9.65E-05	9.65E-05	0.000128696	0.001029568	0.000675654	0.000386088	0.000289566	0.000193044	0.000257392	0.000128696	0.000193044	0.001544352	0.000289566	0.000193044	0.000289566	0.00048261	9.65E-05	3.22E-05	6.43E-05
B_OTU57322	3.22E-05	0	0	6.43E-05	3.22E-05	0	6.43E-05	0	3.22E-05	0	0	0	3.22E-05	3.22E-05	0	0	0	3.22E-05	6.43E-05	3.22E-05	3.22E-05	0	0	0	0	3.22E-05	3.22E-05	0	3.22E-05	0.000353914	6.43E-05	0.00016087	9.65E-05	3.22E-05	0	0.00016087	0.000128696	6.43E-05	6.43E-05	6.43E-05	0.000193044	0	0	0	0	6.43E-05	0.000193044	9.65E-05	3.22E-05
B_OTU7586	9.65E-05	0.000289566	0.00032174	9.65E-05	3.22E-05	9.65E-05	6.43E-05	3.22E-05	0.000128696	6.43E-05	0.000193044	0.000193044	0.00032174	0.000257392	0.000386088	0.000193044	0.000289566	0.00016087	3.22E-05	0.00016087	9.65E-05	0.000128696	0.000128696	9.65E-05	3.22E-05	0.000289566	9.65E-05	0.00016087	0.000257392	3.22E-05	0	0	9.65E-05	0.000353914	0.000353914	0.000289566	0.000225218	0.000289566	0.000193044	9.65E-05	0.000193044	0.000514784	9.65E-05	0.000128696	0.000128696	0.00016087	6.43E-05	0	6.43E-05
B_OTU34357	0.000836524	0.000386088	0.000418262	0.000997394	0.000128696	0.00032174	0.000611306	0.00016087	0.000193044	6.43E-05	0.00016087	0.000289566	0.001029568	0.00048261	0.000450436	0.000225218	0.000257392	0.000546958	0.000418262	0.000225218	0.000128696	0.000418262	0.00032174	0.00032174	0.000353914	0.000353914	0.000257392	0.000225218	0.000128696	6.43E-05	0	0	6.43E-05	0.000836524	0.001093916	0.000225218	0.00016087	6.43E-05	0.00016087	0.00016087	9.65E-05	0.00048261	0.000128696	0.000128696	6.43E-05	3.22E-05	6.43E-05	3.22E-05	9.65E-05
B_OTU6033	0.000225218	0.000225218	0.000353914	3.22E-05	0	0.000193044	0	3.22E-05	0.00016087	0.000225218	3.22E-05	6.43E-05	0.000225218	0.000289566	0.00032174	0	6.43E-05	0	0	0	0	0	0	6.43E-05	0	0	3.22E-05	0.000128696	3.22E-05	3.22E-05	3.22E-05	0	0	0.000128696	9.65E-05	3.22E-05	0.000128696	9.65E-05	9.65E-05	0.000193044	6.43E-05	9.65E-05	9.65E-05	3.22E-05	6.43E-05	6.43E-05	0	0	0
B_OTU7109	0.000772176	0.000546958	0.000579132	0.000289566	0.000128696	0.000514784	0.000353914	0.000257392	0.000257392	0.000128696	0.000257392	0.000289566	9.65E-05	0.00016087	6.43E-05	0.000386088	3.22E-05	0.000128696	0.000386088	0.000289566	0.000128696	0.000289566	0.000225218	0.000225218	0.000193044	0.000128696	0.000707828	0.000353914	0.000289566	3.22E-05	0	0	6.43E-05	9.65E-05	3.22E-05	0	0	6.43E-05	3.22E-05	6.43E-05	3.22E-05	9.65E-05	9.65E-05	0.000128696	3.22E-05	0.000128696	3.22E-05	9.65E-05	3.22E-05
B_OTU6282	0.000386088	0.000740002	0.000418262	0.000386088	0.00016087	0.000707828	0.000579132	0.000836524	0.000257392	0.000193044	0.000418262	0.000289566	9.65E-05	6.43E-05	6.43E-05	0.000386088	0.000579132	0.00048261	0.00096522	0.000868698	0.00064348	0.000868698	0.000868698	0.000868698	0.00080435	0.00096522	0.000257392	0.000257392	0.000128696	9.65E-05	9.65E-05	3.22E-05	6.43E-05	0.000225218	0.000386088	9.65E-05	0.000193044	0.000386088	0.000193044	0.00016087	0.000225218	0.000225218	0.000257392	0.000289566	0.000289566	0.000128696	0.000193044	0.000193044	0.000128696
B_OTU5010	0.000128696	0.000128696	9.65E-05	0.00016087	0	0.000193044	0.000193044	6.43E-05	6.43E-05	0.000257392	0.000225218	0.000193044	0.000257392	0.000353914	0.000707828	0.000289566	0.00048261	0.00016087	6.43E-05	0.00016087	3.22E-05	9.65E-05	9.65E-05	9.65E-05	9.65E-05	0.00016087	0.000257392	0.000128696	0.000193044	0	3.22E-05	3.22E-05	0	0.000193044	0.00048261	0.000225218	6.43E-05	0.000353914	3.22E-05	0.000128696	6.43E-05	0.000193044	6.43E-05	3.22E-05	0.000128696	0.00016087	9.65E-05	0.00016087	0
F_OTU2378	6.43E-05	0.00048261	0.000193044	3.22E-05	3.22E-05	6.43E-05	3.22E-05	3.22E-05	0.000353914	0.00048261	0.00016087	0.00016087	0.000128696	0.000997394	0.000353914	9.65E-05	6.43E-05	0.000128696	6.43E-05	3.22E-05	0	0	0	3.22E-05	0	0	6.43E-05	3.22E-05	0	0	0	3.22E-05	0	0.000772176	0	0.000289566	0.00016087	0.00112609	0.000193044	0.00048261	0.000707828	0.000193044	0	3.22E-05	0	0	0	9.65E-05	3.22E-05
B_OTU72425	0.000450436	0.000450436	0.00016087	0.000289566	0.000128696	9.65E-05	0.00016087	0.00016087	0.00032174	0.00064348	0.000353914	0.000225218	0.000225218	0.000450436	0.000353914	0.000193044	0.000193044	0.000353914	0.000128696	6.43E-05	6.43E-05	0.000128696	6.43E-05	0.000128696	6.43E-05	9.65E-05	0.00016087	0.000193044	0.000418262	0	0.000128696	6.43E-05	0	0.00048261	0.000450436	0.000128696	0.000225218	9.65E-05	0.000289566	3.22E-05	9.65E-05	0.000225218	0.00016087	0.00016087	9.65E-05	0.000128696	3.22E-05	6.43E-05	0.000128696
F_OTU2693	0.003024356	0.000868698	0.001512178	0.001093916	0.000450436	0.000900872	0.00144783	0.000707828	0.002155658	0.003088704	0.002960008	0.001994788	0.004954796	0.005630449	0.011325247	0.002026962	0.001383482	0.003088704	0.000257392	0.000611306	0.001029568	0.000418262	0.000128696	0.00064348	0.00064348	0.000675654	0.001190438	0.001061742	0.001222612	3.22E-05	0	0.00048261	0.000450436	0.004922622	0.005051318	0.00209131	0.001544352	0.002220006	0.001962614	0.002992182	0.002509572	0.001415656	0.000386088	0.002380876	0.001383482	0.001093916	0.00048261	0.000933046	0.000450436
B_OTU3654	0.000386088	0.000193044	0.00048261	0.000514784	0.00016087	0.000707828	0.000514784	0.000353914	0.00048261	0.00016087	0.000546958	0.000418262	0.000128696	3.22E-05	0.000418262	0.00096522	0.000128696	0.000193044	0.00016087	0.000450436	0.000225218	0.000514784	0.000386088	0.000450436	0.00064348	0.000386088	0.000193044	0.000257392	0.000611306	0	0	6.43E-05	3.22E-05	6.43E-05	0.000128696	6.43E-05	6.43E-05	0.000353914	0.000128696	6.43E-05	6.43E-05	0.000257392	6.43E-05	0.000128696	0.000193044	0.000225218	9.65E-05	0.000128696	0.00016087
B_OTU7622	0.000128696	0.000289566	0.00016087	6.43E-05	0.00048261	9.65E-05	0.000225218	0.000418262	6.43E-05	9.65E-05	3.22E-05	6.43E-05	0	0	3.22E-05	6.43E-05	3.22E-05	0	0.000193044	0.000386088	0.00096522	0.000225218	6.43E-05	0.000257392	0.000933046	0.000707828	3.22E-05	6.43E-05	0	0.000353914	0.000128696	0.001093916	0.000772176	9.65E-05	3.22E-05	0.000514784	0.000257392	0.000257392	0.000257392	0.000193044	0.000289566	3.22E-05	0.001061742	0.000579132	0.00048261	0.000514784	0.00241305	0.00193044	0.000740002
B_OTU828	0.000257392	0.000289566	0.00032174	0.000353914	6.43E-05	0.000450436	0.000257392	0.000289566	0.000257392	0.000193044	0.000225218	0.00032174	0.000225218	0.000289566	9.65E-05	0.00016087	0.000675654	0.00032174	0.00048261	0.000193044	0.000128696	0.000289566	0.000289566	0.000128696	0.000193044	0.000289566	0.000450436	0.000257392	0.000418262	3.22E-05	3.22E-05	3.22E-05	0	0.000353914	0.00016087	9.65E-05	6.43E-05	6.43E-05	0.000289566	9.65E-05	6.43E-05	9.65E-05	0.000128696	0	0.000128696	9.65E-05	3.22E-05	9.65E-05	0.00016087
B_OTU2154	0.000418262	0.00048261	0.00032174	0.000546958	0.000128696	0.000707828	0.00048261	0.000257392	0.000193044	0.00032174	0.000868698	0.000868698	0.000450436	0.000546958	0.00032174	0.000257392	0.000514784	0.000546958	0.000611306	0.000546958	0.000289566	0.000740002	0.000740002	0.00048261	0.000386088	0.00032174	0.000257392	0.000257392	0.000193044	0.00016087	3.22E-05	0.000128696	6.43E-05	0.000386088	0.00048261	9.65E-05	0.000128696	0.000579132	0.000546958	0.00016087	0.00016087	0.000257392	0.000225218	0.00080435	0.000128696	0.000225218	0.000128696	3.22E-05	0.000193044
B_OTU6429	3.22E-05	0	6.43E-05	6.43E-05	0.000128696	9.65E-05	6.43E-05	0	0	0	0	0	3.22E-05	3.22E-05	3.22E-05	3.22E-05	3.22E-05	3.22E-05	0	0	6.43E-05	0	6.43E-05	0	0	0	0	0	3.22E-05	0.00032174	0	3.22E-05	9.65E-05	3.22E-05	9.65E-05	0.000289566	0.000193044	6.43E-05	0.000128696	0.000128696	9.65E-05	0	0.00032174	0	0	3.22E-05	0.000289566	0.000225218	0
B_OTU4231	0	3.22E-05	6.43E-05	3.22E-05	0.00016087	0.00016087	9.65E-05	6.43E-05	0.00016087	0	3.22E-05	3.22E-05	3.22E-05	3.22E-05	6.43E-05	3.22E-05	3.22E-05	0	3.22E-05	0.00016087	0.000128696	0.000193044	0.000128696	9.65E-05	9.65E-05	6.43E-05	6.43E-05	0.000128696	9.65E-05	0.001061742	0.00048261	0.000836524	0.000450436	6.43E-05	6.43E-05	0.00048261	0.00016087	0.000193044	0.000514784	0.000707828	0.00016087	0	9.65E-05	0	0.00032174	0.000353914	0.000289566	0.000514784	0.00016087
B_OTU6078	0.00016087	3.22E-05	0.00032174	0.000289566	3.22E-05	0.00016087	0.00016087	9.65E-05	0.000289566	0.000257392	0.000225218	0.00048261	0.001705222	0.000386088	0.00080435	0.000128696	0.000193044	0.000740002	6.43E-05	6.43E-05	0.000225218	0.000128696	6.43E-05	0.00016087	0.00032174	9.65E-05	0	9.65E-05	0.000225218	0	0	6.43E-05	3.22E-05	0.000514784	0.000675654	0.00016087	0.000257392	0.000289566	0.000257392	0.000257392	0.000289566	0.00064348	9.65E-05	0.000128696	0.000193044	0.00016087	6.43E-05	9.65E-05	0.00016087
B_OTU7559	0.00064348	0.000579132	0.00048261	0.000386088	0.000579132	0.001254786	0.000675654	0.001061742	0.00064348	0.000418262	0.000707828	0.000386088	0.000257392	0.000193044	0.000418262	0.001351308	0.000225218	0.000193044	0.000257392	0.000289566	0.000933046	0.000579132	0.00048261	0.000611306	0.00048261	0.000450436	0.000836524	0.000514784	0.000772176	6.43E-05	0.000225218	0.000193044	0.000193044	0.000128696	0.000193044	0.000289566	0.000353914	0.000353914	9.65E-05	0.000418262	6.43E-05	0.00016087	0.00032174	0.000225218	0.000514784	0.000450436	0.000289566	0.000128696	0.000289566
B_OTU6815	0.001640874	0.001512178	0.001061742	0.00225218	0.00048261	0.00176957	0.001673048	0.001254786	0.001254786	0.0016087	0.001061742	0.001512178	0.0016087	0.002123484	0.001480004	0.001158264	0.001962614	0.002380876	0.001351308	0.001415656	0.001705222	0.001319134	0.001833918	0.001029568	0.001319134	0.001383482	0.000740002	0.000900872	0.000900872	0.000353914	0.00016087	0.000257392	0.00032174	0.001351308	0.001351308	0.000611306	0.000611306	0.001029568	0.000868698	0.000386088	0.000611306	0.001415656	0.000579132	0.00080435	0.00048261	0.000675654	0.000418262	0.000450436	0.000450436
B_OTU3375	9.65E-05	0.000225218	0.000257392	0	3.22E-05	3.22E-05	9.65E-05	9.65E-05	0.000193044	9.65E-05	6.43E-05	3.22E-05	6.43E-05	0.000289566	0.00016087	3.22E-05	0.000289566	0.000514784	0	0	0	0	3.22E-05	0	3.22E-05	0	0	0	0	0	0	0	0	0.000128696	0.00016087	6.43E-05	3.22E-05	0.000289566	6.43E-05	0.000128696	3.22E-05	0.000257392	6.43E-05	0.000128696	3.22E-05	6.43E-05	3.22E-05	0	6.43E-05
B_OTU7334	0.000353914	0.00048261	0.000418262	0.000836524	9.65E-05	0.000418262	0.000418262	0.000289566	0.00032174	0.000289566	0.000225218	0.000386088	0.000611306	0.00080435	0.00032174	0.000836524	0.000579132	0.001351308	0.000579132	0.000611306	0.00032174	0.000675654	0.000772176	0.000546958	0.000289566	0.000418262	0.00080435	0.000579132	0.00048261	9.65E-05	0.000128696	3.22E-05	0.000128696	0.000353914	0.000740002	9.65E-05	0.00032174	0.000772176	0.000128696	0.000128696	0.000289566	0.000579132	0.000128696	9.65E-05	0.000128696	0.000128696	0.000257392	0.000193044	0.00016087
B_OTU2573	0.00016087	0.000225218	0.000193044	0.000257392	0.000128696	0.00048261	0.000611306	0.000514784	6.43E-05	6.43E-05	0.000128696	0.000450436	0.00016087	0.00016087	0.000128696	0.000257392	0.000611306	0.000514784	0.000386088	0.000579132	0.000450436	0.000514784	0.000514784	0.000418262	0.000514784	0.000257392	0.000257392	6.43E-05	6.43E-05	3.22E-05	6.43E-05	6.43E-05	9.65E-05	0.000193044	0.000386088	6.43E-05	0.00016087	0.000418262	0.000128696	0.000128696	0.000257392	0.000225218	6.43E-05	0.000193044	0.000225218	6.43E-05	6.43E-05	3.22E-05	0.000128696
B_OTU5434	0.000868698	0.001222612	0.00032174	0.000514784	0.00016087	0.000353914	0.00032174	0.000418262	0.000450436	0.000514784	0.00016087	0.000128696	0.00080435	0.00112609	0.001061742	0.000128696	0.00064348	0.000997394	0.000546958	0.000257392	0.000289566	0.000193044	0.000450436	0.000289566	9.65E-05	0.00032174	6.43E-05	6.43E-05	0.00016087	6.43E-05	3.22E-05	6.43E-05	9.65E-05	0.000772176	0.001061742	0.000740002	0.000836524	0.000418262	0.000353914	0.00048261	0.000353914	0.000579132	0.00016087	9.65E-05	0.000128696	0.000289566	6.43E-05	6.43E-05	9.65E-05
B_OTU9714	0.001061742	0.000546958	0.000386088	9.65E-05	9.65E-05	0.00016087	0.00016087	3.22E-05	0.000289566	0.000900872	6.43E-05	0.000128696	0.000193044	0.000418262	0.00016087	3.22E-05	0.000418262	0.000707828	3.22E-05	3.22E-05	0	0	6.43E-05	9.65E-05	0	0	6.43E-05	0	0.000257392	6.43E-05	0	3.22E-05	0	0.000611306	0.000418262	0.00016087	0.000128696	9.65E-05	0.000225218	0.000128696	9.65E-05	0.000257392	0.00016087	9.65E-05	0.00016087	0.000128696	0	3.22E-05	3.22E-05
B_OTU3532	3.22E-05	6.43E-05	0.00016087	0.00032174	0.000611306	0.000353914	0.000353914	0.000740002	0.000289566	0.000193044	6.43E-05	9.65E-05	0.00016087	9.65E-05	0.00016087	0.000193044	0.00016087	0.000128696	6.43E-05	0.000225218	0.000611306	0.000386088	0.000353914	0.000418262	0.000289566	0.000257392	3.22E-05	9.65E-05	0.000225218	0.00096522	0.001640874	0.00080435	0.000868698	0.000128696	6.43E-05	0.000386088	0.00016087	9.65E-05	0.00032174	0.00080435	0.000128696	0.00016087	0.000289566	0.000289566	0.000546958	0.000579132	0.00080435	0.000740002	0.000289566
B_OTU2629	3.22E-05	3.22E-05	3.22E-05	0.000128696	0.001705222	0.00016087	0.000386088	0.000579132	0.00016087	6.43E-05	0.000128696	0.000225218	0.000193044	0.000193044	0.000128696	9.65E-05	0.00016087	0.000225218	0.000193044	0.00016087	0.000225218	0.000418262	0.000128696	0.000353914	0.000225218	0.000257392	0.00016087	0.000225218	0.000193044	0.001383482	0.00080435	0.00064348	0.000289566	9.65E-05	6.43E-05	0.000868698	0.000225218	0.000257392	0.000579132	0.000514784	0.000579132	0.000225218	0.000193044	0.000225218	0.000514784	0.000353914	0.00096522	0.000707828	0.00016087
B_OTU9631	0.00016087	9.65E-05	3.22E-05	9.65E-05	0	0.000193044	6.43E-05	6.43E-05	9.65E-05	3.22E-05	0.00016087	6.43E-05	9.65E-05	0.000128696	3.22E-05	3.22E-05	9.65E-05	0.000128696	9.65E-05	0.000128696	6.43E-05	0.000193044	0.000193044	0.000128696	0.000128696	0.000225218	6.43E-05	0.000128696	9.65E-05	6.43E-05	0	0	0	6.43E-05	6.43E-05	3.22E-05	6.43E-05	9.65E-05	0	0	3.22E-05	9.65E-05	9.65E-05	0	0	6.43E-05	6.43E-05	3.22E-05	0
B_OTU10683	9.65E-05	6.43E-05	6.43E-05	0.000193044	0.000128696	0.000257392	0.000128696	9.65E-05	6.43E-05	0.000193044	0.000675654	0.000353914	9.65E-05	6.43E-05	6.43E-05	0.00048261	0.000128696	0.000128696	0.000514784	0.000193044	0.000128696	0.000450436	0.000225218	0.000225218	0.000128696	0.000193044	0.000546958	6.43E-05	0.000193044	6.43E-05	6.43E-05	0	0	3.22E-05	3.22E-05	3.22E-05	0	9.65E-05	3.22E-05	0	6.43E-05	9.65E-05	0	3.22E-05	9.65E-05	6.43E-05	9.65E-05	9.65E-05	9.65E-05
B_OTU8099	0.000289566	0.00032174	0.000193044	9.65E-05	3.22E-05	0.000257392	0.000386088	0.000193044	0.000225218	0.000257392	0.000386088	0.00032174	0.00048261	0.000675654	0.000289566	0.000418262	0.000546958	0.00032174	0.000128696	0.000225218	0.000225218	0.000225218	0.000128696	0.000289566	3.22E-05	0.000128696	0.000225218	0.000289566	0.000450436	3.22E-05	9.65E-05	3.22E-05	6.43E-05	0.000225218	0.000225218	0.000128696	0.00016087	0.000193044	6.43E-05	0.000193044	9.65E-05	0.000386088	9.65E-05	0.000225218	0.000225218	0.000128696	0	0.000128696	9.65E-05
B_OTU18889	0	3.22E-05	0	3.22E-05	0.000289566	0	0	0.00016087	0	3.22E-05	3.22E-05	0	0	0	0	0	3.22E-05	6.43E-05	3.22E-05	3.22E-05	0.000128696	0	0.000128696	0	0	0	3.22E-05	3.22E-05	3.22E-05	0.000225218	0.000128696	0.000353914	0.000193044	0	3.22E-05	0.00016087	0.000289566	0	0.000193044	0.000128696	9.65E-05	0	9.65E-05	3.22E-05	0	0	0.000257392	0.000353914	0.000128696
B_OTU61769	3.22E-05	0	0	0.00016087	9.65E-05	9.65E-05	9.65E-05	0.000128696	9.65E-05	0	0.000772176	0.000225218	0	6.43E-05	0	0.000289566	3.22E-05	3.22E-05	0.000772176	0.000128696	9.65E-05	0.000289566	0.000546958	0.000289566	0.000128696	0.000450436	0.000257392	0.000193044	9.65E-05	0	3.22E-05	6.43E-05	3.22E-05	0	0	0	3.22E-05	3.22E-05	0	0	0	0	6.43E-05	3.22E-05	0.000128696	3.22E-05	3.22E-05	3.22E-05	0
F_OTU2761	0.000514784	0.000740002	0.001190438	0.000128696	0.00048261	0.001576526	0.000418262	6.43E-05	9.65E-05	3.22E-05	6.43E-05	0.000193044	0.000257392	9.65E-05	3.22E-05	0.001640874	0.00016087	0.000546958	0.000128696	3.22E-05	0.000128696	0.000675654	0.000740002	0.00032174	0.001061742	0.000353914	0.000386088	0.000418262	0.000514784	0.000997394	0.000418262	0.00193044	0.000418262	3.22E-05	6.43E-05	0.001866092	0.001801744	0.000225218	0.00096522	0.011807857	0.004954796	0.000225218	0.00193044	0.000353914	9.65E-05	0.001158264	0.003603488	0.005887841	0.00064348
B_OTU5967	3.22E-05	3.22E-05	0	6.43E-05	0.000128696	6.43E-05	3.22E-05	0.000128696	6.43E-05	0	0	0	3.22E-05	0.00016087	3.22E-05	6.43E-05	0.000128696	0.000128696	0.000225218	0.000128696	0.00016087	9.65E-05	0.000257392	0.000128696	0.000225218	0.00016087	0.000257392	0.000128696	6.43E-05	0.00128696	0.000675654	0.001093916	0.000386088	6.43E-05	0	0.00032174	0.000225218	0.00016087	0.000289566	0.000418262	0.00048261	0	0.000128696	0	0	0	0.000289566	0.000225218	0.000193044
B_OTU55565	0.000257392	0.000353914	0.00016087	0.00032174	0	0.000257392	6.43E-05	9.65E-05	6.43E-05	0.000289566	0.000257392	0.000450436	0.00032174	0.00016087	0.000193044	0.00016087	0.000257392	0.000514784	9.65E-05	0.000128696	9.65E-05	0.00016087	0.000193044	0.000128696	0.000128696	0.00016087	0.000193044	0.000289566	0.000193044	0	0	3.22E-05	6.43E-05	0.00064348	0.00048261	3.22E-05	6.43E-05	0.000225218	0.000128696	9.65E-05	9.65E-05	0.000353914	6.43E-05	9.65E-05	9.65E-05	9.65E-05	3.22E-05	3.22E-05	3.22E-05
F_OTU4335	0.001512178	0.00128696	0.003571314	0.001383482	0.00337827	0.001833918	0.001833918	0.00289566	0.000353914	0.001190438	0.002927834	0.000772176	0.000289566	0.000675654	0.000740002	0.00337827	0.000611306	0.000868698	0.00064348	0.001254786	0.006466973	0.002026962	0.001222612	0.001833918	0.002477398	0.002123484	0.001737396	0.002059136	0.002284354	0.001544352	0.010520897	0.006434799	0.002863486	0.000257392	0.000289566	0.006595669	0.001512178	0.000740002	0.005469579	0.002992182	0.001673048	0.00016087	0.004568708	0.006113059	0.003313922	0.005662623	0.009877417	0.014253081	0.00434349
B_OTU202	0	6.43E-05	3.22E-05	0	0.000675654	3.22E-05	3.22E-05	0	0	3.22E-05	3.22E-05	0	0	3.22E-05	3.22E-05	0	0	0	3.22E-05	3.22E-05	0	3.22E-05	0	3.22E-05	6.43E-05	6.43E-05	6.43E-05	3.22E-05	0.000128696	0.000193044	0.00112609	0.000450436	9.65E-05	0.000128696	3.22E-05	0.00016087	0.000128696	0.000128696	0.000546958	0.00016087	0.000128696	0	0	6.43E-05	9.65E-05	3.22E-05	0.000257392	6.43E-05	9.65E-05
B_OTU2105	3.22E-05	0.000193044	0.000128696	6.43E-05	0	0	3.22E-05	0	6.43E-05	6.43E-05	3.22E-05	3.22E-05	3.22E-05	0.00032174	0.00048261	6.43E-05	3.22E-05	0.00016087	0	6.43E-05	6.43E-05	3.22E-05	3.22E-05	0	0	6.43E-05	0	6.43E-05	6.43E-05	0	0	0	3.22E-05	0.000193044	6.43E-05	6.43E-05	3.22E-05	6.43E-05	6.43E-05	9.65E-05	0	0.000257392	3.22E-05	0	3.22E-05	0	0	0	3.22E-05
B_OTU1635	6.43E-05	0	6.43E-05	3.22E-05	6.43E-05	6.43E-05	0.00016087	0.000193044	3.22E-05	3.22E-05	0.000128696	3.22E-05	6.43E-05	3.22E-05	0	9.65E-05	3.22E-05	0	6.43E-05	6.43E-05	0.000353914	3.22E-05	3.22E-05	3.22E-05	0.000225218	0.000225218	9.65E-05	3.22E-05	6.43E-05	3.22E-05	6.43E-05	0.000225218	0.00016087	6.43E-05	3.22E-05	9.65E-05	9.65E-05	0.000193044	0.000257392	6.43E-05	0.000225218	0	0.000546958	0.001061742	0.00032174	0.00032174	0.00032174	0.000353914	0.000353914
B_OTU3292	0.000450436	0.000225218	0.000933046	0.000707828	0.000128696	0.000514784	0.000257392	0.000128696	0.00016087	0.000257392	0.00048261	0.000611306	0.000353914	0.000546958	0.000386088	0.000772176	0.000836524	0.000772176	0.00032174	0.00016087	0.00032174	0.000257392	0.000386088	0.000257392	0.000353914	0.000546958	0.000289566	0.000900872	0.000450436	0.000128696	3.22E-05	0.00016087	0.00016087	0.000933046	0.000611306	0.000128696	0.000128696	0.000418262	9.65E-05	0.00016087	9.65E-05	0.00064348	0.000193044	0.00016087	6.43E-05	0.00016087	0.000128696	9.65E-05	6.43E-05
B_OTU9150	0.000193044	0.00016087	9.65E-05	0.000257392	0.000128696	0.00032174	0.000450436	0.00016087	0.000514784	0.000386088	9.65E-05	0.00032174	0.000193044	0.000257392	0.000386088	0.00016087	0.00016087	0.000128696	0.00064348	0.000193044	0.000225218	0.00032174	0.000257392	0.000418262	0.000193044	0.000418262	0.000386088	0.000611306	0.000418262	9.65E-05	3.22E-05	9.65E-05	3.22E-05	0.000257392	0.000193044	9.65E-05	9.65E-05	0.000353914	6.43E-05	9.65E-05	0	9.65E-05	9.65E-05	0.000193044	0.000289566	0.000193044	3.22E-05	9.65E-05	9.65E-05
B_OTU5428	0.000289566	0.000193044	9.65E-05	0.00048261	6.43E-05	0.00048261	0.000193044	0.000225218	9.65E-05	0.000353914	0.000128696	0.000225218	0	3.22E-05	3.22E-05	0.000450436	3.22E-05	0.000450436	0.000257392	9.65E-05	0.00032174	0.000289566	0.00048261	0.000225218	0.000225218	0.000418262	0.000546958	0.000289566	0.000514784	3.22E-05	0.000128696	9.65E-05	0.00016087	9.65E-05	6.43E-05	0	3.22E-05	6.43E-05	3.22E-05	3.22E-05	6.43E-05	6.43E-05	9.65E-05	0.000225218	6.43E-05	9.65E-05	0.00016087	6.43E-05	3.22E-05
B_OTU4203	0.000257392	0.000225218	6.43E-05	0.000353914	6.43E-05	0.000353914	0.000193044	0.000128696	6.43E-05	0.00016087	0.000225218	0.00016087	6.43E-05	0.000128696	6.43E-05	0.000225218	9.65E-05	6.43E-05	0.000353914	0.000193044	0.000289566	0.000225218	0.000707828	0.000257392	0.000353914	0.000386088	6.43E-05	6.43E-05	6.43E-05	6.43E-05	0	3.22E-05	0	9.65E-05	0.00032174	0	0	0.000193044	3.22E-05	0	3.22E-05	3.22E-05	6.43E-05	0.00032174	0.000128696	0.00032174	0	0.000128696	6.43E-05
B_OTU2917	6.43E-05	0.00016087	6.43E-05	0.000289566	0.000289566	9.65E-05	0.00032174	3.22E-05	0	6.43E-05	3.22E-05	3.22E-05	0	0	3.22E-05	0	6.43E-05	3.22E-05	6.43E-05	3.22E-05	0	3.22E-05	0	0.000128696	3.22E-05	3.22E-05	0	0.000128696	0	0.000611306	0.000128696	0.000418262	0.000675654	6.43E-05	6.43E-05	0.00016087	0.000289566	0	6.43E-05	0.000353914	0.000289566	0	3.22E-05	0	0	0	0.000546958	0.000868698	0.000225218
B_OTU9299	0.000225218	0.000128696	0.000193044	6.43E-05	0	0.000128696	9.65E-05	6.43E-05	0.000193044	0.000450436	0.00016087	0.000386088	0.000257392	0.000193044	0.000193044	0.000225218	0.000353914	0.000257392	0	9.65E-05	6.43E-05	0	0.000128696	9.65E-05	0	9.65E-05	0.00016087	0.00016087	0.000128696	0	9.65E-05	3.22E-05	0.000128696	0.000353914	0.000579132	0.00032174	0.00016087	0.000257392	3.22E-05	0.00016087	9.65E-05	0.000225218	9.65E-05	0.00016087	6.43E-05	9.65E-05	9.65E-05	6.43E-05	3.22E-05
B_OTU5071	0.00032174	0.00048261	0.000289566	0.000193044	9.65E-05	0.000225218	0.00016087	0	0.000193044	0.00064348	9.65E-05	0.000128696	0.000193044	0.000257392	0.000353914	0	0.000514784	0.000225218	0.00016087	0.00016087	0.00016087	9.65E-05	0.000128696	9.65E-05	0.000193044	3.22E-05	3.22E-05	6.43E-05	0.00016087	3.22E-05	0	3.22E-05	3.22E-05	0.00064348	0.00064348	9.65E-05	0.000193044	0.000386088	0.000257392	9.65E-05	0.000225218	0.000128696	6.43E-05	0.000128696	6.43E-05	3.22E-05	6.43E-05	3.22E-05	0.000128696
B_OTU63154	0.000225218	0.00016087	0.000128696	0	6.43E-05	0	3.22E-05	0	0.000353914	0.000225218	3.22E-05	6.43E-05	0.000386088	0.00032174	0.000289566	0	3.22E-05	0.000128696	0	0	0	0	6.43E-05	0	0	6.43E-05	0	0	3.22E-05	0	0	3.22E-05	3.22E-05	0.000193044	6.43E-05	0	0	0.000128696	3.22E-05	9.65E-05	6.43E-05	0.000353914	3.22E-05	0	0	3.22E-05	0	0	0
B_OTU63135	3.22E-05	6.43E-05	6.43E-05	3.22E-05	0.000740002	6.43E-05	9.65E-05	0.000450436	0	6.43E-05	9.65E-05	0	0.000225218	3.22E-05	0.000128696	0	0.000128696	9.65E-05	3.22E-05	0	0.00016087	9.65E-05	0	3.22E-05	6.43E-05	0	3.22E-05	0	0	6.43E-05	3.22E-05	6.43E-05	3.22E-05	0.000128696	0.00016087	0.00144783	0.000772176	0.000257392	0.001512178	0.000740002	0.000675654	6.43E-05	0.000707828	0.000128696	9.65E-05	0.000128696	0.00016087	6.43E-05	0.000225218
B_OTU5742	0.001029568	0.001254786	0.001866092	0.000740002	0.001061742	0.000900872	0.001029568	0.000933046	0.001962614	0.001158264	0.00112609	0.001319134	0.002766964	0.002541746	0.002026962	0.000579132	0.001705222	0.001319134	0.00048261	0.000772176	0.000836524	0.000546958	0.000611306	0.000772176	0.000997394	0.000836524	0.00048261	0.000514784	0.000740002	0.000225218	0.000353914	0.000386088	0.00064348	0.001576526	0.001222612	0.002026962	0.002766964	0.002638268	0.002606094	0.001898266	0.00225218	0.004761752	0.000997394	0.001705222	0.00048261	0.000997394	0.000740002	0.00112609	0.000546958
B_OTU67187	0.000933046	0.00032174	0.000225218	6.43E-05	0	3.22E-05	3.22E-05	0	6.43E-05	0.000450436	3.22E-05	3.22E-05	0.000257392	0.000289566	9.65E-05	3.22E-05	6.43E-05	0.000193044	0	3.22E-05	0	0	0	3.22E-05	0	0	0	3.22E-05	0	0	0	6.43E-05	3.22E-05	0.000289566	0.00016087	3.22E-05	3.22E-05	9.65E-05	3.22E-05	9.65E-05	6.43E-05	0.00016087	3.22E-05	3.22E-05	3.22E-05	3.22E-05	0	0	9.65E-05
B_OTU58925	3.22E-05	0	0	3.22E-05	0.00016087	0	3.22E-05	0	0	0	0	3.22E-05	3.22E-05	0	0.000128696	0	0	0	6.43E-05	0	0	3.22E-05	0	3.22E-05	6.43E-05	0	0	0	3.22E-05	0.000386088	0.000128696	0.00032174	0.000289566	3.22E-05	3.22E-05	0.000353914	0.000225218	6.43E-05	0.00032174	0.00032174	0.000450436	0	0.000193044	0.00016087	6.43E-05	3.22E-05	6.43E-05	0.000128696	9.65E-05
B_OTU6571	0.000225218	0.000289566	0.000418262	0.000611306	0.000193044	0.000675654	0.000386088	0.000450436	0.00080435	0.00096522	0.001061742	0.001093916	0.000353914	0.000225218	0.000128696	0.000353914	0.000128696	0.000546958	0.000772176	0.00032174	0.000450436	0.000514784	0.00048261	0.000933046	0.000353914	0.000353914	0.000450436	0.000900872	0.000868698	0.000128696	0.000128696	0.000289566	0.000225218	0.000353914	0.00032174	3.22E-05	6.43E-05	0.00016087	0.00016087	0.000128696	6.43E-05	0.000418262	0.000193044	0.00032174	9.65E-05	0.000450436	0.000418262	9.65E-05	0.000353914
B_OTU2825	0.000193044	0.000128696	6.43E-05	0.000128696	0.000289566	0.000128696	0.000289566	0.000193044	0.000128696	3.22E-05	0.00016087	6.43E-05	0	6.43E-05	3.22E-05	0.000128696	0	9.65E-05	0.000257392	0.00016087	0.000225218	0.00016087	0.00016087	0.000257392	0.000128696	0.000193044	0.000128696	0.000128696	9.65E-05	0.000386088	0.001544352	0.000740002	0.000386088	9.65E-05	0	0.000514784	0.000225218	9.65E-05	0.00032174	0.000225218	6.43E-05	3.22E-05	9.65E-05	0.000193044	9.65E-05	6.43E-05	0.001640874	0.000546958	0.00048261
B_OTU73319	9.65E-05	0.000193044	0.000225218	0.000193044	9.65E-05	0.00032174	0.000289566	6.43E-05	3.22E-05	0	0	3.22E-05	0	0	3.22E-05	9.65E-05	0	0	3.22E-05	9.65E-05	9.65E-05	0.00016087	9.65E-05	0.000128696	6.43E-05	9.65E-05	9.65E-05	9.65E-05	9.65E-05	0.000579132	6.43E-05	0.000740002	0.000933046	0	3.22E-05	0.00032174	0.000257392	0	0.000128696	3.22E-05	0	0	9.65E-05	0	6.43E-05	0	0.000418262	0.00080435	6.43E-05
B_OTU55851	0.000353914	0.00032174	0.00016087	0.000353914	9.65E-05	9.65E-05	0.000128696	6.43E-05	6.43E-05	0.000193044	0	0.000193044	0.000193044	0.00048261	0.000289566	0	0.000193044	0.000418262	6.43E-05	0.00016087	6.43E-05	0.000128696	6.43E-05	9.65E-05	9.65E-05	0.000193044	6.43E-05	0	9.65E-05	0	0	0	0	0.000353914	0.000257392	6.43E-05	9.65E-05	3.22E-05	3.22E-05	9.65E-05	9.65E-05	0.000868698	0	3.22E-05	0	6.43E-05	0	0	0
B_OTU2313	0.000900872	0.000707828	0.000514784	0.00032174	0.00032174	0.000740002	0.001351308	0.00080435	0.001737396	0.00080435	0.000611306	0.00096522	0.000514784	0.000257392	0.000772176	0.00514784	0.000225218	0.000128696	0.001061742	0.000868698	0.00080435	0.001061742	0.000836524	0.00064348	0.001576526	0.000933046	0.00112609	0.001576526	0.001801744	0.000418262	0.000225218	0.000450436	0.000740002	0.000353914	0.000193044	0.000257392	0.000225218	0.000386088	0.000193044	0.000257392	0.000353914	0.000579132	0.000900872	0.001158264	0.001222612	0.0016087	0.000611306	0.000546958	0.000450436
B_OTU2093	0.001415656	0.001319134	0.00048261	0.001383482	0.000353914	0.000546958	0.001029568	0.000675654	0.001351308	0.001705222	0.001254786	0.00080435	0.000611306	0.000836524	0.000546958	0.000900872	0.000546958	0.00064348	0.00064348	0.00080435	0.000675654	0.001029568	0.00064348	0.00064348	0.000772176	0.001061742	0.00112609	0.001512178	0.001093916	0.000225218	9.65E-05	0.000257392	0.000225218	0.000546958	0.000514784	0.000386088	0.000289566	0.00064348	0.000353914	0.00016087	0.000289566	0.00032174	0.000289566	0.000514784	0.00048261	0.001029568	0.00032174	0.000193044	0.000225218
F_OTU4001	0.000386088	0.000289566	0.000514784	0.000514784	0.001544352	0.000836524	0.00144783	0.011968727	0.000386088	0.00112609	6.43E-05	0.00016087	0.00064348	0.00112609	0.00096522	0.000740002	0.000450436	0.00096522	0.000257392	0.003667836	0.001866092	0.001093916	0.000450436	0.001061742	0.000707828	0.006434799	0.000514784	0.00096522	0.00048261	0.00064348	0.00064348	0.000514784	0.001254786	0.00032174	0.000386088	0.005662623	0.023519192	0.004922622	0.004086098	0.005115666	0.004246968	0.000128696	0.001576526	0.001705222	0.0016087	0.006660017	0.001801744	0.003313922	0.001801744
B_OTU2311	3.22E-05	3.22E-05	6.43E-05	6.43E-05	9.65E-05	6.43E-05	0	0	0	3.22E-05	0	0	9.65E-05	3.22E-05	6.43E-05	3.22E-05	0	6.43E-05	6.43E-05	6.43E-05	0	6.43E-05	0	3.22E-05	0	6.43E-05	3.22E-05	0	6.43E-05	0.000611306	0.000128696	0.000128696	9.65E-05	6.43E-05	3.22E-05	0.000611306	0.000257392	9.65E-05	9.65E-05	0.000450436	0.00048261	3.22E-05	0	0	0	0	9.65E-05	0.00016087	0
B_OTU943	0	0	3.22E-05	0	0.001512178	0.000128696	0.000289566	0.000579132	6.43E-05	9.65E-05	0.000128696	6.43E-05	0	3.22E-05	6.43E-05	0	0	6.43E-05	9.65E-05	0.000772176	0.00016087	6.43E-05	9.65E-05	9.65E-05	3.22E-05	9.65E-05	0	3.22E-05	6.43E-05	0.000193044	0.000386088	9.65E-05	9.65E-05	3.22E-05	0	0.000257392	0.00032174	6.43E-05	0.000289566	0.000193044	0.000128696	3.22E-05	9.65E-05	0.000289566	0.000353914	0.000450436	0.000257392	0.000289566	0.000386088
B_OTU1999	0.00048261	9.65E-05	0.000289566	0.000514784	0.000225218	0.000546958	0.000579132	0.000675654	0.000772176	0.000933046	0.002348702	0.000933046	0.000128696	3.22E-05	0.000128696	0.00112609	0.000386088	0.000225218	0.00128696	0.000675654	0.00064348	0.00064348	0.000707828	0.000418262	0.000514784	0.000611306	0.00112609	0.001093916	0.001029568	0.000225218	0.000193044	0.00016087	0.000289566	0.000418262	0.00032174	6.43E-05	0.000193044	3.22E-05	3.22E-05	0.000193044	6.43E-05	9.65E-05	0.00080435	0.000386088	0.000289566	0.00032174	0.000225218	0.000289566	0.00032174
B_OTU4853	0.000386088	0.000225218	0.00016087	0.00032174	6.43E-05	0.00032174	0.00032174	0.000128696	0.000418262	0.00048261	0.000225218	0.00016087	0.000257392	9.65E-05	0.00032174	0.000289566	0.000579132	0.00016087	0.00032174	0.000193044	0.000128696	0.000225218	0.000193044	0.00032174	0.000193044	0.000289566	0.00032174	0.000353914	0.000225218	3.22E-05	0	3.22E-05	3.22E-05	6.43E-05	0.00016087	6.43E-05	9.65E-05	0.000418262	0.00016087	0	0.000128696	0.000257392	3.22E-05	6.43E-05	9.65E-05	9.65E-05	3.22E-05	3.22E-05	9.65E-05
B_OTU5528	0.000257392	0.000128696	0.000225218	0.000193044	6.43E-05	0.000257392	0.000418262	6.43E-05	0.00048261	0.000225218	0.000353914	0.000386088	0.000933046	0.000353914	0.000289566	0.00016087	0.000386088	0.000257392	0.000257392	0.000225218	0.00032174	0.000289566	0.000418262	0.00032174	0.000225218	0.000353914	9.65E-05	0.000289566	0.000418262	0	6.43E-05	3.22E-05	3.22E-05	0.000353914	0.000450436	0.000289566	0.000128696	0.000353914	0.000289566	0.00016087	6.43E-05	0.000289566	0.00016087	0.00016087	3.22E-05	0.000225218	0.00016087	9.65E-05	6.43E-05
F_OTU2465	0.000836524	0.000418262	0.000900872	0.00032174	0.00016087	0.000386088	0.000353914	0.000289566	0.001898266	0.003410444	0.002316528	0.007367845	0.001158264	0.003249574	0.002059136	0.000997394	0.00193044	0.001254786	0.00016087	0.000257392	0.000579132	0.00016087	0.00032174	0.000546958	0.000225218	0.00225218	0.000257392	0.000418262	0.000675654	9.65E-05	0.000225218	0.00016087	0.000128696	0.000868698	0.002766964	0.0016087	0.001544352	0.00144783	0.001480004	0.00128696	0.002187832	0.001512178	0.001866092	0.001737396	0.001544352	0.00241305	0.000546958	0.00064348	0.001222612
B_OTU10007	0.000418262	0.000836524	0.00064348	0.000257392	0.000225218	0.000225218	0.000386088	0.000225218	0.000418262	0.000386088	0.00032174	6.43E-05	0.000772176	0.000740002	0.000868698	0.000225218	0.000418262	0.00080435	0.000225218	0.000257392	0.000418262	0.000225218	0.00016087	0.000257392	0.000225218	0.000418262	0.000386088	0.000450436	0.000289566	0.000128696	3.22E-05	9.65E-05	0.000128696	0.000675654	0.000514784	0.000418262	0.000353914	0.00048261	0.000353914	0.00048261	0.000225218	0.000386088	0.000225218	0.00048261	0.00064348	0.00016087	0.000128696	3.22E-05	0.000289566
B_OTU3429	6.43E-05	0.000193044	3.22E-05	3.22E-05	0.00016087	0.00032174	9.65E-05	6.43E-05	0.000225218	3.22E-05	0.000225218	0.00032174	0.000193044	9.65E-05	9.65E-05	0.000225218	0.000128696	0	0.000193044	0.000289566	0.000450436	0.000418262	0.000128696	0.000225218	0.000257392	0.000386088	0.00032174	0.000128696	0.000193044	0.00112609	0.001512178	0.00112609	0.001801744	9.65E-05	6.43E-05	0.000257392	0.000707828	0.000579132	0.00064348	0.000386088	0.00016087	0.000193044	0.000193044	6.43E-05	0.000128696	3.22E-05	0.000450436	0.000707828	0.000225218
B_OTU9092	0.000225218	0.000289566	0.000128696	0.000450436	6.43E-05	0.000418262	0.000353914	9.65E-05	0.000450436	0.000514784	0.00016087	0.000353914	0.000353914	0.000353914	0.000193044	0.000225218	0.000128696	0.000353914	0.00016087	0.00032174	6.43E-05	0.00032174	0.000386088	0.000418262	0.000289566	0.000386088	0.00048261	0.000289566	0.000579132	0.000128696	3.22E-05	9.65E-05	9.65E-05	0.000289566	0.000193044	9.65E-05	0.00016087	0.000128696	6.43E-05	6.43E-05	0.000128696	9.65E-05	6.43E-05	6.43E-05	9.65E-05	9.65E-05	6.43E-05	0.000128696	6.43E-05
B_OTU3524	0	3.22E-05	0	0	3.22E-05	3.22E-05	0	6.43E-05	0	0	3.22E-05	0	0	3.22E-05	3.22E-05	3.22E-05	0	0	3.22E-05	0	3.22E-05	3.22E-05	3.22E-05	0	6.43E-05	3.22E-05	0	0	0	0.000128696	0.000225218	0.000257392	0.00048261	3.22E-05	0	6.43E-05	6.43E-05	3.22E-05	3.22E-05	9.65E-05	0	3.22E-05	0	3.22E-05	0	0	0.00016087	0.000386088	3.22E-05
B_OTU56579	0.000418262	0.000128696	0.000418262	3.22E-05	3.22E-05	9.65E-05	3.22E-05	0	3.22E-05	0.000418262	0.000128696	6.43E-05	6.43E-05	0.000225218	0.000579132	0	3.22E-05	0.000193044	0	0	9.65E-05	0	9.65E-05	3.22E-05	0	3.22E-05	6.43E-05	0	6.43E-05	0	3.22E-05	0	3.22E-05	0.00144783	0.00064348	0.000225218	9.65E-05	0.000128696	0.00016087	0.00016087	9.65E-05	0.000128696	6.43E-05	3.22E-05	0	3.22E-05	3.22E-05	3.22E-05	3.22E-05
B_OTU7712	0.000514784	0.000353914	0.00064348	0.00048261	0.000225218	0.000772176	0.000868698	0.000997394	0.000611306	0.000611306	0.00080435	0.001029568	0.001254786	0.000868698	0.001061742	0.00096522	0.00144783	0.00080435	0.000353914	0.000997394	0.000611306	0.000546958	0.000353914	0.000675654	0.00032174	0.001158264	0.000997394	0.000579132	0.000772176	0.000289566	0	0.000225218	0.00016087	0.000900872	0.001319134	0.000772176	0.000772176	0.00112609	0.00112609	0.000611306	0.000707828	0.001319134	0.000675654	0.000997394	0.00080435	0.00064348	0.000418262	0.00048261	0.000353914
B_OTU6968	0.000353914	0.000868698	0.00080435	0.000257392	0.000418262	0.000514784	0.000353914	0.000289566	0.000707828	0.000579132	0.000289566	0.000386088	0.00080435	0.000772176	0.000933046	0.001029568	0.000997394	0.000900872	0.000418262	0.000386088	0.00032174	0.000514784	0.00080435	0.000386088	0.000450436	0.000707828	0.000611306	0.000675654	0.000514784	0.000128696	6.43E-05	0.000257392	0.000128696	0.000707828	0.00064348	0.000353914	0.000707828	0.000868698	0.000289566	0.000386088	0.00016087	0.000707828	0.000353914	0.000418262	0.000386088	0.000289566	9.65E-05	0.000353914	0.000289566
B_OTU543	6.43E-05	6.43E-05	0.000193044	3.22E-05	0.000353914	9.65E-05	0.000386088	0.00032174	0	6.43E-05	3.22E-05	0	0	0	0	0.000128696	0	0	0.000128696	9.65E-05	0.000193044	3.22E-05	6.43E-05	0.000193044	0.000193044	6.43E-05	3.22E-05	9.65E-05	9.65E-05	0.000933046	0.00048261	0.000386088	0.002380876	0	0	0.000386088	0.000193044	3.22E-05	0.000128696	0.000193044	0	0	0.000193044	0.00048261	0.000193044	0.000514784	0.00032174	0.001351308	3.22E-05
B_OTU2289	0.00016087	6.43E-05	6.43E-05	0	0.000193044	6.43E-05	6.43E-05	0.00032174	0	3.22E-05	3.22E-05	0	9.65E-05	9.65E-05	9.65E-05	0	3.22E-05	0.000128696	3.22E-05	3.22E-05	0.000193044	0	6.43E-05	3.22E-05	0	0.000128696	3.22E-05	6.43E-05	3.22E-05	0.000257392	0.000128696	9.65E-05	0.000257392	0	3.22E-05	0	0.00016087	0.000128696	0.000193044	0.000193044	0.000418262	3.22E-05	0.000386088	0.000289566	3.22E-05	6.43E-05	0.000289566	0.00032174	0.000193044
B_OTU506	3.22E-05	0	3.22E-05	0	0.000450436	3.22E-05	3.22E-05	0.000225218	0	3.22E-05	0	6.43E-05	0	0	3.22E-05	0	0	3.22E-05	0	6.43E-05	3.22E-05	0	3.22E-05	3.22E-05	0.00016087	0	0	0	0	3.22E-05	0	3.22E-05	6.43E-05	0	0	9.65E-05	6.43E-05	9.65E-05	0.000514784	3.22E-05	6.43E-05	0	0.000225218	0	0.000418262	9.65E-05	0.000289566	0.000128696	0.000128696
B_OTU6202	0.00032174	0.000707828	0.00048261	0.000740002	0.000257392	0.000514784	0.000450436	0.000289566	0.00064348	0.000997394	0.00064348	0.000933046	0.000740002	0.000836524	0.000514784	0.000353914	0.000386088	0.000353914	0.000353914	0.000386088	0.000289566	0.000418262	0.000546958	0.000546958	0.000450436	0.00064348	0.000353914	0.00032174	0.000579132	0.000128696	9.65E-05	6.43E-05	0.00016087	0.000418262	0.000386088	0.000257392	0.000289566	0.000546958	0.00016087	0.000514784	0.000257392	0.000353914	0.000257392	0.000128696	0.00016087	0.000353914	0.000386088	6.43E-05	0.00016087
B_OTU8316	0	0	0	0	0.00032174	6.43E-05	3.22E-05	0	3.22E-05	3.22E-05	0	3.22E-05	0	0	3.22E-05	3.22E-05	3.22E-05	3.22E-05	0	0	0	0	3.22E-05	3.22E-05	3.22E-05	6.43E-05	3.22E-05	0	6.43E-05	0.00016087	0.000386088	0.000836524	0.00016087	0	3.22E-05	0.000289566	0.00032174	3.22E-05	0.000225218	9.65E-05	0.000257392	9.65E-05	6.43E-05	0.000128696	6.43E-05	0.000128696	0.000257392	0.000193044	6.43E-05
B_OTU5940	0	6.43E-05	9.65E-05	0.000128696	3.22E-05	6.43E-05	3.22E-05	0	3.22E-05	0	3.22E-05	3.22E-05	3.22E-05	3.22E-05	6.43E-05	6.43E-05	6.43E-05	0	0	9.65E-05	3.22E-05	0	3.22E-05	0	9.65E-05	3.22E-05	3.22E-05	3.22E-05	0	0.000257392	0.00016087	0.000289566	0.000450436	3.22E-05	3.22E-05	0.00032174	0.000225218	3.22E-05	9.65E-05	0.000128696	0.00080435	3.22E-05	0.000225218	3.22E-05	0	3.22E-05	0.000707828	0.000418262	6.43E-05
F_OTU4254	0.000193044	0.000193044	0.000546958	0.00016087	3.22E-05	0.00032174	6.43E-05	0.00016087	0	0	0	0	6.43E-05	0.000193044	0.000257392	0.000418262	0.000193044	0.000128696	0	0	0	6.43E-05	0	6.43E-05	3.22E-05	0.00016087	0.000257392	0.000128696	0.00016087	0.000353914	0.00016087	6.43E-05	0.000128696	6.43E-05	3.22E-05	0.003442618	0.000611306	0.000418262	0.000579132	0.000579132	0.000579132	0	0.000353914	6.43E-05	3.22E-05	6.43E-05	0.00096522	0.002026962	0.000289566
B_OTU2010	9.65E-05	3.22E-05	3.22E-05	0	0.00016087	0	6.43E-05	0.000225218	6.43E-05	0	0	0	3.22E-05	0	0	0.000225218	0	0	0.000128696	0.000128696	9.65E-05	3.22E-05	0.000225218	0.000225218	6.43E-05	0.00016087	0.000193044	0.000128696	0.000193044	0.002348702	0.001705222	0.0032174	0.000900872	3.22E-05	0	0.00016087	0.000193044	3.22E-05	0.000193044	0.000418262	9.65E-05	0	6.43E-05	0	6.43E-05	0	0.000353914	0.000740002	0.000675654
B_OTU9823	0.000225218	0.000546958	0.000225218	0.00032174	0.00016087	0.000418262	0.000546958	0.000257392	0.000128696	0.000418262	0.00048261	0.000450436	0.000611306	0.000418262	0.000611306	0.000257392	0.000193044	0.000418262	0.000611306	0.000579132	0.000289566	0.00064348	0.000353914	0.000353914	0.000546958	0.000611306	6.43E-05	0.00016087	0.000257392	0.000193044	0.000128696	9.65E-05	0.00016087	0.000128696	0.000193044	0.000128696	0.000193044	0.00048261	0.000128696	0.000225218	0.000128696	0.000225218	9.65E-05	0.000257392	9.65E-05	6.43E-05	0.000128696	0.00016087	3.22E-05
B_OTU1861	0.000128696	0	9.65E-05	0.00016087	9.65E-05	0.000225218	0.00016087	6.43E-05	9.65E-05	9.65E-05	6.43E-05	0.00016087	0	6.43E-05	6.43E-05	0.000128696	3.22E-05	3.22E-05	0.000257392	0.00016087	0.000193044	0.000386088	0.00048261	0.000353914	0.000193044	0.00016087	0.00016087	9.65E-05	0.000128696	9.65E-05	6.43E-05	9.65E-05	6.43E-05	0	6.43E-05	0	3.22E-05	0	0	0	0	0	3.22E-05	0	3.22E-05	9.65E-05	0	0.000128696	6.43E-05
B_OTU6297	0.000450436	0.00032174	0.00080435	0.001576526	0.000514784	0.001576526	0.001254786	0.002026962	0.000289566	0.000225218	0.001415656	0.000933046	0.000707828	0.000514784	0.000289566	0.000514784	0.00128696	0.001801744	0.00386088	0.001705222	0.001673048	0.001544352	0.002220006	0.001705222	0.001673048	0.001029568	0.000257392	0.000418262	0.000386088	0.00032174	0.00032174	0.000289566	0.000386088	0.000900872	0.000675654	0.000353914	0.000289566	0.000868698	0.00032174	0.000289566	0.000450436	0.000386088	0.000450436	0.000514784	0.00016087	0.000225218	0.00048261	0.00032174	0.000128696
B_OTU7533	0.00048261	0.00048261	0.00032174	0.000418262	6.43E-05	0.00048261	0.000289566	0.000225218	0.000257392	0.000546958	0.000289566	0.000353914	0.000289566	0.000546958	0.000353914	0.000257392	0.000546958	0.000353914	0.00032174	0.000418262	0.000225218	0.00032174	0.000289566	0.000514784	0.000353914	0.000386088	0.00048261	0.000289566	0.000514784	0.000193044	6.43E-05	3.22E-05	9.65E-05	0.000353914	0.00032174	0.000257392	0.000128696	0.000289566	0.00016087	0.00032174	0.000193044	0.000611306	0.000353914	0.000579132	9.65E-05	0.000225218	0.000193044	0.000193044	9.65E-05
B_OTU10721	0.000900872	0.000707828	0.000353914	0.000579132	9.65E-05	0.000450436	0.000450436	0.00016087	0.00064348	0.000707828	0.00016087	0.00032174	0.000772176	0.00080435	0.000386088	0.00016087	0.000257392	0.00080435	0.00016087	0.000257392	0.000193044	0.00016087	0	0.000289566	0.000128696	0.000353914	9.65E-05	9.65E-05	9.65E-05	9.65E-05	6.43E-05	0	6.43E-05	0.000868698	0.000707828	0.000193044	0.00032174	0.000546958	0.00016087	0.00032174	0.000257392	0.001093916	0.000193044	0.00032174	0.000193044	0.000353914	3.22E-05	0	0.000193044
B_OTU5481	0.000611306	0.000579132	0.000225218	0.00096522	9.65E-05	0.000450436	0.000579132	0.000353914	0.000772176	0.000386088	0.000193044	0.000675654	0.00080435	0.00048261	0.000836524	9.65E-05	0.000353914	0.000707828	0.000289566	0.000257392	0.00016087	0.000225218	0.000418262	0.000289566	0.000514784	0.000353914	9.65E-05	6.43E-05	3.22E-05	0	6.43E-05	3.22E-05	3.22E-05	0.00048261	0.000193044	0.000257392	9.65E-05	0.000386088	0.000225218	0.000289566	0.000128696	0.000546958	0.000193044	0.000386088	9.65E-05	0.000128696	0	3.22E-05	6.43E-05
B_OTU8709	0.000514784	0.000353914	0.000353914	0.000289566	0.000257392	0.000418262	0.000289566	0.000579132	0.000193044	0.000386088	0.000225218	0.000193044	0.000740002	0.001254786	0.000997394	0.000418262	0.000997394	0.000514784	0.000257392	0.000546958	0.000193044	0.00032174	0.000386088	0.000386088	0.000225218	0.000289566	0.000353914	0.000386088	0.000257392	0.000128696	0.000128696	0	3.22E-05	0.000546958	0.000933046	0.000193044	0.000257392	0.000772176	0.000386088	0.000353914	0.000257392	0.000193044	0.000257392	0.00048261	0.000193044	0	0.000128696	6.43E-05	0.000289566
B_OTU54386	0.000128696	6.43E-05	6.43E-05	0.000193044	3.22E-05	0.00016087	3.22E-05	0	6.43E-05	3.22E-05	9.65E-05	0.000193044	6.43E-05	6.43E-05	6.43E-05	6.43E-05	0.000225218	0.000193044	0.000193044	6.43E-05	3.22E-05	6.43E-05	9.65E-05	3.22E-05	9.65E-05	6.43E-05	0	0.000128696	0.000225218	3.22E-05	0	3.22E-05	0	6.43E-05	3.22E-05	0	0	3.22E-05	3.22E-05	3.22E-05	0	9.65E-05	3.22E-05	0	0	6.43E-05	6.43E-05	3.22E-05	3.22E-05
B_OTU2674	9.65E-05	0.000128696	6.43E-05	3.22E-05	0.00032174	0.000128696	0.00016087	0.000450436	3.22E-05	6.43E-05	0.000353914	0.000128696	0.00016087	9.65E-05	6.43E-05	0.00016087	9.65E-05	0.00016087	9.65E-05	0.00016087	0.000289566	6.43E-05	0.000257392	0.000193044	0.000353914	0.000257392	6.43E-05	6.43E-05	0.000128696	0.00032174	3.22E-05	9.65E-05	0.00016087	3.22E-05	6.43E-05	0.000225218	0.000257392	0.000353914	0.000257392	0.000611306	0.000193044	3.22E-05	0.000772176	0.00048261	0.001254786	0.00064348	0.000675654	0.000546958	0.000225218
B_OTU1102	0.000514784	0.000257392	0.000225218	0.000193044	0	0.000289566	0.000128696	0.00016087	0.000193044	9.65E-05	6.43E-05	6.43E-05	0.000257392	0.000289566	0.00032174	0.000193044	0.000225218	0.000289566	6.43E-05	0.00016087	3.22E-05	0.000128696	0.000193044	9.65E-05	9.65E-05	0.000128696	0.00032174	0.000353914	0.000225218	3.22E-05	0	3.22E-05	6.43E-05	0.000257392	0.000289566	9.65E-05	6.43E-05	0.00016087	9.65E-05	9.65E-05	3.22E-05	0.000128696	9.65E-05	6.43E-05	9.65E-05	6.43E-05	3.22E-05	0	6.43E-05
B_OTU5897	9.65E-05	0	0.000900872	0	9.65E-05	3.22E-05	3.22E-05	0	0.000418262	0.000353914	0.000225218	0.000193044	0.000611306	0.000225218	0.000386088	0.000289566	0.000193044	6.43E-05	0	0.000128696	0	0	3.22E-05	3.22E-05	0	6.43E-05	6.43E-05	9.65E-05	0.000225218	0	3.22E-05	6.43E-05	3.22E-05	0.000353914	0.000546958	0.000193044	0.00016087	0.000128696	0.000193044	0.00032174	0.000225218	0.000386088	9.65E-05	3.22E-05	3.22E-05	0.000225218	6.43E-05	3.22E-05	0.00016087
B_OTU2709	0.00016087	0.000128696	0.000193044	0	3.22E-05	0	3.22E-05	0	0.000257392	0.000353914	0.00016087	0.000289566	0.000772176	0.000707828	0.001254786	9.65E-05	0.000257392	9.65E-05	3.22E-05	6.43E-05	6.43E-05	9.65E-05	6.43E-05	9.65E-05	0	0	0.000868698	0.000257392	0.000611306	3.22E-05	3.22E-05	3.22E-05	9.65E-05	0.000611306	0.000418262	0.000193044	6.43E-05	0.000128696	0.000193044	0.000193044	9.65E-05	0.000353914	9.65E-05	6.43E-05	6.43E-05	3.22E-05	3.22E-05	6.43E-05	3.22E-05
B_OTU1870	3.22E-05	3.22E-05	6.43E-05	3.22E-05	0	6.43E-05	6.43E-05	0	3.22E-05	6.43E-05	0	0	3.22E-05	0	9.65E-05	0	0	3.22E-05	6.43E-05	0	0.00016087	3.22E-05	0	3.22E-05	3.22E-05	3.22E-05	0	6.43E-05	3.22E-05	0.000193044	6.43E-05	0.000225218	0.000225218	0	0	0.00016087	0.00016087	9.65E-05	9.65E-05	0.000257392	0.000193044	0	0.00016087	0	6.43E-05	3.22E-05	0.000128696	0.000193044	0.00016087
B_OTU3389	0.001029568	0.00080435	0.000772176	0.002026962	0.000418262	0.001190438	0.000772176	0.000579132	0.000900872	0.001351308	0.001962614	0.0016087	0.001093916	0.001512178	0.001029568	0.000868698	0.002026962	0.001994788	0.001415656	0.000997394	0.001158264	0.001093916	0.001576526	0.000997394	0.001029568	0.001158264	0.001383482	0.000675654	0.000900872	0.000257392	0.000418262	0.00016087	0.00016087	0.000997394	0.001254786	0.000611306	0.00048261	0.000997394	0.000611306	0.000579132	0.00048261	0.000707828	0.000386088	0.000868698	0.000450436	0.00064348	0.00016087	0.000418262	0.000386088
B_OTU55397	0	0	0	0	9.65E-05	6.43E-05	6.43E-05	3.22E-05	3.22E-05	0	0	0	3.22E-05	3.22E-05	6.43E-05	6.43E-05	3.22E-05	0	0.00016087	9.65E-05	0	3.22E-05	0.000128696	0	3.22E-05	0	6.43E-05	3.22E-05	0	0.001737396	0.000933046	0.000933046	0.000128696	6.43E-05	0	0.000289566	0.000353914	6.43E-05	9.65E-05	0.000418262	0.00032174	6.43E-05	0	0	3.22E-05	9.65E-05	0.000225218	0.000257392	3.22E-05
B_OTU1250	9.65E-05	3.22E-05	6.43E-05	0.000193044	3.22E-05	0.00016087	0.00016087	0.000128696	0.000257392	9.65E-05	9.65E-05	0.000193044	6.43E-05	3.22E-05	6.43E-05	0.000225218	6.43E-05	3.22E-05	0.00016087	0.000225218	0.00016087	6.43E-05	0.000128696	0.000193044	0.000257392	3.22E-05	0.000128696	9.65E-05	0	0	0	0	0	0	3.22E-05	0	0	0	0	0	0	0	6.43E-05	3.22E-05	3.22E-05	3.22E-05	0	3.22E-05	0
B_OTU729	0	0	3.22E-05	0	3.22E-05	6.43E-05	6.43E-05	3.22E-05	0	0	0	3.22E-05	0	0	6.43E-05	0	3.22E-05	6.43E-05	9.65E-05	3.22E-05	6.43E-05	3.22E-05	0	6.43E-05	0	0	6.43E-05	3.22E-05	0	0.00080435	0.000128696	0.000611306	9.65E-05	3.22E-05	3.22E-05	0.00048261	0.000257392	9.65E-05	0.000257392	0.001480004	0.00016087	0	0	3.22E-05	0	0	6.43E-05	9.65E-05	0.000225218
B_OTU7846	3.22E-05	3.22E-05	3.22E-05	0	0.00016087	9.65E-05	3.22E-05	0	3.22E-05	3.22E-05	3.22E-05	6.43E-05	0	6.43E-05	0.000128696	0	3.22E-05	3.22E-05	3.22E-05	9.65E-05	0.000193044	3.22E-05	6.43E-05	0.000289566	0.000128696	0	6.43E-05	3.22E-05	3.22E-05	0.000128696	0.000353914	0.000225218	0.000579132	6.43E-05	0	0.000546958	6.43E-05	3.22E-05	0.000353914	0.000450436	0.000128696	3.22E-05	6.43E-05	9.65E-05	0.000128696	0.000193044	0.000514784	0.000386088	9.65E-05
B_OTU7201	3.22E-05	0	6.43E-05	3.22E-05	6.43E-05	3.22E-05	3.22E-05	3.22E-05	0	0	0	0	3.22E-05	3.22E-05	0	0	0	0	0	3.22E-05	3.22E-05	0	3.22E-05	0	3.22E-05	0	0	0	0	0.00016087	9.65E-05	0.000289566	0.000225218	0	0	0.00016087	3.22E-05	3.22E-05	0.000128696	0	0.00016087	3.22E-05	0	9.65E-05	0	0	6.43E-05	6.43E-05	0.000257392
B_OTU231	0.00032174	6.43E-05	0.000193044	0.000707828	0	0.000546958	0.00016087	0.000289566	0.000225218	0.000225218	0.00080435	0.000579132	3.22E-05	3.22E-05	0	0.000225218	6.43E-05	0.00016087	0.000900872	0.000611306	0.00080435	0.001029568	0.00064348	0.000386088	0.000772176	0.000707828	0.000353914	0.000289566	0.000386088	9.65E-05	0.000128696	6.43E-05	9.65E-05	3.22E-05	0	3.22E-05	9.65E-05	3.22E-05	9.65E-05	6.43E-05	3.22E-05	6.43E-05	0.000579132	0.000546958	0.000450436	0.000418262	0.000450436	0.000193044	0.00032174
F_OTU4334	0.003346096	0.000546958	0.006113059	0.000257392	0.000386088	0.000128696	0.00016087	0.00016087	0.000257392	0.000579132	0.000353914	0.000353914	0.000289566	0.020173096	0.001319134	0.00048261	0.003506966	0.000579132	0.000257392	0.000386088	0.000546958	0	6.43E-05	9.65E-05	9.65E-05	0.000225218	0.000386088	0.000772176	0.000289566	6.43E-05	0.000225218	6.43E-05	3.22E-05	0.00064348	0.000353914	0.000997394	0.000836524	0.001254786	0.003506966	0.00096522	0.000450436	0.00064348	0.00032174	0.000386088	0.000225218	0.00032174	0.00016087	0.000193044	0.000128696
B_OTU2430	0.000128696	0.00016087	9.65E-05	0.000225218	0	0.00032174	0.000193044	0.000193044	6.43E-05	0.000257392	0.000193044	0.00016087	6.43E-05	0.00032174	6.43E-05	0.000225218	0.000257392	0.000353914	0.000289566	0.00016087	9.65E-05	0.000193044	0.000128696	0.000225218	9.65E-05	0.000225218	0.000193044	0.000353914	9.65E-05	3.22E-05	3.22E-05	0	0	0.000289566	0.000289566	9.65E-05	6.43E-05	0	9.65E-05	0	0	0.000257392	0	0.000128696	0	3.22E-05	0	0.000128696	9.65E-05
B_OTU9941	0.00016087	0.00016087	0.00016087	6.43E-05	0	0.000128696	3.22E-05	6.43E-05	0.000289566	0.000128696	9.65E-05	9.65E-05	0.000289566	0.000353914	0.000193044	0.00016087	0.000386088	9.65E-05	0	0.000128696	3.22E-05	6.43E-05	9.65E-05	6.43E-05	3.22E-05	0	9.65E-05	0.00016087	9.65E-05	0	6.43E-05	3.22E-05	0	0.000257392	0.000257392	0.000128696	9.65E-05	0.000257392	6.43E-05	9.65E-05	0.000193044	0.000128696	9.65E-05	3.22E-05	3.22E-05	0	3.22E-05	3.22E-05	3.22E-05
B_OTU6400	0.000128696	6.43E-05	6.43E-05	6.43E-05	0.000128696	9.65E-05	0.000193044	6.43E-05	0	0	0	3.22E-05	6.43E-05	6.43E-05	0	9.65E-05	3.22E-05	3.22E-05	0.000193044	9.65E-05	0.000193044	0.000128696	0.000225218	9.65E-05	6.43E-05	9.65E-05	9.65E-05	6.43E-05	0.000128696	0.000418262	0.00064348	0.001254786	0.001254786	9.65E-05	9.65E-05	0.00048261	0.000257392	3.22E-05	3.22E-05	3.22E-05	0.00016087	0	0	0	0	0	0.000128696	0.000225218	9.65E-05
B_OTU1694	3.22E-05	0	3.22E-05	3.22E-05	0	3.22E-05	6.43E-05	0.000128696	3.22E-05	0	3.22E-05	6.43E-05	3.22E-05	0	0	0	3.22E-05	0	3.22E-05	0.000128696	0.000128696	6.43E-05	3.22E-05	3.22E-05	0.000193044	3.22E-05	0	0	0	0.00032174	0.000257392	0.000257392	0.000514784	9.65E-05	3.22E-05	0.000225218	0.00080435	0.000128696	9.65E-05	0.00032174	0.000353914	9.65E-05	0.000353914	6.43E-05	6.43E-05	3.22E-05	0.001029568	0.000611306	0.000546958
B_OTU2101	0.000128696	0.000225218	0.00016087	0.00016087	0.000193044	0.000225218	0.00016087	9.65E-05	9.65E-05	0	0	0.000128696	0.000128696	0.000193044	0.000128696	0	0.000225218	0.00016087	0.000193044	9.65E-05	6.43E-05	0.000128696	0.000225218	0.000128696	3.22E-05	9.65E-05	0.00016087	0	6.43E-05	0.000997394	6.43E-05	0.000836524	6.43E-05	0.000128696	0.000128696	0.001705222	0.000900872	9.65E-05	0.000546958	0.001898266	0.001319134	6.43E-05	6.43E-05	0	6.43E-05	0	0.000257392	0.000546958	9.65E-05
B_OTU2002	0.000257392	3.22E-05	9.65E-05	0.000418262	0	9.65E-05	0.000128696	0.000128696	0.000128696	0.000257392	0.000257392	0.000128696	0	0	0	0.000225218	6.43E-05	3.22E-05	9.65E-05	0.000225218	0.000257392	0.000353914	0.000128696	0.00032174	0.000225218	6.43E-05	0.000225218	0.000128696	0.000289566	0	0	3.22E-05	3.22E-05	9.65E-05	6.43E-05	0	0	3.22E-05	3.22E-05	3.22E-05	0	6.43E-05	6.43E-05	6.43E-05	9.65E-05	6.43E-05	3.22E-05	6.43E-05	3.22E-05
B_OTU1673	3.22E-05	0	6.43E-05	6.43E-05	9.65E-05	0.00016087	0	3.22E-05	0.000128696	6.43E-05	3.22E-05	0.00016087	3.22E-05	0	3.22E-05	3.22E-05	3.22E-05	3.22E-05	3.22E-05	3.22E-05	0.00016087	3.22E-05	0	0.00016087	0	0.00048261	3.22E-05	6.43E-05	3.22E-05	0.000386088	0.000225218	6.43E-05	0.000707828	6.43E-05	0	9.65E-05	0.00016087	0.00016087	0.00048261	0.000193044	0.000740002	3.22E-05	0.00128696	0.000611306	0.000868698	0.00096522	0.00144783	0.000289566	0.001190438
B_OTU69837	3.22E-05	3.22E-05	3.22E-05	6.43E-05	0.00016087	6.43E-05	3.22E-05	6.43E-05	6.43E-05	0	0	3.22E-05	3.22E-05	6.43E-05	6.43E-05	0	0	6.43E-05	0	6.43E-05	0	6.43E-05	0.000128696	6.43E-05	0	3.22E-05	0	3.22E-05	3.22E-05	0.000353914	6.43E-05	0.000193044	0.000128696	9.65E-05	9.65E-05	0.000193044	0.00016087	6.43E-05	0.000257392	6.43E-05	0.000225218	0	0	0	0	0	6.43E-05	0.00016087	0
B_OTU4123	0.000386088	0.000225218	0.000225218	0.000418262	9.65E-05	0.000514784	0.000386088	0.000353914	0.000289566	0.000193044	0.000418262	0.000225218	0.000836524	0.001029568	0.000546958	0.000193044	0.00016087	0.000418262	0.000257392	0.000225218	0.000257392	0.000386088	0.000193044	0.000257392	0.00016087	0.000418262	0.000193044	0.000257392	0.000128696	3.22E-05	3.22E-05	6.43E-05	6.43E-05	0.000514784	0.000418262	0.00032174	0.000353914	0.00016087	0.000193044	0.000193044	0.000193044	0.000418262	3.22E-05	0.000225218	6.43E-05	0	0.000128696	3.22E-05	0.000128696
B_OTU72876	0.000193044	6.43E-05	0.000128696	0.00016087	3.22E-05	0.00016087	6.43E-05	6.43E-05	3.22E-05	9.65E-05	0.00016087	3.22E-05	6.43E-05	3.22E-05	0	9.65E-05	0	0	0.000257392	0.000193044	0.000128696	9.65E-05	0.00032174	0.000225218	6.43E-05	6.43E-05	0.000128696	6.43E-05	9.65E-05	0	0	0	0	6.43E-05	3.22E-05	0	0	3.22E-05	0	0	0	0	3.22E-05	0	3.22E-05	0	3.22E-05	0	0
B_OTU8126	0.00048261	0.00080435	0.000546958	0.000418262	6.43E-05	0.000353914	0.00032174	0.000128696	0.000386088	0.000514784	0.000386088	0.000579132	0.000611306	0.000675654	0.000546958	0.000546958	0.000418262	0.000675654	0.000418262	0.000353914	0.000128696	0.000193044	0.000225218	0.000193044	0.000193044	0.000450436	0.000353914	0.000193044	0.000675654	0.00016087	6.43E-05	0.00016087	9.65E-05	0.000933046	0.000675654	0.000225218	0.000386088	0.000418262	0.00032174	0.000386088	0.000514784	0.00064348	0.000193044	0.00048261	0.000193044	0.00032174	0.000128696	0.00016087	0.00032174
B_OTU7675	0.00032174	0.000193044	0.000128696	0.000418262	6.43E-05	6.43E-05	0.000128696	6.43E-05	9.65E-05	0.000289566	0.000257392	0.000353914	0.000289566	0.000353914	0.000193044	0.000128696	0.00016087	0.000546958	0.00016087	0	9.65E-05	0.000128696	0.000193044	0.00016087	9.65E-05	0.000225218	0.000289566	0.00048261	0.000225218	3.22E-05	3.22E-05	3.22E-05	6.43E-05	0.000386088	0.00032174	0.000128696	6.43E-05	0.000193044	0.00016087	0.00016087	3.22E-05	0.000289566	9.65E-05	6.43E-05	9.65E-05	0.000128696	9.65E-05	6.43E-05	3.22E-05
B_OTU5927	0	0	9.65E-05	3.22E-05	0.000353914	9.65E-05	0.000128696	0.000514784	3.22E-05	6.43E-05	6.43E-05	3.22E-05	3.22E-05	9.65E-05	0.000128696	0.000353914	9.65E-05	0.000128696	0.000128696	0.000257392	0.00032174	0.000193044	0.000353914	0.000514784	0.00032174	9.65E-05	3.22E-05	0.000514784	0.000128696	0.002316528	0.005373057	0.001383482	0.003506966	0	6.43E-05	0.000997394	0.000579132	0.000128696	0.000579132	0.000675654	0.000257392	3.22E-05	0.00016087	0	9.65E-05	0.000193044	0.001480004	0.001673048	0.000450436
B_OTU53800	0	3.22E-05	0	0	0.000128696	0	0	3.22E-05	0	0	3.22E-05	0	3.22E-05	3.22E-05	3.22E-05	0	3.22E-05	3.22E-05	3.22E-05	6.43E-05	3.22E-05	0	0	3.22E-05	0	6.43E-05	0	0	0	9.65E-05	6.43E-05	0.001158264	9.65E-05	3.22E-05	6.43E-05	0.000707828	0.000997394	3.22E-05	3.22E-05	0.000386088	0.000611306	0	3.22E-05	0	0	6.43E-05	9.65E-05	0.000193044	0
F_OTU2226	0.00064348	0.000289566	0.000772176	0.000386088	9.65E-05	0.000193044	0.000611306	6.43E-05	0.00064348	0.001029568	0.001351308	0.00048261	0.000450436	0.000772176	0.005340883	9.65E-05	0.00337827	0.000868698	9.65E-05	0.000257392	0.000225218	9.65E-05	6.43E-05	9.65E-05	9.65E-05	0	0.000193044	0.000257392	6.43E-05	3.22E-05	0	3.22E-05	3.22E-05	0.001705222	0.000740002	0.000353914	0.000707828	0.000740002	0.000289566	0.000772176	0.001962614	0.000289566	6.43E-05	0.001866092	0.000772176	0.000257392	0.000128696	0.000128696	6.43E-05
B_OTU42301	9.65E-05	6.43E-05	6.43E-05	0	0.000418262	6.43E-05	9.65E-05	0.000353914	6.43E-05	3.22E-05	6.43E-05	3.22E-05	6.43E-05	9.65E-05	0	6.43E-05	9.65E-05	9.65E-05	0	0.000128696	0.000193044	0.000128696	3.22E-05	9.65E-05	3.22E-05	0.000128696	3.22E-05	3.22E-05	3.22E-05	0.000193044	9.65E-05	9.65E-05	9.65E-05	3.22E-05	6.43E-05	0.000289566	0.000418262	0.000257392	0.000193044	0.000225218	9.65E-05	0	0.000193044	0.00016087	0.000128696	6.43E-05	0.000257392	0.000289566	0.00016087
B_OTU7473	0.001029568	0.001737396	0.000836524	0.001994788	0.000546958	0.00193044	0.001898266	0.001222612	0.001093916	0.00176957	0.003410444	0.003153052	0.001190438	0.0016087	0.00128696	0.001319134	0.002059136	0.002123484	0.00225218	0.002284354	0.00209131	0.00257392	0.002123484	0.001480004	0.002187832	0.002380876	0.00209131	0.00112609	0.001737396	0.000418262	0.000546958	0.00080435	0.00064348	0.001705222	0.001512178	0.000997394	0.001415656	0.002509572	0.00096522	0.000836524	0.00080435	0.002638268	0.001319134	0.003346096	0.001544352	0.001254786	0.001190438	0.001029568	0.001158264
F_OTU3688	0.000193044	0.000386088	0.000450436	0.000225218	0.044367942	0.00080435	0.000997394	0.000418262	0.000225218	9.65E-05	9.65E-05	9.65E-05	9.65E-05	0.000289566	6.43E-05	0.000386088	0.00016087	0.00016087	6.43E-05	0	3.22E-05	6.43E-05	0.00016087	6.43E-05	0.00016087	0.000193044	0.000128696	0.000128696	9.65E-05	0.00048261	0.000353914	0.000225218	0.000225218	9.65E-05	3.22E-05	0.000386088	0.000257392	0.00032174	0.00016087	0.000225218	0.00144783	3.22E-05	0.001061742	0.001544352	0.002799138	0.001737396	0.000707828	0.000868698	0.00064348
B_OTU8271	0.005566101	0.001866092	0.001158264	0.003249574	0.001576526	0.003764358	0.003635662	0.003249574	0.003667836	0.003893054	0.00466523	0.004568708	0.001319134	0.001994788	0.001480004	0.003635662	0.002541746	0.002123484	0.003313922	0.005598275	0.00386088	0.005212188	0.003828706	0.006692191	0.005952189	0.004568708	0.006917409	0.007818281	0.005823493	0.001319134	0.000707828	0.000868698	0.001061742	0.001866092	0.001576526	0.000611306	0.001061742	0.002059136	0.001061742	0.000933046	0.00498697	0.001254786	0.003764358	0.007432193	0.004086098	0.008654805	0.004053924	0.001415656	0.002766964
F_OTU2685	0.00016087	3.22E-05	0.000386088	9.65E-05	3.22E-05	0.00032174	0.000257392	9.65E-05	0.00064348	0.000579132	0.001158264	0.000289566	0.000611306	0.000900872	0.000193044	0.001158264	0.000353914	0.000289566	9.65E-05	6.43E-05	0.00032174	0.00016087	0.000128696	0.000128696	6.43E-05	9.65E-05	6.43E-05	9.65E-05	0.000546958	0.00016087	9.65E-05	0.000128696	9.65E-05	0.00064348	0.001190438	0.000193044	0.000772176	0.000933046	0.00016087	0.001351308	0.000740002	0.000836524	9.65E-05	0.000579132	0.000353914	0.001061742	0.000128696	0.000289566	0.000193044
B_OTU2005	0.005566101	0.003957402	0.003474792	0.003506966	0.001158264	0.00434349	0.002960008	0.002220006	0.003088704	0.004761752	0.005244362	0.004279142	0.002606094	0.003667836	0.002606094	0.00386088	0.006563495	0.002477398	0.007400019	0.003635662	0.003024356	0.005276536	0.006724365	0.003989576	0.004279142	0.005051318	0.00498697	0.003957402	0.00386088	0.001190438	0.001158264	0.000868698	0.00176957	0.004246968	0.004086098	0.001158264	0.000997394	0.004697404	0.000933046	0.001158264	0.001640874	0.001576526	0.002831312	0.002187832	0.003088704	0.002863486	0.001158264	0.001190438	0.001544352
B_OTU74198	6.43E-05	9.65E-05	0.00016087	0.000193044	0.000193044	3.22E-05	0.000193044	0.000225218	9.65E-05	3.22E-05	3.22E-05	0.000193044	0.000225218	3.22E-05	9.65E-05	3.22E-05	0.000193044	3.22E-05	6.43E-05	3.22E-05	9.65E-05	0.000128696	0.00016087	0.000128696	0.000128696	0.00032174	9.65E-05	9.65E-05	9.65E-05	0.00048261	0.000997394	0.000579132	0.000997394	0.000128696	0.000257392	0.000772176	0.004697404	0.000707828	0.001383482	0.000546958	0.00064348	0.000128696	0.001994788	0.00080435	0.000675654	0.00128696	0.001158264	0.000868698	0.00064348
B_OTU66132	0	0	3.22E-05	0	0.00032174	3.22E-05	0	0.00032174	3.22E-05	0	3.22E-05	0	3.22E-05	3.22E-05	0	0	0	0	3.22E-05	0.000193044	0.000257392	0	0	6.43E-05	6.43E-05	6.43E-05	3.22E-05	0	0	0.000193044	0.00016087	0	9.65E-05	0	3.22E-05	0	0.000193044	3.22E-05	9.65E-05	0.000128696	6.43E-05	0	0.00080435	0.000386088	0.000193044	0.00080435	6.43E-05	0.000128696	0.00016087
B_OTU1118	0	0	3.22E-05	3.22E-05	0.000353914	9.65E-05	3.22E-05	0.000128696	9.65E-05	0.000128696	9.65E-05	0	0	3.22E-05	3.22E-05	0	3.22E-05	0	3.22E-05	0	0.000514784	6.43E-05	3.22E-05	0.000128696	6.43E-05	3.22E-05	0	0	0	0.00016087	9.65E-05	0.00016087	0.00032174	3.22E-05	3.22E-05	0.00032174	0.000128696	0	0.000579132	0.000289566	0.00016087	6.43E-05	0.00016087	3.22E-05	6.43E-05	9.65E-05	0.002348702	0.001061742	0.000386088
B_OTU7662	0.000418262	0.000772176	0.000579132	0.000193044	0.000514784	0.00112609	0.001190438	0.000933046	0.00176957	0.001158264	0.00048261	0.000579132	0.000386088	0.000193044	0.000418262	0.005630449	0.000289566	9.65E-05	0.000836524	0.00096522	0.001029568	0.001576526	0.001705222	0.000514784	0.00128696	0.000707828	0.00144783	0.001093916	0.001898266	0.00032174	0.000353914	0.000128696	0.000514784	0.000353914	0.00032174	0.000225218	0.000193044	0.00032174	0.00032174	0.000450436	0.000193044	0.000386088	0.00064348	0.001866092	0.000997394	0.00128696	0.000707828	0.000868698	0.00048261
B_OTU10182	0.001254786	0.00144783	0.00080435	0.001833918	0.000289566	0.00112609	0.000772176	0.000933046	0.000579132	0.000836524	0.000675654	0.00112609	0.00096522	0.000675654	0.000418262	0.001029568	0.000707828	0.002831312	0.000900872	0.000740002	0.000836524	0.000868698	0.001061742	0.00064348	0.000740002	0.000997394	0.001383482	0.001705222	0.000675654	0.000257392	0.00032174	0.000193044	0.00016087	0.000997394	0.002316528	0.00016087	0.00016087	0.000353914	0.00016087	0.000193044	0.000193044	0.001383482	0.000289566	0.000257392	0.00032174	0.000193044	0.00032174	0.00016087	0.000225218
B_OTU53950	6.43E-05	3.22E-05	6.43E-05	3.22E-05	0.000257392	0	0	0.000128696	0	3.22E-05	0	0	0	3.22E-05	0	0	0	0	3.22E-05	0	6.43E-05	9.65E-05	6.43E-05	0.000128696	3.22E-05	0	9.65E-05	6.43E-05	0.000193044	0.000418262	0.000772176	0.000514784	0.000900872	6.43E-05	6.43E-05	0.000353914	9.65E-05	0	0.000128696	0.00048261	9.65E-05	0	3.22E-05	3.22E-05	6.43E-05	6.43E-05	0.000450436	0.000707828	0.000546958
B_OTU8261	6.43E-05	0	3.22E-05	9.65E-05	0.000225218	0	3.22E-05	6.43E-05	9.65E-05	0	3.22E-05	6.43E-05	0	6.43E-05	9.65E-05	3.22E-05	0.000128696	3.22E-05	0	0	0	3.22E-05	0	0	0	3.22E-05	3.22E-05	3.22E-05	0	0.00016087	3.22E-05	3.22E-05	3.22E-05	3.22E-05	0	0.000772176	0.00016087	0.00016087	0.000868698	0.000289566	0.000514784	3.22E-05	0.000740002	0.001737396	0.000611306	0.000546958	0.000128696	0.000128696	0.000289566
B_OTU4376	0.000257392	0.00016087	0.000128696	0.000900872	0.000193044	0.000740002	0.00112609	0.001254786	0.000289566	0.00016087	0.001319134	0.001222612	0.00032174	3.22E-05	0.000353914	0.000289566	0.00048261	0.000933046	0.00096522	0.00112609	0.000675654	0.000836524	0.000611306	0.00112609	0.001222612	0.002026962	0.000128696	0.00016087	0.000193044	9.65E-05	3.22E-05	0.000128696	9.65E-05	0.00032174	0.000418262	0.000257392	0.000128696	0.000611306	0.000418262	0.000193044	0.000193044	9.65E-05	0.000418262	0.000386088	0.000128696	0.000193044	0.000257392	0.000225218	0.00016087
B_OTU4375	6.43E-05	3.22E-05	6.43E-05	0.00016087	3.22E-05	9.65E-05	0.000353914	3.22E-05	0.000193044	0.00016087	0.000225218	0.000128696	3.22E-05	3.22E-05	0	0.000193044	0.000128696	9.65E-05	0.000225218	0.000193044	0.000128696	0.000289566	0.000418262	0.000289566	0.000193044	0.000257392	0.000225218	0.000128696	6.43E-05	3.22E-05	0	0	6.43E-05	6.43E-05	9.65E-05	0	0	3.22E-05	0	3.22E-05	3.22E-05	6.43E-05	0.000193044	3.22E-05	9.65E-05	3.22E-05	3.22E-05	0.00016087	0
B_OTU10760	6.43E-05	0.000128696	0.00016087	9.65E-05	9.65E-05	0.000193044	0.00016087	0.000257392	0	0.000128696	9.65E-05	0	0	3.22E-05	9.65E-05	3.22E-05	6.43E-05	3.22E-05	0.00016087	3.22E-05	0	9.65E-05	0.00016087	0.000225218	9.65E-05	0.000128696	9.65E-05	3.22E-05	3.22E-05	0.00016087	6.43E-05	0.000289566	0.000418262	6.43E-05	6.43E-05	0.000418262	0.001029568	0.000289566	0.000353914	0.000546958	0.002123484	0	0.000546958	0.000353914	9.65E-05	6.43E-05	0.000772176	0.000386088	0.000193044
B_OTU2919	3.22E-05	0.000128696	6.43E-05	0.000128696	3.22E-05	6.43E-05	9.65E-05	0.00016087	3.22E-05	0	6.43E-05	6.43E-05	9.65E-05	0.000128696	0.000128696	6.43E-05	9.65E-05	6.43E-05	3.22E-05	9.65E-05	0.000257392	0.000289566	0.000128696	9.65E-05	0.000128696	6.43E-05	6.43E-05	3.22E-05	6.43E-05	9.65E-05	6.43E-05	9.65E-05	0.00016087	0.000128696	0	0.00064348	0.000450436	0.000128696	0.000707828	0.000546958	0.000707828	9.65E-05	0.000225218	0.00016087	0.00032174	0.00032174	0.00016087	0.000225218	9.65E-05
B_OTU4981	0.000128696	0.00016087	0.00016087	9.65E-05	0.000289566	0.000514784	0.000418262	0.000836524	0.000257392	0.000386088	0.000225218	0.000257392	0.000128696	0.00016087	0.00016087	0.00016087	0.000193044	6.43E-05	0.000450436	0.000675654	0.00112609	0.00096522	0.000740002	0.000353914	0.00112609	0.000514784	0.000193044	0.000289566	0.000289566	9.65E-05	6.43E-05	0.00016087	0.000257392	3.22E-05	9.65E-05	0.000289566	0.000707828	0.001093916	0.00193044	0.000900872	0.000546958	3.22E-05	0.003828706	0.001833918	0.002863486	0.001254786	0.00096522	0.000933046	0.000353914
B_OTU1642	6.43E-05	0	6.43E-05	6.43E-05	0.000450436	0	0	0.00016087	3.22E-05	0	0	0	3.22E-05	0	0	0	0	3.22E-05	6.43E-05	3.22E-05	6.43E-05	3.22E-05	0	6.43E-05	3.22E-05	6.43E-05	0	0	6.43E-05	0.000193044	0.00016087	0.000193044	0.000128696	0	0	6.43E-05	9.65E-05	0	6.43E-05	0.000128696	3.22E-05	0	3.22E-05	0.000128696	6.43E-05	0.000128696	0.000257392	0.000418262	3.22E-05
B_OTU7947	3.22E-05	3.22E-05	0	3.22E-05	6.43E-05	3.22E-05	0	0.000128696	3.22E-05	6.43E-05	6.43E-05	0	3.22E-05	0	6.43E-05	3.22E-05	6.43E-05	3.22E-05	6.43E-05	6.43E-05	0.000128696	3.22E-05	0.00016087	6.43E-05	0.000193044	0.000128696	0	0	0	3.22E-05	0.000418262	0.000128696	0.000257392	0	0	3.22E-05	0.000128696	3.22E-05	9.65E-05	0.000257392	6.43E-05	0	0.000257392	0.00016087	6.43E-05	9.65E-05	9.65E-05	0.000579132	9.65E-05
B_OTU10417	3.22E-05	3.22E-05	6.43E-05	3.22E-05	0.000707828	3.22E-05	0.000386088	0.000353914	0	0	3.22E-05	0	0	3.22E-05	0	0	3.22E-05	3.22E-05	3.22E-05	0.000450436	3.22E-05	0.000128696	0	0.000225218	0.000128696	0.000289566	3.22E-05	3.22E-05	9.65E-05	0.000386088	0.000611306	0.000257392	0.00128696	0	3.22E-05	6.43E-05	6.43E-05	0	0.000193044	3.22E-05	6.43E-05	3.22E-05	6.43E-05	9.65E-05	3.22E-05	0.000193044	0.000353914	0.000225218	0.000128696
B_OTU8352	9.65E-05	0.000514784	0.000225218	0	6.43E-05	0	0	0	0.00032174	0.000386088	3.22E-05	0	0.000225218	0.000289566	0.00016087	3.22E-05	6.43E-05	3.22E-05	0	0	3.22E-05	0	0	0	0	3.22E-05	0	0	0	3.22E-05	0	0	0	0.000611306	0.000128696	0.000128696	0.000128696	0	3.22E-05	3.22E-05	0	0.000450436	6.43E-05	6.43E-05	0	9.65E-05	0	0	3.22E-05
B_OTU9151	0.000193044	0.000193044	0.00016087	3.22E-05	0.000289566	0.000257392	0.000193044	0.000225218	9.65E-05	0.00016087	9.65E-05	0	6.43E-05	6.43E-05	6.43E-05	0.00032174	3.22E-05	0	0.000128696	0.000289566	0.000418262	0.000257392	6.43E-05	0.00048261	0.000257392	0.000193044	0.00016087	0.000225218	0.000257392	0.001737396	0.001254786	0.000772176	0.007560889	0	3.22E-05	0.000386088	0.00016087	3.22E-05	0.000386088	0.000128696	0.000128696	0	0.000257392	0.000289566	3.22E-05	0.000193044	0.00064348	0.001576526	0.000193044
B_OTU7568	0.000225218	6.43E-05	0.000225218	0.00016087	0	6.43E-05	0.000257392	6.43E-05	0	0	3.22E-05	0	6.43E-05	0.000193044	3.22E-05	0	0	3.22E-05	3.22E-05	0	3.22E-05	0	0	3.22E-05	3.22E-05	0	3.22E-05	9.65E-05	0	0.000128696	3.22E-05	0.000128696	0.00016087	0.000289566	9.65E-05	0.000836524	0.000900872	0.00016087	0.000128696	0.000611306	0.000546958	3.22E-05	0	0	0	0	0.00016087	0.000353914	0
B_OTU1497	3.22E-05	0	0	3.22E-05	3.22E-05	9.65E-05	9.65E-05	0	0	0	0	0	0	0	0	9.65E-05	0	3.22E-05	0	0	3.22E-05	6.43E-05	6.43E-05	3.22E-05	9.65E-05	3.22E-05	3.22E-05	0	3.22E-05	0.000193044	3.22E-05	0.000128696	0.000193044	3.22E-05	0	0.00016087	0.00016087	9.65E-05	0	9.65E-05	0	0	0	0	0	0	3.22E-05	9.65E-05	0
F_OTU2340	0.002348702	0.000900872	0.002766964	0.000772176	0.000675654	0.00112609	0.001640874	0	0.006660017	0.003474792	0.002477398	0.003506966	0.003249574	0	0.001512178	0	0.001093916	0.002284354	0.000225218	0.001190438	0.000675654	0.000289566	0.000193044	0.000353914	0.001158264	0.000675654	0.001254786	0.001351308	0.000933046	0.000225218	0	0.00096522	0.000418262	0.00273479	0.003410444	0.001544352	0.001319134	0.002927834	0.00176957	0.002123484	0.003571314	0.001576526	0.001351308	0.001415656	0.001480004	0.001351308	0.000900872	0	0.001158264
B_OTU64782	6.43E-05	3.22E-05	0	9.65E-05	3.22E-05	0.000386088	0.00016087	9.65E-05	6.43E-05	0.00016087	0.000450436	6.43E-05	0	3.22E-05	3.22E-05	0.000128696	0.000128696	3.22E-05	0.000675654	0.000546958	0.000353914	0.000933046	0.000546958	0.000386088	0.000225218	0.000193044	0.000353914	9.65E-05	0.000386088	0.000128696	0.00016087	6.43E-05	9.65E-05	0	0	0	3.22E-05	3.22E-05	0	3.22E-05	0	0	3.22E-05	9.65E-05	3.22E-05	3.22E-05	9.65E-05	6.43E-05	0
B_OTU9800	3.22E-05	3.22E-05	0	3.22E-05	0.000289566	0	6.43E-05	0	3.22E-05	0	0	0	0	0	0	0	0	0	0	0	0	0	0	0	0	0	0	0	6.43E-05	0.000386088	9.65E-05	0.000579132	0.000128696	0	0	0.000868698	0.000289566	0.000128696	0.000257392	0.000193044	0.000514784	0	0.000933046	0	0.000289566	0.00048261	0.000546958	0.000933046	0.000386088
B_OTU3242	0.000579132	0.00048261	0.000289566	0.000353914	9.65E-05	0.000353914	0.000193044	0.000225218	0.000450436	0.000418262	0.000193044	0.000386088	0.000707828	0.00048261	0.000353914	0.000193044	0.000579132	0.000386088	0.00032174	0.00016087	0.000514784	0.000418262	0.000225218	0.000450436	0.000386088	0.000289566	0.000353914	0.000289566	0.00032174	3.22E-05	0	9.65E-05	3.22E-05	0.000225218	0.000257392	3.22E-05	3.22E-05	0.000675654	9.65E-05	0.000128696	9.65E-05	0.000386088	0.000193044	0.000257392	0	0.00016087	6.43E-05	6.43E-05	0.000193044
B_OTU11165	0.000707828	0.00048261	0.000225218	0.000740002	0.000193044	0.000386088	0.000675654	0.000386088	3.22E-05	0.000289566	6.43E-05	9.65E-05	0.000193044	0.000193044	0.000418262	0.00048261	0.000225218	0.001029568	0.000289566	6.43E-05	0.000353914	0.000193044	0.00032174	0.000193044	0.000193044	0.000289566	0.000579132	0.00048261	0.00016087	9.65E-05	6.43E-05	9.65E-05	0	0.00096522	0.000418262	9.65E-05	9.65E-05	0.000225218	0.000225218	6.43E-05	9.65E-05	0.00032174	6.43E-05	9.65E-05	0.000128696	6.43E-05	0.000128696	0.000128696	6.43E-05
B_OTU5364	6.43E-05	0.000128696	3.22E-05	6.43E-05	3.22E-05	3.22E-05	0.000128696	0	0	3.22E-05	3.22E-05	0	0	0	0	0	0	0	0	3.22E-05	0	0	3.22E-05	3.22E-05	0	3.22E-05	0	3.22E-05	0	9.65E-05	0	0.000225218	0.000225218	0	0	0.00048261	6.43E-05	0	0	6.43E-05	9.65E-05	0	0	0	0	6.43E-05	0.000193044	0.000289566	0
B_OTU7739	9.65E-05	3.22E-05	6.43E-05	3.22E-05	0.000772176	6.43E-05	0.00016087	0.000740002	0.000128696	9.65E-05	0.000257392	0.00016087	6.43E-05	9.65E-05	0.00016087	0.000193044	3.22E-05	6.43E-05	9.65E-05	0.000193044	0.00032174	0.00016087	0.00016087	6.43E-05	3.22E-05	0.000193044	9.65E-05	6.43E-05	3.22E-05	0.00016087	0.000193044	0.00016087	0.000450436	3.22E-05	6.43E-05	0.000386088	0.00048261	0.000225218	0.000353914	0.00032174	9.65E-05	9.65E-05	0.000514784	0.000289566	0.000868698	0.000386088	0.000289566	0.000257392	0.000257392
B_OTU10659	0.00048261	0.000225218	0.000128696	0.000514784	0.000128696	0.00048261	0.00016087	6.43E-05	0.000514784	0.000353914	0.000386088	0.00032174	0.000257392	0.000289566	0.000225218	0.000289566	0.00016087	0.000225218	0.00048261	0.000386088	0.000257392	0.00032174	0.000193044	0.000353914	0.000450436	0.000225218	0.000128696	0.000386088	0.000450436	0.000128696	3.22E-05	6.43E-05	0.00016087	0.000193044	0.000257392	3.22E-05	3.22E-05	0.00016087	6.43E-05	9.65E-05	3.22E-05	0.000193044	0.000128696	0.000257392	0.000225218	0.000353914	0.000128696	6.43E-05	0.00016087
F_OTU4507	0.008333065	0.00289566	0.002799138	0.003603488	0.00096522	0.02229658	0.002380876	0	0.017116566	0.016119172	0.014864387	0.011968727	0.017985264	6.43E-05	0.007593063	0	0.010906985	0.020784402	0.000740002	0.00193044	0.00112609	0.00048261	0.001222612	0.000418262	0.000128696	0.000386088	0.008558283	0.008397413	0.007528715	0.000418262	0	0.000386088	0.000289566	0.009523503	0.018307004	0.004729578	0.004697404	0.031240951	0.003313922	0.007786107	0.004793926	0.01795309	0.001866092	0.005373057	0.001737396	0.002187832	0.0016087	0	0.003442618
B_OTU1631	0.000675654	0.000514784	0.000675654	0.000546958	0.000257392	0.000450436	0.00048261	0.000225218	0.000675654	0.000675654	0.00128696	0.00096522	0.00112609	0.001190438	0.001351308	0.001061742	0.001254786	0.001576526	0.000707828	0.00048261	0.000386088	0.00096522	0.00080435	0.000386088	0.00048261	0.000579132	0.001319134	0.000868698	0.001319134	9.65E-05	0.000257392	0.000225218	0.000193044	0.001222612	0.00128696	0.00048261	0.000386088	0.00112609	0.000353914	0.000418262	0.000289566	0.001415656	0.000225218	0.00016087	0.000418262	0.00048261	0.00016087	0.000579132	0.000225218
B_OTU66216	0	0	0	3.22E-05	6.43E-05	9.65E-05	3.22E-05	3.22E-05	0	0	3.22E-05	0	0	0	3.22E-05	3.22E-05	0	0	0	0	0	6.43E-05	0	9.65E-05	3.22E-05	0	3.22E-05	3.22E-05	0	0	0.000128696	6.43E-05	9.65E-05	3.22E-05	3.22E-05	9.65E-05	6.43E-05	0	0.000193044	0.000128696	0	0	0.00016087	3.22E-05	6.43E-05	3.22E-05	0.000128696	9.65E-05	9.65E-05
B_OTU4068	0.000289566	0.000514784	0.00032174	0.00016087	0.000193044	0.000225218	0.00032174	0.000193044	0.000450436	0.000257392	0.000353914	0.000257392	0.000900872	0.00080435	0.000386088	9.65E-05	0.000353914	0.000579132	9.65E-05	6.43E-05	0.000128696	0.000128696	0.000289566	0.000193044	0.000225218	0.000193044	9.65E-05	0.00032174	0.000225218	9.65E-05	3.22E-05	6.43E-05	0.000193044	0.000193044	0.000386088	0.000193044	0.00032174	0.000514784	0.000128696	9.65E-05	0.000225218	0.00032174	9.65E-05	0.000257392	0.000193044	0.00016087	0.000128696	9.65E-05	0.000128696
B_OTU11188	3.22E-05	0	0	0	6.43E-05	0	3.22E-05	0	0	6.43E-05	0	0	0	0	0	0	0	3.22E-05	3.22E-05	0	3.22E-05	0	3.22E-05	0	0	6.43E-05	0	3.22E-05	6.43E-05	0.000257392	0.000353914	0.00016087	9.65E-05	0	3.22E-05	0	6.43E-05	6.43E-05	9.65E-05	9.65E-05	0.000193044	0	0.000193044	3.22E-05	3.22E-05	0	0.000257392	0.00016087	6.43E-05
F_OTU3642	6.43E-05	9.65E-05	6.43E-05	0.001319134	0.000128696	0.00032174	0.000257392	0.00032174	0.000225218	0.000128696	9.65E-05	0.000193044	0	0	0	0.000386088	0	6.43E-05	0.000900872	0.000450436	0.000193044	0.000836524	0.00032174	0.000386088	0.000353914	0.00016087	0.000128696	3.22E-05	0	3.22E-05	0.000128696	0.000128696	0.000257392	0	0	3.22E-05	0	0	0	3.22E-05	0	0	9.65E-05	3.22E-05	3.22E-05	0	0.000193044	3.22E-05	0.000257392
B_OTU9127	6.43E-05	6.43E-05	6.43E-05	3.22E-05	6.43E-05	6.43E-05	3.22E-05	0	0	3.22E-05	0	0	3.22E-05	0	6.43E-05	3.22E-05	6.43E-05	3.22E-05	0	0	0	3.22E-05	0	0.000128696	0	0	0	0	0	6.43E-05	6.43E-05	9.65E-05	0.000353914	3.22E-05	3.22E-05	9.65E-05	9.65E-05	3.22E-05	0.000193044	9.65E-05	6.43E-05	3.22E-05	0.000193044	0	9.65E-05	6.43E-05	0.000128696	0.00048261	0.00032174
B_OTU53404	0.00096522	0.00032174	0.00048261	3.22E-05	6.43E-05	9.65E-05	9.65E-05	0	9.65E-05	0.00016087	9.65E-05	0.000128696	0.000386088	0.000933046	0.000353914	0	0.000128696	0.000933046	0.00016087	0.000128696	0	6.43E-05	6.43E-05	0	9.65E-05	9.65E-05	0	3.22E-05	0	0	0	3.22E-05	3.22E-05	0.000740002	0.000707828	0.000225218	3.22E-05	6.43E-05	3.22E-05	3.22E-05	3.22E-05	0.000579132	6.43E-05	0	3.22E-05	0	0	0	6.43E-05
B_OTU4422	0.00016087	0	0.00016087	9.65E-05	0.00128696	6.43E-05	0.000193044	0.001319134	0.000128696	0.000225218	9.65E-05	0.000257392	0.000193044	3.22E-05	3.22E-05	0.000418262	6.43E-05	3.22E-05	0.000128696	0.000418262	0.000514784	0.000128696	0.000225218	0.000225218	0.000225218	0.000353914	0.000225218	0.00016087	0.00016087	0.000675654	0.00112609	0.001319134	0.00080435	0.00016087	6.43E-05	0.000193044	0.000257392	9.65E-05	0.000611306	0.000225218	0.000257392	3.22E-05	0.000193044	0.000450436	0.000386088	0.000386088	0.000740002	0.001061742	0.000353914
B_OTU7704	0.000128696	6.43E-05	6.43E-05	0.00016087	3.22E-05	0.000128696	0.00016087	0.000450436	0.00016087	9.65E-05	0.00032174	0.00016087	3.22E-05	0	3.22E-05	0.000353914	3.22E-05	9.65E-05	0.000128696	0.000353914	0.00016087	0.000514784	0.000386088	0.000386088	0.00064348	0.000353914	0.000193044	0.00016087	0.000289566	3.22E-05	3.22E-05	3.22E-05	0.00016087	0	0	0	6.43E-05	9.65E-05	6.43E-05	0.000128696	0	3.22E-05	0.00096522	0.000193044	0.000514784	0.000675654	0.00048261	0.000353914	0.00032174
B_OTU3664	0.000128696	0.000225218	0.00016087	0.000611306	0.00016087	0.000450436	0.00032174	0.000289566	6.43E-05	6.43E-05	0.000225218	0.000193044	0.00016087	6.43E-05	0.00016087	0.00032174	0.000386088	0.000193044	0.000353914	0.000386088	0.000386088	0.000546958	0.000900872	0.000611306	0.000707828	0.000450436	0.00032174	0.000257392	9.65E-05	3.22E-05	0.000193044	9.65E-05	0.000128696	9.65E-05	0.000128696	9.65E-05	0.000225218	0.000257392	6.43E-05	9.65E-05	9.65E-05	0.000128696	0.00016087	0.00016087	6.43E-05	9.65E-05	0.00016087	0.000225218	6.43E-05
B_OTU4518	0.000740002	0.000675654	0.000514784	0.004279142	0.000450436	0.001415656	0.001544352	0.001222612	0.000353914	0.000546958	0.000353914	0.00128696	0.000257392	9.65E-05	6.43E-05	0.001061742	6.43E-05	0.000193044	0.001544352	0.00112609	0.00176957	0.001512178	0.0016087	0.00128696	0.00112609	0.001801744	0.00176957	0.001061742	0.001737396	0.00032174	3.22E-05	0.000225218	0.000225218	6.43E-05	0.000740002	6.43E-05	0.00048261	0.00032174	0.00016087	9.65E-05	0.000193044	0.000128696	0.000386088	0.000740002	0.000450436	0.000257392	0.000514784	0.000289566	0.000450436
B_OTU3454	0.00016087	0.000353914	0.000418262	0.000707828	0.00016087	0.000740002	0.000707828	0.000546958	0.00016087	0.000225218	3.22E-05	0.000257392	0.00016087	0.00016087	9.65E-05	0.000225218	6.43E-05	0.00016087	0.000933046	0.00080435	0.00080435	0.00096522	0.00064348	0.000740002	0.000933046	0.000546958	0.000193044	6.43E-05	0.000128696	0.000289566	9.65E-05	0.00016087	0.000128696	9.65E-05	3.22E-05	3.22E-05	0	0.000128696	9.65E-05	0	0	9.65E-05	9.65E-05	9.65E-05	0.00016087	0	0.000193044	0.000225218	3.22E-05
B_OTU54852	0	0	0	6.43E-05	0.000353914	9.65E-05	6.43E-05	0.000611306	0	6.43E-05	3.22E-05	6.43E-05	0	0	0	6.43E-05	0	3.22E-05	0.000128696	0.000128696	0.00080435	3.22E-05	0	0.000193044	0.000514784	0.00032174	0	9.65E-05	0	3.22E-05	9.65E-05	6.43E-05	6.43E-05	0	0	0	3.22E-05	9.65E-05	0.000257392	0.000128696	0.000128696	0	0.000740002	0.001061742	0.001093916	0.000225218	0.000225218	0.00016087	9.65E-05
F_OTU3851	0.000193044	9.65E-05	0.00016087	3.22E-05	9.65E-05	9.65E-05	0.000257392	0.000257392	3.22E-05	0.000289566	9.65E-05	6.43E-05	0	0	6.43E-05	0.000418262	0.000128696	3.22E-05	0.00096522	0.000514784	0.000386088	0.00032174	0.000868698	0.00048261	0.000675654	0.000353914	0.000225218	0.000193044	6.43E-05	6.43E-05	0	6.43E-05	0	0	0	0	3.22E-05	9.65E-05	3.22E-05	3.22E-05	3.22E-05	0	0.000257392	0.000193044	6.43E-05	9.65E-05	0	6.43E-05	0.000128696
B_OTU9604	0.000257392	0.000353914	0.000450436	0.000225218	0.0016087	0.000386088	0.00048261	0.000611306	0.000193044	0.000225218	0.000128696	6.43E-05	3.22E-05	6.43E-05	0.000193044	0.000386088	0.00016087	9.65E-05	0.00016087	0.000289566	0.001383482	0.000546958	0.000450436	0.000257392	0.000193044	0.00064348	0.000128696	0.000289566	0.000225218	0.003281748	0.002380876	0.003571314	0.003732184	0.000128696	0.000128696	0.000868698	0.00096522	0.000546958	0.000933046	0.00112609	0.000611306	6.43E-05	0.00353914	0.001158264	0.000868698	0.000868698	0.008075673	0.005469579	0.003249574
B_OTU61724	3.22E-05	6.43E-05	0.000128696	3.22E-05	0.000257392	0	6.43E-05	3.22E-05	6.43E-05	0	3.22E-05	0	0	0	6.43E-05	3.22E-05	0	0	3.22E-05	0	0	0	3.22E-05	3.22E-05	6.43E-05	3.22E-05	3.22E-05	0	0	0.00048261	0.000193044	0.00032174	0.000579132	3.22E-05	0	0.000193044	6.43E-05	0	0	0.000128696	6.43E-05	0	0	0	0	0	0.000128696	0.00016087	9.65E-05
B_OTU4219	0.000450436	0.00032174	0.00064348	0.000900872	0.004858274	0.00128696	0.002477398	0.004086098	0.000611306	0.00096522	0.000868698	0.000933046	0.000933046	0.001158264	0.001222612	0.000579132	0.000450436	0.00096522	0.000353914	0.00128696	0.002380876	0.000772176	0.000353914	0.001512178	0.001351308	0.001640874	0.00048261	0.000933046	0.000868698	0.005244362	0.006402625	0.004472186	0.009105241	0.000707828	0.00080435	0.003893054	0.006499147	0.002541746	0.004375664	0.003603488	0.006402625	0.001029568	0.006434799	0.007174801	0.004053924	0.010102635	0.011518291	0.006499147	0.009073067
B_OTU73597	0	0	0	0	0.000386088	0.000128696	3.22E-05	0	0	3.22E-05	0	0	3.22E-05	6.43E-05	0	0	0	3.22E-05	0	3.22E-05	6.43E-05	6.43E-05	3.22E-05	0	3.22E-05	3.22E-05	0	0	0	0	0.000193044	0.000193044	3.22E-05	3.22E-05	3.22E-05	3.22E-05	0.000225218	0	0.000193044	0.000257392	0.000933046	0	0.000128696	3.22E-05	6.43E-05	6.43E-05	0.00016087	0.000128696	0.000128696
B_OTU56262	0.000128696	0.000128696	9.65E-05	0.000353914	9.65E-05	0.000257392	0.00016087	9.65E-05	0	0.00016087	0.000128696	0.000193044	0.000418262	0.000289566	0.00016087	6.43E-05	0.000418262	0.000289566	0.000225218	0	6.43E-05	0.000257392	0.00016087	0.000193044	0.000128696	0.000128696	0.00016087	3.22E-05	0.000257392	6.43E-05	0	6.43E-05	3.22E-05	0.00016087	0.000257392	3.22E-05	9.65E-05	0.00032174	0.000128696	6.43E-05	6.43E-05	0.00016087	0	9.65E-05	0.00016087	0.000128696	0	3.22E-05	0
B_OTU10052	0.000740002	0.000514784	0.000225218	0.000225218	3.22E-05	6.43E-05	3.22E-05	0	3.22E-05	9.65E-05	9.65E-05	3.22E-05	0.000257392	0.000546958	0.000353914	0	6.43E-05	9.65E-05	0	0	6.43E-05	0	0	0	0	3.22E-05	0	6.43E-05	0	0	0	0	0	0.000289566	0.000386088	0	6.43E-05	9.65E-05	3.22E-05	0	0	0.00016087	6.43E-05	9.65E-05	0	3.22E-05	0	3.22E-05	0
B_OTU8921	0	0	6.43E-05	3.22E-05	0.000225218	3.22E-05	6.43E-05	0.00032174	6.43E-05	6.43E-05	9.65E-05	3.22E-05	3.22E-05	3.22E-05	6.43E-05	0	3.22E-05	6.43E-05	0	0.000225218	0.000257392	3.22E-05	3.22E-05	0.000128696	9.65E-05	0.00016087	0	0	6.43E-05	0.000225218	9.65E-05	0.000128696	0.000225218	6.43E-05	3.22E-05	0.000225218	0.000225218	0.000128696	0.00016087	0.000418262	0.000546958	0	0.00048261	0.000836524	0.00048261	0.000193044	0.000868698	0.000514784	0.000740002
B_OTU3470	0	0	6.43E-05	0	3.22E-05	3.22E-05	6.43E-05	9.65E-05	0	0	0	3.22E-05	0	3.22E-05	0	3.22E-05	0	3.22E-05	3.22E-05	3.22E-05	9.65E-05	0	3.22E-05	0	0	0.000225218	0	0	3.22E-05	6.43E-05	3.22E-05	3.22E-05	0	0	0	3.22E-05	0	9.65E-05	6.43E-05	0.000128696	6.43E-05	0	0.000225218	0.000546958	0.000225218	0.000128696	0.000128696	0.000128696	0.00016087
B_OTU7075	0.00016087	0.00016087	0.000289566	0.000225218	0.001994788	0.000193044	0.000740002	0.002702616	9.65E-05	0	6.43E-05	9.65E-05	3.22E-05	3.22E-05	3.22E-05	0.000128696	0	0	9.65E-05	0.00016087	0.001061742	0.000193044	0.000193044	0.00016087	0.000514784	0.000225218	3.22E-05	0.00016087	0.000128696	0.000707828	0.000418262	6.43E-05	0.000933046	3.22E-05	0	0.000257392	0.00016087	0.000128696	0.000675654	0.000257392	3.22E-05	0	0.00080435	0.001029568	0.000386088	0.000707828	0.000611306	0.001737396	0.000289566
B_OTU9264	3.22E-05	0	3.22E-05	6.43E-05	0.000225218	3.22E-05	0	0	6.43E-05	0	6.43E-05	6.43E-05	3.22E-05	0	0	0	0	3.22E-05	0	6.43E-05	0.000257392	3.22E-05	0	0	6.43E-05	0	0	0	3.22E-05	3.22E-05	0	0	6.43E-05	0	0	0.000128696	6.43E-05	0.000128696	0.000225218	9.65E-05	9.65E-05	0	0.000289566	0.000128696	9.65E-05	6.43E-05	0.000128696	0.000257392	6.43E-05
B_OTU262	0.000128696	0.000289566	0.000193044	9.65E-05	3.22E-05	0.000128696	0.000193044	9.65E-05	3.22E-05	0.000128696	9.65E-05	0.000128696	0.000289566	0.000289566	0.000128696	0.000128696	0.000450436	0.000386088	6.43E-05	0.000289566	0.000225218	6.43E-05	6.43E-05	0.000257392	0.000128696	6.43E-05	0.00016087	0.000289566	0.00016087	0	3.22E-05	3.22E-05	0	0.000289566	0.000225218	0.000257392	0.000225218	0.000257392	0.00016087	0.00016087	9.65E-05	0.000128696	0.000225218	0.000193044	0.000193044	9.65E-05	3.22E-05	0.00016087	9.65E-05
B_OTU6649	9.65E-05	0.000257392	0.000128696	0.000225218	3.22E-05	0.000128696	9.65E-05	0	0.00032174	0.000257392	0.000128696	0.000386088	0.00032174	0.000225218	0.00048261	0.000128696	0.000128696	0.000225218	0.00016087	6.43E-05	3.22E-05	0.000128696	3.22E-05	0.000128696	0.000128696	0.00016087	0.000193044	0.000128696	0.000257392	6.43E-05	0	3.22E-05	9.65E-05	0.000193044	0.000257392	0.000225218	0.000289566	0.000289566	0	0.000128696	0.000418262	0.000225218	9.65E-05	3.22E-05	9.65E-05	9.65E-05	6.43E-05	3.22E-05	6.43E-05
F_OTU3865	0.000997394	0.000546958	0.00128696	0.000868698	0.000707828	0.000675654	0.00096522	0.00176957	0.000997394	0.001190438	0.00048261	0.00048261	0.000546958	0.001383482	0.001158264	0.00080435	0.001673048	0.000772176	0.000289566	0.000386088	0.000450436	0.000257392	0.000225218	0.000386088	0.00016087	0.000450436	0.000772176	0.000611306	0.000257392	6.43E-05	9.65E-05	0.000257392	0.000128696	0.000740002	0.001190438	0.001158264	0.000611306	0.002155658	0.00064348	0.001190438	0.000675654	0.000579132	0.000257392	0.000257392	0.001222612	0.000611306	0.000193044	0.00064348	0.000353914
B_OTU7017	0	0	0	3.22E-05	0.000386088	3.22E-05	0	0.00016087	6.43E-05	6.43E-05	0	3.22E-05	3.22E-05	0	3.22E-05	0.000128696	6.43E-05	0	0.00016087	0.000225218	0.00096522	0.00016087	3.22E-05	6.43E-05	0.00032174	0.000257392	9.65E-05	0	6.43E-05	0.000225218	6.43E-05	6.43E-05	0.00016087	3.22E-05	0	6.43E-05	0.000386088	0.000128696	0.000868698	0.000257392	6.43E-05	6.43E-05	0.001833918	6.43E-05	0.000740002	0.000193044	0.000353914	3.22E-05	0.000418262
B_OTU6745	9.65E-05	6.43E-05	0.000128696	3.22E-05	0.000386088	6.43E-05	3.22E-05	0.000257392	0	3.22E-05	9.65E-05	6.43E-05	9.65E-05	3.22E-05	9.65E-05	9.65E-05	9.65E-05	9.65E-05	9.65E-05	6.43E-05	0.00016087	6.43E-05	0	6.43E-05	6.43E-05	0.000193044	3.22E-05	3.22E-05	9.65E-05	0.00032174	0.000386088	0.000353914	0.000997394	0.000128696	6.43E-05	0.000611306	0.000707828	9.65E-05	0.000289566	0.000257392	0.00048261	3.22E-05	0.00080435	0.00112609	0.000514784	0.000707828	0.002541746	0.000707828	0.000933046
B_OTU7841	0	3.22E-05	6.43E-05	3.22E-05	0.000707828	0.000128696	3.22E-05	6.43E-05	0	3.22E-05	0	0	0	3.22E-05	0	0	0	0	0	0	0.000257392	0	6.43E-05	0	6.43E-05	6.43E-05	3.22E-05	0	3.22E-05	9.65E-05	0.000257392	0.00016087	9.65E-05	0	3.22E-05	0.00016087	3.22E-05	3.22E-05	0.000128696	9.65E-05	3.22E-05	3.22E-05	6.43E-05	0	0.000418262	0	0.000128696	6.43E-05	9.65E-05
B_OTU53820	0.000611306	0.000257392	0.000193044	0.000225218	6.43E-05	6.43E-05	9.65E-05	0.000128696	6.43E-05	0.000225218	3.22E-05	3.22E-05	0.00032174	9.65E-05	0.00016087	0	0.000128696	0.000257392	6.43E-05	6.43E-05	3.22E-05	0	3.22E-05	6.43E-05	6.43E-05	0.000128696	0.000257392	0.000128696	3.22E-05	9.65E-05	0	0	6.43E-05	0.000450436	0.000450436	3.22E-05	6.43E-05	0.000128696	3.22E-05	0	3.22E-05	0.000225218	3.22E-05	6.43E-05	3.22E-05	3.22E-05	3.22E-05	3.22E-05	3.22E-05
B_OTU946	0	0	3.22E-05	0	0	3.22E-05	0	3.22E-05	0	0	0	0	0	0	0	0.000128696	0	0	3.22E-05	0	6.43E-05	0	3.22E-05	3.22E-05	6.43E-05	6.43E-05	0	3.22E-05	3.22E-05	0.00048261	0.001254786	0.000225218	0.000353914	0	0	0.000128696	3.22E-05	6.43E-05	0.00032174	0.000933046	3.22E-05	0	0	3.22E-05	0	3.22E-05	3.22E-05	0.000257392	6.43E-05
B_OTU7419	0.00016087	0.00016087	6.43E-05	0.000450436	9.65E-05	0.00032174	0.000289566	0.000418262	0.000128696	0.000289566	0.000450436	9.65E-05	6.43E-05	0.000128696	0.000128696	0.00016087	0.000225218	3.22E-05	0.000546958	0.000193044	0.000128696	0.00032174	0.000386088	0.000386088	0.00048261	0.000353914	0.000611306	0.000386088	0.000386088	3.22E-05	0	9.65E-05	6.43E-05	6.43E-05	9.65E-05	0.00016087	6.43E-05	0.000193044	6.43E-05	6.43E-05	3.22E-05	0	0.000128696	0.00016087	9.65E-05	6.43E-05	0.000225218	6.43E-05	9.65E-05
B_OTU8109	0.000225218	0.000193044	0.000225218	0.000353914	0.000353914	0.000225218	0.00048261	0.000257392	0.00032174	0.000353914	0.000675654	0.00048261	3.22E-05	6.43E-05	0.00016087	0.000225218	3.22E-05	0.000128696	0.00016087	0.000257392	0.000289566	0.000386088	0.00032174	0.00064348	0.000386088	0.000289566	0.00016087	0.000193044	0.000611306	6.43E-05	3.22E-05	3.22E-05	6.43E-05	0.000128696	0.000128696	0	0.000193044	0.000193044	3.22E-05	0.00016087	6.43E-05	0.000128696	0.00032174	0.000514784	0.000675654	0.00032174	0.000225218	3.22E-05	0.00016087
B_OTU2610	0.00032174	0.000514784	0.00032174	0.000675654	0.00032174	0.000579132	0.001158264	0.00080435	0.000353914	0.000514784	0.000450436	0.000611306	0.000193044	0.000193044	0.000193044	0.000353914	0.000418262	0.000997394	0.001866092	0.00096522	0.001061742	0.001544352	0.00128696	0.000579132	0.000611306	0.001093916	0.000386088	0.000193044	0.000128696	0.00016087	0	0.000193044	0.000225218	0.000289566	0.000257392	3.22E-05	0.000289566	0.00016087	0.00016087	0.000193044	0.000257392	0.000418262	0.000450436	0.00064348	0.000289566	0.000193044	0.000353914	0.000450436	9.65E-05
B_OTU6104	0	3.22E-05	6.43E-05	6.43E-05	9.65E-05	3.22E-05	6.43E-05	0	3.22E-05	0	3.22E-05	3.22E-05	3.22E-05	0	0	0.000128696	0	3.22E-05	3.22E-05	6.43E-05	9.65E-05	0.00016087	3.22E-05	3.22E-05	3.22E-05	0.000193044	6.43E-05	0	0	0.000836524	0.000418262	0.001029568	0.00032174	0	3.22E-05	0.000386088	0.000193044	3.22E-05	6.43E-05	6.43E-05	0.000257392	3.22E-05	0	3.22E-05	0	0	3.22E-05	0.00016087	0.000193044
B_OTU2558	0.00016087	0.00016087	6.43E-05	6.43E-05	3.22E-05	0.000193044	6.43E-05	9.65E-05	3.22E-05	0.000128696	3.22E-05	9.65E-05	0.000128696	0.00016087	0.00016087	9.65E-05	0.00016087	0.000257392	9.65E-05	9.65E-05	0.00016087	9.65E-05	9.65E-05	6.43E-05	9.65E-05	0.00016087	6.43E-05	6.43E-05	6.43E-05	0	0	3.22E-05	0	0.000193044	3.22E-05	0	3.22E-05	6.43E-05	0	9.65E-05	6.43E-05	6.43E-05	3.22E-05	3.22E-05	0	6.43E-05	0	0	3.22E-05
F_OTU4124	0.000868698	0.000675654	0.001962614	0.000611306	0.00128696	0.000675654	0.00080435	0.000740002	0.000289566	0.000289566	9.65E-05	0.000514784	0.000386088	0.000289566	0.000289566	0.001254786	0.000257392	0.000289566	0.00016087	0.00128696	0.000868698	0.000772176	0.000546958	0.00096522	0.00128696	0.001222612	0.000579132	0.000933046	0.000514784	0.003153052	0.002509572	0.001480004	0.000418262	9.65E-05	9.65E-05	0.001576526	0.000450436	0.000418262	0.000353914	0.000836524	0.000353914	6.43E-05	0.001512178	0.001061742	0.000997394	0.001415656	0.000675654	0.004214794	0.000675654
B_OTU2202	3.22E-05	6.43E-05	0.000418262	9.65E-05	0	9.65E-05	0.000128696	6.43E-05	0.000257392	0.000193044	0.000225218	3.22E-05	0.00016087	3.22E-05	0.000289566	6.43E-05	0.00032174	6.43E-05	6.43E-05	6.43E-05	0	0	0	0	3.22E-05	0	3.22E-05	6.43E-05	9.65E-05	3.22E-05	0	0	3.22E-05	0.00016087	0.000193044	9.65E-05	0.00016087	3.22E-05	0.00016087	0.000193044	6.43E-05	0.000128696	9.65E-05	0	9.65E-05	6.43E-05	0	0	3.22E-05
F_OTU3389	6.43E-05	9.65E-05	0.000257392	3.22E-05	0.000257392	0.000386088	0.00016087	0.000868698	6.43E-05	0	6.43E-05	3.22E-05	6.43E-05	0.000225218	9.65E-05	0.000193044	3.22E-05	0.000193044	9.65E-05	3.22E-05	0.000128696	0.00016087	0.000128696	0.000546958	0.000193044	0.000386088	0.000386088	0.000418262	9.65E-05	0.001415656	0.009780895	0.000997394	0.001962614	3.22E-05	3.22E-05	0.00241305	0.000193044	0.000289566	0.003667836	0.000836524	0.000225218	0	0.001093916	0.000611306	0.000997394	0.000579132	0.001705222	0.003635662	0.000836524
B_OTU4078	0.00016087	0.00016087	0.000225218	6.43E-05	3.22E-05	6.43E-05	9.65E-05	0	0.000225218	0.000514784	0.000386088	9.65E-05	0.000128696	0.00032174	0.00032174	0.000289566	0.00016087	0.000257392	9.65E-05	3.22E-05	3.22E-05	0	3.22E-05	0	6.43E-05	0.000128696	0.000289566	3.22E-05	0.000193044	3.22E-05	3.22E-05	0	0	0.000257392	0.00032174	6.43E-05	0.000128696	0.000128696	6.43E-05	6.43E-05	9.65E-05	0.00016087	6.43E-05	6.43E-05	9.65E-05	0.000128696	6.43E-05	9.65E-05	0.000128696
B_OTU3717	3.22E-05	6.43E-05	6.43E-05	0	0.000225218	0	3.22E-05	0.000386088	3.22E-05	6.43E-05	3.22E-05	0	0	0	3.22E-05	0	3.22E-05	3.22E-05	3.22E-05	9.65E-05	0.000386088	6.43E-05	6.43E-05	0.000225218	9.65E-05	6.43E-05	9.65E-05	6.43E-05	0.000225218	0.000289566	0.00064348	0.000193044	0.000546958	0	0	0.000386088	0.000353914	0	9.65E-05	0.000193044	3.22E-05	3.22E-05	0	0.00016087	0.00016087	0.00016087	0.000450436	0.000611306	6.43E-05
B_OTU7351	0.00016087	0.000257392	0.000353914	0.000225218	9.65E-05	0.00048261	9.65E-05	0.000193044	0.000225218	0.000225218	0.00032174	0.000193044	0.00032174	0.000418262	0.00048261	0.000257392	0.000579132	0.00064348	0.000193044	0.00016087	0.00016087	0.000193044	0.000193044	0.00032174	0.00016087	0.000257392	0.00016087	0.000418262	0.000193044	3.22E-05	6.43E-05	3.22E-05	0.000128696	0.000289566	0.000257392	0.000193044	0.000289566	0.00016087	0.000386088	0.000546958	0.000386088	0.000386088	9.65E-05	0.000193044	0.000514784	0.000353914	0.00016087	0.000193044	0.000128696
B_OTU1719	3.22E-05	3.22E-05	0.00016087	0	0.000772176	9.65E-05	0.00016087	0.000353914	6.43E-05	6.43E-05	0	0.000128696	9.65E-05	0	0	0	3.22E-05	0.00016087	9.65E-05	0.000128696	0.00016087	9.65E-05	3.22E-05	6.43E-05	0.000225218	9.65E-05	6.43E-05	3.22E-05	9.65E-05	0.000772176	0.00032174	0.001029568	0.000675654	3.22E-05	9.65E-05	0.000740002	0.000289566	0.000289566	0.000514784	0.00048261	0.001029568	3.22E-05	0.000450436	0.00032174	0.000193044	0.000193044	0.000836524	0.000386088	0.000418262
B_OTU6149	0.000225218	0.00016087	6.43E-05	0.00032174	6.43E-05	0.00016087	0.000193044	0.000193044	0.000418262	0.00016087	0.000257392	0.000386088	0.000225218	0.000289566	0.000128696	0.000128696	0.000289566	0.000289566	0.00016087	0.000193044	0.000225218	0.000193044	0.000128696	9.65E-05	0.000225218	0.000514784	0.000128696	0.000128696	0.000225218	3.22E-05	0	0	9.65E-05	0.00016087	0.000128696	0	0.000128696	0.000225218	9.65E-05	6.43E-05	6.43E-05	6.43E-05	6.43E-05	0.000128696	6.43E-05	9.65E-05	3.22E-05	0	3.22E-05
B_OTU6486	0.00064348	0.000740002	0.000707828	0.000997394	0.000257392	0.000675654	0.000353914	0.000128696	0.001673048	0.000997394	0.001351308	0.000868698	0.001222612	0.00064348	0.000707828	0.000225218	0.00032174	0.000675654	0.00032174	0.000128696	0.000353914	0.00048261	0.000353914	0.000386088	0.000418262	0.00032174	0.000772176	0.001737396	0.001254786	6.43E-05	0.000128696	0.000289566	0.000257392	0.000546958	0.000386088	0.000257392	0.00016087	0.000193044	0.000225218	0.000386088	0.000128696	0.001351308	0.00032174	0.000386088	0.000997394	0.000611306	0.000225218	0.000289566	0.000193044
B_OTU6589	3.22E-05	0	0	3.22E-05	0.000128696	3.22E-05	0	0	0	3.22E-05	0	0	6.43E-05	0	0	6.43E-05	6.43E-05	3.22E-05	0	6.43E-05	0.000128696	3.22E-05	3.22E-05	3.22E-05	0	3.22E-05	9.65E-05	0	0	0.000450436	9.65E-05	0.000740002	0.000514784	3.22E-05	0	6.43E-05	9.65E-05	6.43E-05	0.000128696	6.43E-05	9.65E-05	0	0	0	0.000128696	6.43E-05	9.65E-05	0.000225218	3.22E-05
B_OTU7767	6.43E-05	0.00016087	0.000353914	0.000128696	0	0.000128696	0.000193044	3.22E-05	0.000128696	0.000257392	3.22E-05	0.000128696	0.000128696	0.000193044	0.000289566	9.65E-05	9.65E-05	0.000225218	3.22E-05	0	0	6.43E-05	0	9.65E-05	6.43E-05	3.22E-05	0.000128696	0.00016087	0.000128696	6.43E-05	9.65E-05	0.000128696	0.000128696	0.000257392	0.000193044	6.43E-05	0.000546958	0.000353914	0.000514784	0.000289566	0.000193044	0.000386088	0.000128696	0.00016087	3.22E-05	0.00016087	0.000128696	0.000193044	6.43E-05
B_OTU4872	0.00016087	0.000128696	0.000353914	0.000257392	9.65E-05	0.000225218	0.000128696	6.43E-05	0.000386088	0.000225218	0.0016087	0.000707828	0.00016087	6.43E-05	0.000257392	9.65E-05	0.000128696	9.65E-05	0.00032174	9.65E-05	0.000257392	0.000257392	0.000353914	9.65E-05	0.00032174	9.65E-05	0.000707828	0.001061742	0.000611306	0	0.000128696	6.43E-05	6.43E-05	0.000225218	0.00016087	0.000128696	3.22E-05	3.22E-05	0	0	0	0.000128696	0.000128696	0	0.000353914	6.43E-05	9.65E-05	0.00016087	0.000128696
F_OTU3709	0.00016087	0.00048261	0.000386088	6.43E-05	9.65E-05	0.000353914	0.000257392	0.00016087	0.000289566	0.00032174	9.65E-05	0.000418262	0.000386088	0.001222612	0.000514784	0.00016087	0.000353914	0.00016087	0.000193044	9.65E-05	0.000225218	3.22E-05	0.000128696	6.43E-05	6.43E-05	0.00016087	0.00016087	0.000128696	3.22E-05	3.22E-05	6.43E-05	0	9.65E-05	0.001029568	0.000514784	0.000353914	0.00032174	0.000900872	0.000289566	0.000289566	0.000611306	0.00032174	6.43E-05	0.00048261	3.22E-05	6.43E-05	6.43E-05	0.000128696	0.000193044
B_OTU6086	3.22E-05	6.43E-05	0	9.65E-05	0.000514784	9.65E-05	9.65E-05	0.00032174	6.43E-05	0.000193044	9.65E-05	3.22E-05	6.43E-05	9.65E-05	0	9.65E-05	3.22E-05	3.22E-05	6.43E-05	0.000193044	0.00016087	0.000257392	6.43E-05	0.000289566	0.00016087	0.000225218	0.000128696	6.43E-05	6.43E-05	0.00128696	0.00080435	0.000740002	0.000546958	6.43E-05	0	0.000514784	0.000289566	0.000128696	0.000418262	0.000772176	0.00032174	3.22E-05	0.000128696	0	0.000257392	0.000128696	0.00048261	0.00096522	0.000450436
F_OTU4197	0.000579132	0.000418262	0.000386088	0.000386088	0.00064348	0.000675654	0.00032174	0.001351308	0.00128696	0.000740002	0.000579132	0.000514784	0.00064348	0.002220006	0.001576526	0.000514784	0.00032174	0.000289566	0.000418262	0.00016087	0.000193044	0.000128696	0.00016087	0.000225218	3.22E-05	0.000225218	0.000514784	0.000611306	0.000353914	9.65E-05	0.000418262	3.22E-05	0.000193044	0.001673048	0.001673048	0.000997394	0.000997394	0.001415656	0.001093916	0.000740002	0.00112609	0.000514784	0.00016087	0.00064348	0.000386088	0.001158264	0.000289566	0.000579132	0.000933046
B_OTU5816	0	3.22E-05	0	0	0.001801744	0	3.22E-05	6.43E-05	0	0	3.22E-05	0	3.22E-05	0	3.22E-05	0	0	0	0	0	3.22E-05	0	0	0.000128696	0	0	0	3.22E-05	0	3.22E-05	0	0	3.22E-05	3.22E-05	0	6.43E-05	0.000257392	3.22E-05	0.000128696	0.000257392	6.43E-05	0	0.000128696	3.22E-05	0.000128696	6.43E-05	6.43E-05	0.000386088	9.65E-05
B_OTU4640	0.000257392	0.000353914	0.000257392	0	3.22E-05	6.43E-05	0	3.22E-05	0.000128696	0.000128696	9.65E-05	9.65E-05	0.000128696	0.000257392	0.000193044	0.000257392	0.00016087	0.000257392	6.43E-05	0.00016087	3.22E-05	9.65E-05	6.43E-05	9.65E-05	3.22E-05	0.000128696	9.65E-05	0.000225218	0.000289566	3.22E-05	3.22E-05	3.22E-05	3.22E-05	9.65E-05	0.000289566	3.22E-05	9.65E-05	0.000193044	0.000128696	6.43E-05	6.43E-05	9.65E-05	3.22E-05	9.65E-05	0.00016087	6.43E-05	6.43E-05	0	6.43E-05
B_OTU4545	0	3.22E-05	0.000128696	3.22E-05	0.000836524	0.00016087	0.000128696	0.000193044	9.65E-05	3.22E-05	9.65E-05	3.22E-05	0.00016087	0.000128696	9.65E-05	0.00016087	0.000193044	0.000193044	9.65E-05	0.000128696	9.65E-05	0.00016087	0.000128696	9.65E-05	6.43E-05	0.000257392	6.43E-05	6.43E-05	0.00016087	0.000225218	0.000386088	0.000353914	0.000257392	0.000128696	9.65E-05	0.00032174	9.65E-05	0.000386088	0.00064348	0.00048261	0.000579132	9.65E-05	0.000193044	0.00016087	0.000193044	0.000193044	0.000289566	0.000386088	0.000257392
B_OTU2487	9.65E-05	0.000257392	3.22E-05	3.22E-05	6.43E-05	0.000225218	6.43E-05	3.22E-05	0.000193044	0.000225218	6.43E-05	0.000128696	0.000353914	0.000386088	0.000193044	6.43E-05	0.000289566	0.00016087	0	9.65E-05	0	9.65E-05	3.22E-05	0	3.22E-05	3.22E-05	0.000128696	0	9.65E-05	3.22E-05	0	0	0	0.000225218	0.000386088	0	9.65E-05	0.000257392	0.000128696	0.000193044	6.43E-05	3.22E-05	0	3.22E-05	0	3.22E-05	0	3.22E-05	9.65E-05
B_OTU385	6.43E-05	6.43E-05	0.000353914	0	0	3.22E-05	6.43E-05	3.22E-05	0.000193044	0	0.000225218	0.000128696	0.000546958	0.000386088	0.000546958	0.000225218	0.000289566	0.000128696	6.43E-05	3.22E-05	6.43E-05	0	0.000193044	6.43E-05	3.22E-05	6.43E-05	3.22E-05	3.22E-05	0.000128696	0	0	6.43E-05	0	0.000128696	0.000225218	0.000418262	0.000257392	0.00016087	0.000225218	0.000128696	6.43E-05	0.000289566	0.00016087	3.22E-05	0.000128696	0.00016087	0	6.43E-05	6.43E-05
B_OTU32694	3.22E-05	0	3.22E-05	0	3.22E-05	3.22E-05	0	6.43E-05	0	3.22E-05	0	0	0	0	3.22E-05	0	3.22E-05	0	0	3.22E-05	3.22E-05	0	3.22E-05	6.43E-05	0	0	3.22E-05	0	0	0	3.22E-05	0.000128696	0.000128696	3.22E-05	0	3.22E-05	9.65E-05	3.22E-05	9.65E-05	6.43E-05	0	0	3.22E-05	6.43E-05	0	3.22E-05	9.65E-05	6.43E-05	9.65E-05
B_OTU4591	0.000514784	0.000546958	0.000225218	0.000611306	0.000128696	0.000225218	0.000353914	0.000128696	0.000193044	0.000225218	9.65E-05	0.000193044	0.000386088	0.000225218	0.000257392	0.000225218	0.000579132	0.000579132	0.000386088	0.000386088	0.00016087	0.000193044	6.43E-05	0.000128696	9.65E-05	0.00032174	0.000193044	0.000257392	0.000128696	3.22E-05	6.43E-05	3.22E-05	3.22E-05	0.000225218	0.00016087	0.000128696	0.00016087	0.000128696	0.000128696	3.22E-05	0.000193044	0.000225218	9.65E-05	0.000225218	9.65E-05	9.65E-05	3.22E-05	3.22E-05	3.22E-05
B_OTU6526	6.43E-05	0.000225218	0.000289566	0.000546958	9.65E-05	0.000225218	0.00016087	0.000128696	0.000225218	0.000225218	0.000193044	0.000546958	0.000579132	0.000450436	0.00064348	9.65E-05	0.00032174	0.00032174	0.000128696	0.00032174	0.000128696	0.000353914	0.000289566	0.000289566	0.000128696	0.000225218	6.43E-05	6.43E-05	0.00016087	6.43E-05	3.22E-05	6.43E-05	0	0.000353914	0.000193044	0.000257392	0.000225218	0.000418262	0.000128696	0.000225218	0.000257392	0.000514784	0.000128696	0.00016087	0	9.65E-05	0	6.43E-05	0
B_OTU65010	6.43E-05	6.43E-05	0.000128696	3.22E-05	0	9.65E-05	0.00016087	6.43E-05	0.000193044	0.000225218	9.65E-05	6.43E-05	0.000386088	0.000418262	0.000418262	0.000128696	0.000353914	0.000450436	3.22E-05	3.22E-05	0.000128696	0.000128696	6.43E-05	0.000128696	0	0	3.22E-05	6.43E-05	0.00016087	0	9.65E-05	3.22E-05	9.65E-05	3.22E-05	9.65E-05	9.65E-05	9.65E-05	0.000257392	0.000193044	9.65E-05	0.000193044	0.000289566	3.22E-05	0.00016087	0	9.65E-05	3.22E-05	0.000193044	3.22E-05
B_OTU2239	9.65E-05	0.000128696	0	0.000257392	3.22E-05	9.65E-05	0.000128696	0.000128696	0	6.43E-05	9.65E-05	0.000128696	0	0.000128696	6.43E-05	0.000225218	3.22E-05	9.65E-05	0.00016087	0.000128696	0.00016087	0.000193044	0.000193044	0.000128696	9.65E-05	0.000225218	0.00032174	0.000193044	9.65E-05	3.22E-05	3.22E-05	3.22E-05	3.22E-05	6.43E-05	6.43E-05	3.22E-05	6.43E-05	0	3.22E-05	0	0	6.43E-05	3.22E-05	3.22E-05	0	0	6.43E-05	6.43E-05	9.65E-05
B_OTU61872	0.00016087	0.000386088	6.43E-05	0.000353914	6.43E-05	0.000257392	0.00016087	0.00016087	0.000386088	0.00048261	0.000289566	0.000353914	0.000128696	0.000386088	9.65E-05	0	0.000257392	0.000418262	9.65E-05	0.000257392	0.00016087	0.00016087	0.00016087	0.000386088	0.000289566	0.000193044	6.43E-05	0.00016087	0.000289566	9.65E-05	6.43E-05	3.22E-05	3.22E-05	0.000353914	0.000128696	0.000128696	9.65E-05	0.000418262	0	6.43E-05	6.43E-05	0.000386088	0.000289566	0.000225218	0.00016087	9.65E-05	0.000128696	6.43E-05	6.43E-05
B_OTU6276	3.22E-05	0	3.22E-05	3.22E-05	0	0	3.22E-05	0.000128696	0	6.43E-05	0	0	6.43E-05	0	0	0	0	6.43E-05	0	0.00016087	0.00016087	6.43E-05	3.22E-05	0.00016087	0.000353914	0.00016087	0	0	6.43E-05	0	6.43E-05	3.22E-05	0.000450436	3.22E-05	3.22E-05	0.000128696	9.65E-05	0.00016087	0.000193044	0.000128696	3.22E-05	0	0.000289566	0.000128696	0.000289566	0.000225218	0.000257392	0.000418262	9.65E-05
B_OTU8591	0.001415656	0.00241305	0.001029568	0.002059136	0.000707828	0.002155658	0.001962614	0.001319134	0.001576526	0.001351308	0.001673048	0.001544352	0.001480004	0.001898266	0.00193044	0.00080435	0.00257392	0.002348702	0.004246968	0.002380876	0.001512178	0.002509572	0.00305653	0.002284354	0.002123484	0.002123484	0.00128696	0.00144783	0.001093916	0.000900872	0.001061742	0.001029568	0.001029568	0.001319134	0.001351308	0.0016087	0.001480004	0.001833918	0.001383482	0.001512178	0.001544352	0.00241305	0.000836524	0.000997394	0.000418262	0.000386088	0.000707828	0.001093916	0.000675654
B_OTU11043	0.000225218	0.000418262	0.00016087	0.00032174	0.001061742	0.000193044	0.000868698	0.00128696	0.000128696	0.000193044	0.000225218	6.43E-05	6.43E-05	6.43E-05	6.43E-05	0.000450436	6.43E-05	6.43E-05	0.000257392	0.000611306	0.001480004	0.000514784	0.000289566	0.00096522	0.000900872	0.000579132	0.000257392	0.000289566	0.000225218	0.000997394	0.001576526	0.001222612	0.006434799	3.22E-05	3.22E-05	0.000997394	0.000353914	0.000289566	0.00257392	0.000611306	0.000128696	3.22E-05	0.00112609	0.00225218	0.000772176	0.000514784	0.001480004	0.00337827	0.000611306
B_OTU2940	0.00016087	3.22E-05	0.000933046	0.000193044	6.43E-05	6.43E-05	0.000128696	3.22E-05	0.000128696	0.000225218	0.000514784	6.43E-05	0.000740002	0.000128696	0.0016087	0.000418262	0.000514784	0.000418262	6.43E-05	0	6.43E-05	0.000418262	9.65E-05	0.00016087	0.000193044	0.000257392	9.65E-05	0.000257392	0.000546958	9.65E-05	6.43E-05	9.65E-05	0.000193044	0.000772176	0.000514784	0.000386088	0.000707828	0.000450436	0.000225218	0.000386088	0.000289566	0.000418262	0.000257392	0.00016087	0.000193044	0.00016087	0.000193044	9.65E-05	0.000257392
B_OTU5431	6.43E-05	6.43E-05	6.43E-05	6.43E-05	0.000900872	3.22E-05	0.000128696	0.000193044	3.22E-05	3.22E-05	3.22E-05	0	3.22E-05	3.22E-05	0	3.22E-05	0	3.22E-05	3.22E-05	6.43E-05	0.000128696	3.22E-05	0	3.22E-05	3.22E-05	0	9.65E-05	6.43E-05	6.43E-05	0.000514784	0.000386088	0.000353914	0.000353914	9.65E-05	3.22E-05	3.22E-05	9.65E-05	0.00016087	0.000225218	6.43E-05	0.000546958	3.22E-05	3.22E-05	0.000128696	0.00016087	9.65E-05	0.000450436	0.000418262	0.000193044
B_OTU6415	6.43E-05	0.000225218	0.000128696	0.000193044	6.43E-05	0.000128696	0.00016087	9.65E-05	0.00016087	0.00016087	3.22E-05	0.000128696	0.000225218	0.00032174	0.000289566	0	0.000418262	0.000193044	9.65E-05	0.000193044	6.43E-05	0.00016087	0.000128696	0.000257392	9.65E-05	9.65E-05	3.22E-05	0.000128696	9.65E-05	0	3.22E-05	3.22E-05	0	0.00016087	6.43E-05	9.65E-05	0	9.65E-05	9.65E-05	9.65E-05	9.65E-05	6.43E-05	6.43E-05	0.000128696	0.000128696	9.65E-05	3.22E-05	3.22E-05	9.65E-05
B_OTU4648	0.000418262	0.00016087	0.000193044	3.22E-05	0	9.65E-05	0	6.43E-05	0.000225218	0.000257392	0.00016087	6.43E-05	0.000514784	0.00032174	0.00032174	3.22E-05	0.000193044	0.000193044	6.43E-05	3.22E-05	0	3.22E-05	6.43E-05	0	3.22E-05	0.000128696	0.000128696	0.000514784	0.00032174	6.43E-05	0	9.65E-05	0	0.000353914	0.000193044	3.22E-05	0.000193044	0.00016087	9.65E-05	9.65E-05	0.000193044	0.000257392	3.22E-05	3.22E-05	9.65E-05	0.00032174	0	3.22E-05	9.65E-05
F_OTU4212	0.002670442	0.000675654	0.00096522	0.00016087	0.000193044	0.000225218	0.000450436	0.000514784	0.001254786	0.001866092	0.001833918	0.000514784	0.000546958	0.003024356	0.00128696	0.000418262	0.001640874	0.000611306	0.000257392	0.000193044	0.000257392	0.000225218	0.000257392	0.00016087	0.00016087	0.000193044	0.000579132	0.000386088	0.000514784	0.000193044	0.000257392	0.00032174	0.000193044	0.011872205	0.001898266	0.000579132	0.000450436	0.001673048	0.00048261	0.000579132	0.000707828	0.000418262	0.000225218	0.001383482	0.000450436	0.000289566	0.00064348	0.000546958	0.000546958
F_OTU4189	0.008043499	0.00128696	0.004246968	0.003281748	0.000868698	0.0032174	0.003088704	0	0.007882629	0.007303497	0.006145233	0.00498697	0.004568708	0	0.006595669	3.22E-05	0.001576526	0.002766964	0.000418262	0.001222612	0.001319134	0.000193044	0.000353914	0.000611306	0.001093916	0.001029568	0.003313922	0.001158264	0.001512178	0.00016087	0	0.001029568	0.000418262	0.003281748	0.01827483	0.002670442	0.002541746	0.002766964	0.006466973	0.00434349	0.003474792	0.002960008	0.000836524	0.001673048	0.002509572	0.002992182	0.001351308	0	0.000900872
B_OTU5931	6.43E-05	0	9.65E-05	3.22E-05	0.000225218	3.22E-05	0	0	0	0	0	6.43E-05	0	6.43E-05	0	0	0	3.22E-05	0	6.43E-05	0.00016087	0	0	0	3.22E-05	9.65E-05	0	0	0	0	0	6.43E-05	0.000128696	3.22E-05	9.65E-05	6.43E-05	6.43E-05	9.65E-05	0.000193044	0.000225218	0.000289566	0	0.000289566	0	0.000225218	0.00048261	0.000128696	0.000128696	0.00016087
B_OTU59845	0.000193044	0.00032174	0.000225218	0.000289566	3.22E-05	0.000579132	0.000257392	0.000450436	0.000193044	0.000225218	0.00016087	9.65E-05	0.000193044	9.65E-05	6.43E-05	9.65E-05	6.43E-05	0.000289566	0.000128696	0.000386088	0.000225218	0.000514784	0.000257392	0.000386088	0.000257392	0.000386088	6.43E-05	0.000128696	9.65E-05	3.22E-05	9.65E-05	0	3.22E-05	0.000193044	3.22E-05	9.65E-05	0	9.65E-05	3.22E-05	0	0	0.000128696	3.22E-05	0.000128696	3.22E-05	6.43E-05	9.65E-05	0.00016087	6.43E-05
B_OTU57794	6.43E-05	9.65E-05	6.43E-05	0.000289566	0	0.000193044	9.65E-05	6.43E-05	6.43E-05	0	3.22E-05	0.000193044	3.22E-05	3.22E-05	0	0.00016087	6.43E-05	3.22E-05	0.000450436	0.00016087	0.00016087	0.000257392	0.00016087	9.65E-05	9.65E-05	0.000128696	9.65E-05	9.65E-05	6.43E-05	3.22E-05	0	9.65E-05	6.43E-05	3.22E-05	3.22E-05	3.22E-05	3.22E-05	6.43E-05	0	0	0	3.22E-05	0	3.22E-05	6.43E-05	0	0	3.22E-05	0
F_OTU4082	3.22E-05	0.000257392	0.00032174	0	0	6.43E-05	9.65E-05	3.22E-05	0	0	0	0	0	0	0	3.22E-05	6.43E-05	6.43E-05	0.000193044	6.43E-05	0	6.43E-05	0.000193044	0	0.000128696	6.43E-05	0.00016087	9.65E-05	3.22E-05	0.000418262	0.00016087	0.000193044	0.000193044	3.22E-05	3.22E-05	0.000257392	9.65E-05	0	0.000128696	0.000193044	3.22E-05	3.22E-05	0	3.22E-05	3.22E-05	3.22E-05	0.00016087	0.000900872	0.000128696
B_OTU5805	0.000997394	0.00144783	0.000900872	0.002863486	0.000772176	0.002026962	0.001898266	0.001866092	0.001319134	0.000546958	0.001415656	0.004279142	0.001866092	0.001158264	0.000900872	0.000450436	0.001319134	0.0032174	0.003281748	0.003249574	0.00176957	0.001705222	0.001640874	0.002187832	0.002123484	0.002541746	0.000514784	0.00032174	0.000353914	0.00048261	0.00032174	0.000289566	0.00032174	0.001158264	0.000450436	0.000386088	0.000997394	0.00128696	0.001254786	0.000933046	0.001512178	0.002927834	0.000740002	0.003732184	0.000900872	0.000418262	0.000418262	0.000675654	0.000933046
F_OTU3673	0.001093916	0.000611306	0.000900872	0.002380876	0.001158264	0.003893054	0.001254786	0.003893054	0.000353914	0.000257392	0.000257392	0.000450436	0.000128696	0.000289566	0.000128696	0.001705222	9.65E-05	0.000289566	0.002799138	0.001544352	0.000997394	0.001222612	0.001061742	0.003506966	0.001319134	0.000900872	0.00064348	0.000675654	0.000386088	0.000128696	0.001061742	0.000257392	0.000257392	6.43E-05	9.65E-05	0.00016087	0.00032174	0.000128696	9.65E-05	9.65E-05	6.43E-05	0	0.001673048	0.001866092	0.000546958	0.000868698	0.000514784	0.000353914	0.000772176
B_OTU7107	0.001319134	0.000868698	0.000772176	0.001673048	0.000386088	0.00064348	0.000675654	0.000579132	0.00176957	0.001737396	0.001029568	0.001673048	0.001415656	0.001415656	0.001222612	0.001029568	0.000868698	0.0016087	0.000257392	0.000836524	0.000772176	0.000418262	0.00064348	0.00064348	0.00064348	0.000772176	0.001576526	0.001093916	0.00112609	0.00016087	0.000289566	0.000418262	9.65E-05	0.001319134	0.001190438	0.000418262	0.000546958	0.000579132	0.00064348	0.000579132	0.000386088	0.000868698	0.000514784	0.000675654	0.001158264	0.00096522	0.000289566	0.000193044	0.000514784
F_OTU4035	0.000257392	9.65E-05	3.22E-05	0.000225218	0.000289566	9.65E-05	0.000128696	9.65E-05	6.43E-05	0	0.000675654	0.00016087	0	0	6.43E-05	0.00016087	3.22E-05	3.22E-05	0.000772176	0.000418262	0.000193044	0.002445224	0.000128696	0.000546958	0.00016087	6.43E-05	9.65E-05	6.43E-05	0	0	9.65E-05	3.22E-05	0	0	9.65E-05	0	0	0	0	3.22E-05	0	0	0.000128696	9.65E-05	6.43E-05	0	0	0	0.000193044
B_OTU5219	0.001158264	0.000611306	0.000386088	0.000611306	0.000225218	0.00048261	0.00048261	0.000128696	0.00112609	0.001383482	0.000836524	0.000900872	0.000740002	0.000740002	0.000868698	0.000675654	0.000353914	0.000450436	0.000450436	0.00032174	0.000450436	0.000353914	0.000225218	0.000546958	0.000611306	0.000225218	0.00176957	0.001158264	0.00144783	0.000193044	0.000128696	0.000225218	0.000418262	0.000546958	0.000836524	0.000418262	0.000257392	0.00064348	0.000289566	0.000514784	0.000193044	0.000514784	0.000418262	0.00048261	0.000514784	0.00048261	0.000386088	0.000418262	0.000740002
B_OTU8550	0	3.22E-05	0	0	9.65E-05	3.22E-05	3.22E-05	0.00032174	0	0	3.22E-05	0	3.22E-05	3.22E-05	0	3.22E-05	3.22E-05	0	0	3.22E-05	0.00016087	6.43E-05	3.22E-05	6.43E-05	6.43E-05	6.43E-05	0	3.22E-05	3.22E-05	0.00016087	0.000289566	0.000193044	0.000257392	0	0	3.22E-05	0.000353914	0.000193044	0.000353914	9.65E-05	3.22E-05	0	9.65E-05	6.43E-05	0.000128696	9.65E-05	0.00016087	3.22E-05	9.65E-05
F_OTU4576	3.22E-05	9.65E-05	0.00016087	0	3.22E-05	0.000193044	0	0.000225218	0	0	0	0	0.000289566	0.000225218	9.65E-05	0.000514784	0.000128696	6.43E-05	0	0	3.22E-05	3.22E-05	0	0	0	6.43E-05	0	0	3.22E-05	9.65E-05	0.000289566	0	3.22E-05	3.22E-05	0	0.006660017	0.00048261	3.22E-05	0.000128696	0.000836524	0.00064348	0	3.22E-05	0	0	6.43E-05	9.65E-05	0.000128696	3.22E-05
B_OTU2671	0.000193044	0.000257392	0.00032174	0.000128696	9.65E-05	0.000193044	0.000257392	0.000193044	3.22E-05	9.65E-05	6.43E-05	6.43E-05	0.000579132	0.000611306	0.000450436	0	0.000418262	0.000289566	6.43E-05	0.000128696	0.000193044	6.43E-05	0.000128696	6.43E-05	0.000128696	0.000128696	0.000193044	0.000225218	0.000257392	3.22E-05	3.22E-05	3.22E-05	0	0.00032174	0.000418262	0.000579132	0.000418262	0.00032174	0.00032174	0.00080435	0.000289566	0.000289566	9.65E-05	0.00016087	0.000257392	0.00016087	0.000128696	3.22E-05	3.22E-05
B_OTU337	0.000289566	0.00016087	9.65E-05	0.000514784	6.43E-05	0.000353914	0.000257392	0.000128696	0.000289566	0.000128696	0.00032174	0.00032174	0.000289566	0.00032174	9.65E-05	9.65E-05	0.000128696	0.000225218	0.000225218	0.000353914	0.000257392	0.000193044	0.00032174	0.000193044	0.000289566	0.000289566	0.00032174	9.65E-05	0.000386088	0	3.22E-05	0	3.22E-05	0.00016087	0.000128696	3.22E-05	0	6.43E-05	0	0	0	0.000193044	3.22E-05	0.000193044	0.000128696	3.22E-05	3.22E-05	0	6.43E-05
B_OTU4513	0	0	0	3.22E-05	9.65E-05	3.22E-05	3.22E-05	3.22E-05	3.22E-05	0	0	0	3.22E-05	9.65E-05	0	0	0	3.22E-05	0	0	0	3.22E-05	0	0	6.43E-05	0	0	3.22E-05	0	3.22E-05	0	0	3.22E-05	0	3.22E-05	0.000289566	3.22E-05	0.00016087	0.000289566	6.43E-05	0.000289566	6.43E-05	3.22E-05	3.22E-05	9.65E-05	0.000128696	0.000353914	0	9.65E-05
B_OTU6655	0.001576526	0.001222612	0.000997394	0.001962614	0.00032174	0.001673048	0.001576526	0.000740002	0.002380876	0.002799138	0.002606094	0.002187832	0.001415656	0.001640874	0.00112609	0.001737396	0.001737396	0.002123484	0.001544352	0.001351308	0.00112609	0.001576526	0.001705222	0.001480004	0.00096522	0.001801744	0.002445224	0.00273479	0.00289566	0.000289566	0.000418262	0.000514784	0.00032174	0.001673048	0.001576526	0.000611306	0.000353914	0.001319134	0.000611306	0.000386088	0.000675654	0.001351308	0.001029568	0.00112609	0.00080435	0.001158264	0.000514784	0.00080435	0.00064348
B_OTU3920	0.00016087	0.000225218	0.000128696	0.000128696	3.22E-05	0.000225218	0.000257392	0.000128696	6.43E-05	0.000225218	9.65E-05	6.43E-05	0.000193044	9.65E-05	0.00016087	3.22E-05	6.43E-05	9.65E-05	0.00016087	9.65E-05	3.22E-05	6.43E-05	0.000128696	0.000257392	0.000257392	0.000128696	0	0.000225218	6.43E-05	3.22E-05	3.22E-05	6.43E-05	0	9.65E-05	6.43E-05	3.22E-05	6.43E-05	6.43E-05	6.43E-05	3.22E-05	3.22E-05	0.000128696	0	9.65E-05	6.43E-05	9.65E-05	6.43E-05	3.22E-05	3.22E-05
B_OTU6691	0.000128696	0.000289566	0.000128696	0.00016087	6.43E-05	0.000128696	6.43E-05	0	0.000193044	0.000257392	3.22E-05	6.43E-05	0.000546958	0.00032174	9.65E-05	0.000128696	0.000257392	0.00032174	0	3.22E-05	6.43E-05	9.65E-05	0.00016087	0	0	0	0.000257392	0.000193044	0.00016087	0	3.22E-05	3.22E-05	0	0.000193044	0.000257392	3.22E-05	6.43E-05	0.000353914	6.43E-05	9.65E-05	3.22E-05	0.00016087	6.43E-05	0	0	6.43E-05	9.65E-05	3.22E-05	0.000128696
B_OTU1912	3.22E-05	0	0	0	0	9.65E-05	3.22E-05	0.00016087	0	6.43E-05	0	0	3.22E-05	0	6.43E-05	0	3.22E-05	0	0	0.00016087	6.43E-05	3.22E-05	3.22E-05	3.22E-05	6.43E-05	6.43E-05	6.43E-05	0	3.22E-05	0.00016087	0.00016087	0.000193044	0.000193044	6.43E-05	6.43E-05	0.000193044	0.000386088	6.43E-05	0.000193044	0.000257392	0.000128696	0	0.00048261	9.65E-05	0.000193044	3.22E-05	0.000353914	0.000289566	9.65E-05
B_OTU2904	0.00048261	0.000225218	0.000514784	0.000611306	0.003410444	0.000579132	0.000675654	0.001029568	0.000353914	0.00016087	0.000386088	0.00032174	0.00048261	0.00032174	0.000386088	0.000289566	0.000579132	0.00064348	0.000257392	0.000707828	0.00112609	0.000418262	0.000193044	0.000611306	0.000514784	0.000675654	0.000257392	0.000257392	0.00048261	0.001158264	0.001833918	0.001029568	0.000707828	0.000740002	0.000611306	0.001544352	0.001061742	0.000868698	0.003024356	0.0016087	0.001254786	0.000386088	0.00112609	0.00064348	0.000772176	0.000707828	0.001029568	0.001962614	0.00080435
F_OTU2858	3.22E-05	6.43E-05	6.43E-05	0.002445224	0.000289566	0.000740002	0.000353914	0.000128696	6.43E-05	3.22E-05	6.43E-05	3.22E-05	0	0	0	0.00016087	0	3.22E-05	0.000546958	0.000289566	3.22E-05	0.000257392	0.000611306	6.43E-05	0.000418262	0.000257392	3.22E-05	3.22E-05	3.22E-05	0	3.22E-05	6.43E-05	9.65E-05	0	0	0	0	0	0	0	0	0	0	0	3.22E-05	3.22E-05	0	3.22E-05	0.00016087
B_OTU3725	0.000128696	0.000193044	9.65E-05	0.000128696	6.43E-05	0.000225218	0.00032174	0.000546958	9.65E-05	0.00016087	0.000193044	0.000353914	0.000193044	0.000289566	0.00016087	0.000128696	9.65E-05	0.000257392	0.00016087	0.000289566	0.000289566	0.000257392	0.000289566	0.00016087	0.00016087	0.000257392	0.000128696	0.00016087	6.43E-05	6.43E-05	0	3.22E-05	3.22E-05	3.22E-05	9.65E-05	9.65E-05	0	6.43E-05	9.65E-05	0.000128696	0	0.000128696	6.43E-05	0.000193044	9.65E-05	0.000193044	3.22E-05	6.43E-05	6.43E-05
F_OTU2476	0	0	0	0	0	0	6.43E-05	6.43E-05	0.000579132	0.000289566	0.00048261	0.000193044	0.001833918	0.000514784	0.001383482	3.22E-05	0.000289566	0.000128696	3.22E-05	0	0	0	0	3.22E-05	0	0	0	3.22E-05	0	0	0	0	0	0.000257392	0.000225218	0.00016087	6.43E-05	0.000193044	0.000225218	0.00016087	0.000225218	0.000289566	0	0	0.000289566	0	9.65E-05	3.22E-05	6.43E-05
B_OTU8004	0.000193044	0.000193044	0.00048261	0.000289566	0.00032174	0.000546958	0.000675654	0.000611306	0.000353914	0.000257392	0.00080435	0.00032174	0	6.43E-05	3.22E-05	0.000579132	9.65E-05	3.22E-05	0.00064348	0.000868698	0.001093916	0.001158264	0.00080435	0.000675654	0.001415656	0.000675654	9.65E-05	0.00032174	0.000386088	0.000193044	6.43E-05	6.43E-05	0.000289566	3.22E-05	9.65E-05	9.65E-05	9.65E-05	9.65E-05	0.000225218	0.000289566	0.000128696	0	0.000997394	0.000353914	0.001093916	0.001351308	0.000514784	0.000772176	0.00048261
B_OTU69051	0.000225218	3.22E-05	3.22E-05	0.000353914	0	0.000289566	0.00016087	0.00016087	9.65E-05	0.00016087	0.00064348	0	3.22E-05	3.22E-05	3.22E-05	0.000450436	3.22E-05	0.000128696	0.000257392	0.00016087	0.00016087	0.00032174	0.000418262	0.000128696	9.65E-05	0.000193044	0.000289566	0.000257392	0.000611306	0	0	0.000128696	0	0	0	0	0	3.22E-05	0	0	0	0	0.000225218	3.22E-05	3.22E-05	3.22E-05	6.43E-05	9.65E-05	3.22E-05
B_OTU8720	0.000418262	0.00048261	0.00048261	0.000257392	0.000225218	0.000707828	0.000740002	0.000353914	0.001190438	0.00080435	0.000514784	0.000997394	0.000386088	0.000289566	9.65E-05	0.001705222	0.00016087	9.65E-05	0.000514784	0.000225218	0.000386088	0.00080435	0.000514784	0.000418262	0.000611306	0.000386088	0.00032174	0.000579132	0.001093916	0.00016087	0.000193044	0.000353914	0.000450436	0.000353914	0.00016087	0.000257392	3.22E-05	0.000193044	6.43E-05	6.43E-05	0.000128696	0.000579132	0.000386088	0.000386088	0.000353914	0.000579132	0.000418262	0.00032174	0.000225218
F_OTU4007	0.001512178	0.004279142	0.002992182	0.001833918	0.001029568	0.001480004	0.0016087	0.0016087	0.010553071	0.008751327	0.0200444	0.004600882	0.014542647	0.025642676	0.014960909	0.010134809	0.00514784	0.012000901	0.005437405	0.002606094	0.00370001	0.006595669	0.003185226	0.003313922	0.008043499	0.012386989	0.002445224	0.00128696	0.009909591	0.000546958	0.001898266	0.00257392	0.010199157	0.026575722	0.015411345	0.007850455	0.011260899	0.009233937	0.008686979	0.009105241	0.005051318	0.012161771	0.001833918	0.003635662	0.003474792	0.003185226	0.001737396	0.003346096	0.002509572
F_OTU3262	0	3.22E-05	9.65E-05	0	0	0	0	0	0.003506966	0.002799138	0.004858274	0.00048261	0.007496541	0	0.002220006	0	0.001029568	0.000579132	0	0	0.000128696	3.22E-05	0	0	0	0	6.43E-05	9.65E-05	0.000997394	6.43E-05	0	3.22E-05	0	0.000579132	0.005630449	0.000514784	0.000675654	0.00176957	0.000579132	0.000900872	0.001319134	0.003120878	6.43E-05	0.00064348	0.00032174	0.000128696	6.43E-05	0	3.22E-05
F_OTU4150	0.019497442	0.023358322	0.010778289	0.00402175	0.002670442	0.005662623	0.004697404	0.004890448	0.012419163	0.013223513	0.009555677	0.007432193	0.008686979	0.018821788	0.013866993	0.009330459	0.007979151	0.005726971	0.008300891	0.007046105	0.003893054	0.005920015	0.005212188	0.003957402	0.00434349	0.005630449	0.005276536	0.012193945	0.00418262	0.001093916	0	0.002702616	0.002863486	0.029020945	0.009877417	0.006209581	0.006241755	0.016054824	0.004311316	0.008172195	0.005244362	0.011646987	0.005501753	0.007110453	0.006917409	0.008751327	0.003024356	0.008654805	0.008140021
B_OTU3636	0.000546958	9.65E-05	9.65E-05	0.000225218	0.000128696	0.000675654	0.000933046	0.000257392	0.000546958	0.000257392	0.000289566	0.000225218	0.000128696	0.000353914	0.000257392	0.000289566	9.65E-05	0.000128696	0.000225218	0.000289566	0.000353914	0.000386088	0.000193044	0.00032174	0.000128696	0.000546958	0.000675654	0.000707828	0.000675654	9.65E-05	0	6.43E-05	0.00016087	0.000128696	9.65E-05	0.000193044	0.00016087	6.43E-05	9.65E-05	9.65E-05	0.00016087	0.00016087	0.00032174	0.000450436	0.000353914	0.000386088	0.000128696	0.000193044	0.000289566
B_OTU11307	0	9.65E-05	6.43E-05	0	0.000257392	6.43E-05	9.65E-05	0.000193044	0	0	0	0	0	0	3.22E-05	0	0	0	3.22E-05	6.43E-05	3.22E-05	0	9.65E-05	0	0	6.43E-05	3.22E-05	3.22E-05	0	0.000579132	0.000418262	0.00048261	0.00048261	3.22E-05	3.22E-05	0.00016087	0.000386088	3.22E-05	0.000193044	0.000128696	0.000193044	0	0.000128696	6.43E-05	9.65E-05	0.000128696	0.000418262	0.000353914	0.000128696
B_OTU2782	0.000225218	0.000257392	0.00016087	0.000193044	9.65E-05	0.00016087	0.000353914	0.000193044	0.000193044	0.000128696	0.000289566	0.000128696	3.22E-05	6.43E-05	9.65E-05	9.65E-05	9.65E-05	3.22E-05	6.43E-05	0.000353914	0.000193044	0.00016087	0.000225218	0.000386088	0.000353914	0.000193044	6.43E-05	0.000257392	9.65E-05	0	6.43E-05	6.43E-05	3.22E-05	0.000225218	0.000193044	3.22E-05	0	9.65E-05	3.22E-05	0	0	6.43E-05	0.000128696	9.65E-05	9.65E-05	3.22E-05	9.65E-05	3.22E-05	6.43E-05
B_OTU10240	3.22E-05	6.43E-05	9.65E-05	0	6.43E-05	6.43E-05	0	0	0	0	0	6.43E-05	3.22E-05	3.22E-05	6.43E-05	0	0	0.000128696	0	3.22E-05	0.000193044	0	6.43E-05	6.43E-05	3.22E-05	0	0	3.22E-05	6.43E-05	6.43E-05	0.000128696	6.43E-05	3.22E-05	9.65E-05	0.000128696	0.000418262	0.00064348	0.000257392	0.000900872	0.000933046	0.001480004	0	0.00016087	6.43E-05	6.43E-05	0	0.000353914	0.000225218	0
B_OTU68096	0	6.43E-05	3.22E-05	0.000289566	3.22E-05	0.000128696	0.000289566	0.000128696	0	0.000128696	9.65E-05	0.000193044	0	6.43E-05	0.000128696	0.00016087	6.43E-05	9.65E-05	0.000353914	0.000257392	0.000257392	0.000225218	0.000193044	0.000225218	0.00016087	0.000289566	0.00016087	0.000128696	0	3.22E-05	6.43E-05	3.22E-05	3.22E-05	3.22E-05	0.000128696	3.22E-05	0	0.000128696	0	0	3.22E-05	0	9.65E-05	9.65E-05	0	0	6.43E-05	6.43E-05	3.22E-05
B_OTU2223	6.43E-05	6.43E-05	6.43E-05	0.00016087	0	6.43E-05	6.43E-05	3.22E-05	0.000289566	0.00016087	0.000128696	0.000514784	0	3.22E-05	3.22E-05	6.43E-05	0	0	0.000289566	6.43E-05	6.43E-05	0.00016087	0.000225218	0.000128696	0.00016087	3.22E-05	0.000128696	0.000193044	0.000289566	3.22E-05	3.22E-05	0	9.65E-05	0	0	3.22E-05	0	0	0	0	0	6.43E-05	0.000128696	3.22E-05	0.000128696	6.43E-05	3.22E-05	6.43E-05	6.43E-05
B_OTU7253	6.43E-05	0.000128696	6.43E-05	0.000193044	0.000193044	0.000257392	0.000514784	0.00048261	9.65E-05	6.43E-05	0	0	0	0	0	0.000193044	0	3.22E-05	0.000225218	0.00048261	0.000225218	0.000386088	0.000193044	0.00048261	0.000450436	0.00016087	0.00016087	9.65E-05	0.00016087	9.65E-05	0	0	9.65E-05	0	0	3.22E-05	0	9.65E-05	0	3.22E-05	3.22E-05	6.43E-05	9.65E-05	3.22E-05	0.000225218	0.00032174	0.000128696	3.22E-05	9.65E-05
B_OTU57375	0.000289566	0.00016087	6.43E-05	9.65E-05	9.65E-05	0.00016087	3.22E-05	0.00016087	0.000193044	0.00016087	0.000257392	0.000128696	0.000128696	0.000193044	0.00016087	6.43E-05	0.000257392	9.65E-05	0.00016087	0.000128696	6.43E-05	0.000193044	0.000225218	9.65E-05	9.65E-05	0.000225218	0.00016087	6.43E-05	9.65E-05	3.22E-05	3.22E-05	6.43E-05	3.22E-05	6.43E-05	0.00016087	6.43E-05	6.43E-05	9.65E-05	0	3.22E-05	0	6.43E-05	9.65E-05	0	6.43E-05	9.65E-05	0	3.22E-05	0.000128696
B_OTU421	6.43E-05	6.43E-05	9.65E-05	3.22E-05	3.22E-05	3.22E-05	0.00016087	3.22E-05	0	3.22E-05	3.22E-05	3.22E-05	0	0	6.43E-05	3.22E-05	0	3.22E-05	6.43E-05	6.43E-05	3.22E-05	9.65E-05	0	0	3.22E-05	3.22E-05	0	6.43E-05	3.22E-05	0.000257392	0.000193044	0.000289566	0.000193044	0	9.65E-05	0.000225218	0.000353914	9.65E-05	6.43E-05	0.000257392	6.43E-05	0	3.22E-05	6.43E-05	9.65E-05	0	3.22E-05	0.000289566	6.43E-05
B_OTU9724	0.000128696	3.22E-05	3.22E-05	3.22E-05	0.000997394	3.22E-05	6.43E-05	6.43E-05	9.65E-05	9.65E-05	3.22E-05	0	3.22E-05	0	9.65E-05	3.22E-05	6.43E-05	3.22E-05	6.43E-05	0.000128696	0.00016087	6.43E-05	9.65E-05	3.22E-05	3.22E-05	0	3.22E-05	6.43E-05	6.43E-05	0.00048261	0.001029568	0.000225218	0.000386088	3.22E-05	3.22E-05	0.000225218	0.000193044	0	0.00048261	0.00016087	0.000225218	0	0.00016087	0.000225218	6.43E-05	6.43E-05	0.000514784	0.000386088	0.000353914
B_OTU60507	9.65E-05	0	0	0.000289566	0	6.43E-05	3.22E-05	3.22E-05	0	0.000128696	9.65E-05	9.65E-05	6.43E-05	9.65E-05	6.43E-05	0	3.22E-05	0	6.43E-05	9.65E-05	9.65E-05	3.22E-05	3.22E-05	9.65E-05	6.43E-05	0.000128696	3.22E-05	0.00016087	0.000193044	0	0	0	3.22E-05	3.22E-05	3.22E-05	0	0	6.43E-05	0	0	0	6.43E-05	0	3.22E-05	3.22E-05	0	3.22E-05	0	0
B_OTU452	3.22E-05	6.43E-05	6.43E-05	3.22E-05	9.65E-05	0	0	0.000128696	3.22E-05	9.65E-05	3.22E-05	3.22E-05	3.22E-05	3.22E-05	0	6.43E-05	0	3.22E-05	0	0	0.000128696	6.43E-05	0	3.22E-05	6.43E-05	3.22E-05	6.43E-05	3.22E-05	0	0	3.22E-05	0	6.43E-05	0	6.43E-05	0.000225218	6.43E-05	9.65E-05	0.00016087	0.00016087	0.000128696	0	9.65E-05	3.22E-05	3.22E-05	0.000128696	0.000225218	0.000128696	0.000289566
B_OTU68963	3.22E-05	0	3.22E-05	6.43E-05	0.000257392	6.43E-05	6.43E-05	0.000128696	6.43E-05	3.22E-05	6.43E-05	6.43E-05	0	3.22E-05	0	0	0	0	3.22E-05	6.43E-05	0.00016087	0	9.65E-05	3.22E-05	0	9.65E-05	3.22E-05	0	0	3.22E-05	0.000193044	0.000225218	0.000257392	3.22E-05	3.22E-05	3.22E-05	0.000128696	0.000193044	0.000257392	0.000128696	6.43E-05	0	0.00080435	0.000289566	0.000193044	0.00016087	0.000289566	0.00016087	3.22E-05
B_OTU3906	9.65E-05	3.22E-05	9.65E-05	3.22E-05	0.000128696	9.65E-05	0.000128696	6.43E-05	3.22E-05	0.000128696	0	3.22E-05	0.000289566	9.65E-05	0.000257392	3.22E-05	9.65E-05	0.000193044	3.22E-05	6.43E-05	0.00016087	3.22E-05	6.43E-05	0.00016087	3.22E-05	0.000225218	3.22E-05	0	0	0	0	3.22E-05	3.22E-05	0.000257392	0.000257392	0.000193044	0.000193044	0.000353914	0.000611306	0.00032174	0.000450436	9.65E-05	0.000225218	9.65E-05	0.00032174	9.65E-05	9.65E-05	6.43E-05	9.65E-05
B_OTU6711	0.000289566	9.65E-05	3.22E-05	0.000193044	6.43E-05	0.00016087	0.000289566	6.43E-05	0.000193044	0.000225218	0.000257392	0.000257392	9.65E-05	0	3.22E-05	0.000128696	3.22E-05	6.43E-05	6.43E-05	6.43E-05	6.43E-05	0.000128696	0.00016087	0.000128696	0.000128696	0.00016087	3.22E-05	0.000128696	0.00032174	3.22E-05	3.22E-05	3.22E-05	3.22E-05	0.000128696	6.43E-05	3.22E-05	3.22E-05	9.65E-05	3.22E-05	3.22E-05	0	3.22E-05	0	0.000225218	6.43E-05	0.00016087	3.22E-05	6.43E-05	3.22E-05
B_OTU8058	0.000128696	0.000289566	0.000289566	0.00048261	3.22E-05	0.00016087	0.000225218	0.000193044	0.000193044	0.000418262	0.000193044	0.000353914	0.000418262	0.00032174	0.000386088	0.000257392	0.000225218	0.000740002	0.000353914	0.000193044	0.00032174	0.000193044	0.000128696	0.000289566	0.00032174	0.000225218	0.00016087	0.000193044	0.000257392	0	3.22E-05	0.000128696	9.65E-05	0.000193044	0.000418262	9.65E-05	9.65E-05	0.000289566	0.000289566	0.000225218	0.000193044	0.000289566	0.000257392	3.22E-05	0.000128696	0.000225218	3.22E-05	6.43E-05	0.000193044
B_OTU7847	6.43E-05	0.000128696	0.00016087	0.000128696	0.000193044	0.000353914	0.000225218	0.000193044	6.43E-05	6.43E-05	0.00016087	0.000128696	3.22E-05	0	0	0.00032174	0	3.22E-05	0.000225218	0.000418262	0.000225218	0.000546958	0.00032174	0.00032174	0.000450436	0.000225218	9.65E-05	0.000128696	0.00032174	9.65E-05	3.22E-05	3.22E-05	0.000257392	6.43E-05	0	3.22E-05	6.43E-05	0.000128696	3.22E-05	6.43E-05	6.43E-05	0	0.000257392	0	0.00064348	0.000418262	9.65E-05	9.65E-05	6.43E-05
B_OTU8465	0.000128696	0.000257392	0.00032174	9.65E-05	0.000128696	0.000193044	0.000546958	0.000579132	0.000289566	0.000353914	0.00016087	0.000193044	0.00048261	0.000289566	0.000611306	0.000193044	0.000193044	0.000740002	0.000193044	0.000418262	0.00032174	0.000193044	0.00016087	0.00016087	0.000386088	0.000418262	0	6.43E-05	3.22E-05	0	0	3.22E-05	9.65E-05	0.000386088	0.000289566	0.000225218	0.000772176	0.000900872	0.00096522	0.000386088	0.000514784	0.000353914	0.000546958	0.00064348	0.000579132	0.000900872	9.65E-05	0.000193044	0.000257392
F_OTU3858	0.000514784	0.000707828	0.007206975	0.00080435	0.000579132	0.003281748	0.003185226	0	0.003346096	0.00241305	0.001705222	0.001801744	0.005083492	0.000386088	0.012901773	0	0.002026962	0.001383482	0.00016087	0.000418262	0.000868698	0.00016087	0.00032174	0.001319134	0.00032174	0.000257392	0.000579132	0.001351308	0.00080435	0.000257392	0	0.000225218	0.000225218	0.044947074	0.006080885	0.004375664	0.004633056	0.01907918	0.00209131	0.007432193	0.001962614	0.000579132	0.001061742	0.001222612	0.000933046	0.001640874	0.000514784	6.43E-05	0.001383482
B_OTU58725	0	3.22E-05	6.43E-05	6.43E-05	0.00016087	3.22E-05	6.43E-05	0	6.43E-05	3.22E-05	6.43E-05	0.000128696	0	0	0	0	6.43E-05	3.22E-05	0	0	3.22E-05	0	0	0	0	0	0	0	0	6.43E-05	3.22E-05	9.65E-05	0.000257392	3.22E-05	0	9.65E-05	0.000128696	9.65E-05	9.65E-05	9.65E-05	6.43E-05	0	0.000611306	6.43E-05	6.43E-05	0.000289566	0	0.000257392	0.000128696
B_OTU5634	6.43E-05	0.000193044	9.65E-05	0.000128696	0.000128696	0.000193044	0.000193044	3.22E-05	0	0	0	0	3.22E-05	0	0	0	0	0	3.22E-05	3.22E-05	9.65E-05	6.43E-05	9.65E-05	3.22E-05	3.22E-05	3.22E-05	9.65E-05	9.65E-05	3.22E-05	0.000450436	6.43E-05	0.00064348	0.000128696	0	0	0.00032174	9.65E-05	0	0	3.22E-05	0	0	0	0	0	0	0	6.43E-05	0
B_OTU4706	9.65E-05	3.22E-05	3.22E-05	3.22E-05	0	9.65E-05	0.000289566	9.65E-05	0.000225218	0.000257392	0.000128696	0.000707828	3.22E-05	0	3.22E-05	9.65E-05	0	3.22E-05	0.000193044	0.00016087	6.43E-05	0.00016087	0.000289566	6.43E-05	0.000225218	0.000128696	0.00016087	0.00016087	0.00032174	3.22E-05	6.43E-05	6.43E-05	0	3.22E-05	0	0	6.43E-05	0	3.22E-05	0	3.22E-05	0.000193044	0	0.000193044	9.65E-05	9.65E-05	6.43E-05	9.65E-05	3.22E-05
B_OTU10500	0.000128696	6.43E-05	0	0.000257392	3.22E-05	0.000193044	0.00016087	0.000128696	0	3.22E-05	0.000257392	0.000193044	0	3.22E-05	3.22E-05	6.43E-05	6.43E-05	0.000128696	0.000257392	0.00016087	0.000193044	0.00016087	0.000193044	0.000193044	0.000193044	0.000193044	9.65E-05	0.000128696	9.65E-05	0	3.22E-05	6.43E-05	3.22E-05	3.22E-05	3.22E-05	0	0	9.65E-05	0	0	3.22E-05	3.22E-05	9.65E-05	9.65E-05	0.00016087	0.000128696	0	0.000128696	6.43E-05
B_OTU264	0	3.22E-05	0	0	0.000579132	0	0	0	6.43E-05	0	3.22E-05	3.22E-05	0	3.22E-05	0.00016087	0	3.22E-05	3.22E-05	3.22E-05	0	6.43E-05	0	0	0	0	3.22E-05	0	6.43E-05	0	0.00032174	0	9.65E-05	0	3.22E-05	3.22E-05	0.000450436	0.000257392	3.22E-05	0.00048261	0.001029568	9.65E-05	0	3.22E-05	3.22E-05	3.22E-05	0	3.22E-05	0.000257392	0.000128696
F_OTU3438	3.22E-05	0.000128696	0.00016087	0	0	0	3.22E-05	9.65E-05	9.65E-05	0.000257392	0.000225218	0.000128696	0.000257392	0.00032174	3.22E-05	0.000193044	6.43E-05	0.000707828	3.22E-05	0	6.43E-05	0	0	0	0	3.22E-05	0	3.22E-05	3.22E-05	0	0	0	0	0.00016087	0.000225218	0.000386088	0.00016087	0.00016087	0.000289566	0.000386088	0.000193044	0.000193044	0.000128696	0.000579132	3.22E-05	3.22E-05	3.22E-05	0	6.43E-05
B_OTU68173	0.000193044	0.000257392	0.000353914	6.43E-05	3.22E-05	0	0.000128696	0	6.43E-05	6.43E-05	0	9.65E-05	0.00016087	0.00016087	0.000257392	0.000128696	9.65E-05	9.65E-05	0	3.22E-05	3.22E-05	0	0	6.43E-05	3.22E-05	3.22E-05	3.22E-05	6.43E-05	3.22E-05	3.22E-05	0	3.22E-05	0	0.000128696	0.000289566	0	3.22E-05	9.65E-05	3.22E-05	0.000128696	6.43E-05	9.65E-05	3.22E-05	6.43E-05	0	0	3.22E-05	3.22E-05	6.43E-05
F_OTU4414	0	0	3.22E-05	9.65E-05	0	6.43E-05	0	3.22E-05	3.22E-05	0.000128696	9.65E-05	0	0.000225218	9.65E-05	0	0.000128696	0	0.000128696	0	0	0	3.22E-05	6.43E-05	3.22E-05	6.43E-05	0.00016087	3.22E-05	6.43E-05	9.65E-05	0.000611306	0.00128696	0.000868698	0.002638268	0	3.22E-05	0.004600882	0.00096522	0.000225218	0.002831312	0.005566101	0.002155658	6.43E-05	9.65E-05	9.65E-05	3.22E-05	3.22E-05	0.000353914	0.003313922	9.65E-05
B_OTU7717	3.22E-05	0	0.00016087	9.65E-05	0.000225218	3.22E-05	3.22E-05	0.00016087	6.43E-05	0	0	9.65E-05	3.22E-05	0	0.000128696	9.65E-05	0	3.22E-05	3.22E-05	0.000128696	9.65E-05	0.000128696	9.65E-05	6.43E-05	6.43E-05	9.65E-05	9.65E-05	0	9.65E-05	6.43E-05	0.00032174	0.000450436	0.000257392	3.22E-05	0	0.000386088	9.65E-05	0.00016087	0.000225218	0.00016087	0.000128696	3.22E-05	0.000193044	3.22E-05	0.000193044	0.000128696	0.000289566	0.000289566	0.00016087
B_OTU63032	0.000128696	0.00016087	6.43E-05	0	0	3.22E-05	0	6.43E-05	9.65E-05	0.000193044	6.43E-05	3.22E-05	0.00016087	0.00016087	3.22E-05	9.65E-05	6.43E-05	0.00016087	0	0	0	3.22E-05	0	0	0	0	9.65E-05	0.00016087	6.43E-05	0	0	0	0	0.000225218	0.000225218	0	3.22E-05	3.22E-05	3.22E-05	3.22E-05	3.22E-05	9.65E-05	6.43E-05	0	3.22E-05	3.22E-05	3.22E-05	0	0
B_OTU5006	3.22E-05	0	0	3.22E-05	3.22E-05	0	0	0	0	0	3.22E-05	3.22E-05	6.43E-05	0	3.22E-05	3.22E-05	0	0	6.43E-05	0	9.65E-05	3.22E-05	0	0	0	6.43E-05	0	0	0	0	0	9.65E-05	0	3.22E-05	3.22E-05	3.22E-05	0.000386088	0.000225218	0.000193044	0.000128696	3.22E-05	0	0.000900872	6.43E-05	0.000418262	0.000450436	0.00032174	3.22E-05	9.65E-05
B_OTU61023	9.65E-05	6.43E-05	0.000128696	9.65E-05	0	3.22E-05	0	6.43E-05	6.43E-05	3.22E-05	0.000128696	6.43E-05	6.43E-05	0.000193044	3.22E-05	0.00016087	9.65E-05	0.000128696	3.22E-05	6.43E-05	0	6.43E-05	0	0	0	0	0.000193044	0.000128696	6.43E-05	3.22E-05	0	0	0	0.000193044	0.00016087	6.43E-05	3.22E-05	3.22E-05	6.43E-05	6.43E-05	0	9.65E-05	0	0	0	3.22E-05	0	0	3.22E-05
B_OTU10243	0.000257392	0.000450436	0.000128696	0.000514784	0.000225218	0.00048261	0.000386088	0.000579132	0.000353914	0.000193044	0.000225218	6.43E-05	0.000128696	0.00016087	0.00016087	0.000225218	0.000193044	0.000289566	0.000386088	0.000257392	0.000225218	0.000257392	0.000514784	0.000418262	0.000289566	0.00064348	0.000225218	6.43E-05	0.000128696	6.43E-05	6.43E-05	9.65E-05	6.43E-05	0.000289566	0.000128696	9.65E-05	3.22E-05	0.000193044	9.65E-05	0.00016087	0.000193044	0.000225218	9.65E-05	9.65E-05	6.43E-05	3.22E-05	0.000193044	3.22E-05	6.43E-05
B_OTU9288	6.43E-05	6.43E-05	9.65E-05	6.43E-05	0	3.22E-05	9.65E-05	3.22E-05	0.000225218	3.22E-05	3.22E-05	3.22E-05	0.000353914	0.00016087	0.000353914	0	9.65E-05	9.65E-05	0	0	0	0	3.22E-05	0	9.65E-05	3.22E-05	3.22E-05	0	0	0	0	0	0	9.65E-05	6.43E-05	3.22E-05	0	6.43E-05	6.43E-05	3.22E-05	0	0.000225218	3.22E-05	9.65E-05	0	3.22E-05	0	0	3.22E-05
F_OTU2413	0.008043499	0.007174801	0.006917409	0.012837425	0.006466973	0.012129597	0.007206975	0.016601782	0.005791319	0.005437405	0.007753933	0.008461761	0.001866092	0.007689585	0.002799138	0.013062643	0.005115666	0.005984363	0.025256588	0.020591358	0.020398314	0.021588752	0.025256588	0.017277436	0.021588752	0.015218301	0.006402625	0.008493935	0.005469579	0.005630449	0.007979151	0.004793926	0.005533927	0.002123484	0.001994788	0.003249574	0.003957402	0.005501753	0.003024356	0.003635662	0.002960008	0.001576526	0.014671343	0.007721759	0.004922622	0.006209581	0.004472186	0.00514784	0.008461761
B_OTU2505	0	0	9.65E-05	0	0.000128696	3.22E-05	0	3.22E-05	6.43E-05	0	0	0	0	0	0	9.65E-05	3.22E-05	0	3.22E-05	3.22E-05	9.65E-05	3.22E-05	0	0	6.43E-05	9.65E-05	0	0	0	0.00032174	0.00016087	0.00032174	0.00016087	6.43E-05	3.22E-05	0.000514784	0.000514784	6.43E-05	0.00032174	0.000257392	0.000514784	0	3.22E-05	9.65E-05	9.65E-05	0.000128696	0.000225218	0.00016087	0.00016087
B_OTU6894	0.000289566	0.000257392	0.000353914	0.00016087	0.000128696	0.000225218	0.000257392	0.000128696	0.000193044	0.00032174	0.000386088	0.000386088	0.000579132	0.00048261	0.000418262	0.000386088	0.000546958	0.00048261	0.000418262	0.000193044	0.00032174	0.000386088	0.00032174	0.000193044	0.000289566	0.000193044	0.000225218	0.000386088	0.000353914	6.43E-05	6.43E-05	0.000128696	0.000128696	0.000579132	0.000514784	0.000193044	9.65E-05	0.000353914	0.000128696	0.000353914	0.00016087	0.000707828	0.000128696	0.000289566	0.000289566	6.43E-05	0.000225218	0.000225218	3.22E-05
B_OTU68257	6.43E-05	0.00016087	6.43E-05	0.000128696	0	0.000257392	0.000193044	6.43E-05	0.000289566	0.000225218	0.000514784	0.00016087	9.65E-05	3.22E-05	6.43E-05	9.65E-05	0.000257392	0.000128696	0.00032174	0.00016087	0.00016087	0.00032174	3.22E-05	0.000353914	0.000193044	0.000225218	0.000193044	9.65E-05	0.000128696	0	0	3.22E-05	0	0	6.43E-05	0	6.43E-05	9.65E-05	6.43E-05	6.43E-05	0.000128696	0	0.000193044	0.000193044	9.65E-05	0.000128696	0	3.22E-05	9.65E-05
B_OTU57459	9.65E-05	0.000128696	0.00016087	6.43E-05	3.22E-05	6.43E-05	9.65E-05	3.22E-05	9.65E-05	0.000128696	0.00016087	0.00016087	0.00016087	0.000193044	3.22E-05	0.000289566	0.000193044	0.000193044	0.000193044	0.000193044	6.43E-05	0	6.43E-05	6.43E-05	3.22E-05	3.22E-05	0.000289566	3.22E-05	6.43E-05	0	3.22E-05	3.22E-05	3.22E-05	0.000128696	0.000353914	0	0	0.000257392	0.00016087	0.000128696	6.43E-05	0.00016087	0	0.000128696	3.22E-05	6.43E-05	3.22E-05	0	3.22E-05
B_OTU5036	3.22E-05	9.65E-05	3.22E-05	3.22E-05	0.000128696	6.43E-05	0.000225218	6.43E-05	6.43E-05	3.22E-05	6.43E-05	6.43E-05	3.22E-05	3.22E-05	6.43E-05	9.65E-05	6.43E-05	3.22E-05	0	3.22E-05	3.22E-05	3.22E-05	6.43E-05	3.22E-05	0	0	0.000128696	3.22E-05	6.43E-05	0.00434349	0.000933046	0.001222612	0.00032174	3.22E-05	3.22E-05	0.000386088	6.43E-05	0	0	0.000128696	0.000225218	0	6.43E-05	0	0	9.65E-05	0.00016087	0.00016087	0.000193044
B_OTU8400	0	6.43E-05	6.43E-05	0	0.00016087	3.22E-05	6.43E-05	6.43E-05	0	0	0	0	0	0	3.22E-05	0	0	0	6.43E-05	0	6.43E-05	0	3.22E-05	0	3.22E-05	3.22E-05	0	0	3.22E-05	3.22E-05	9.65E-05	0.00016087	0.000193044	0	0	0.000257392	0.000128696	3.22E-05	3.22E-05	0.000128696	3.22E-05	3.22E-05	0.000193044	3.22E-05	3.22E-05	0	0.000225218	9.65E-05	6.43E-05
B_OTU8360	0.000225218	0.000450436	0.000289566	0.00016087	0.000450436	0.000675654	0.00144783	0.000772176	0.000997394	0.000611306	0.00048261	0.00048261	0.00032174	0.00016087	0.00048261	0.0016087	0.00016087	0.000225218	0.000353914	0.000611306	0.00048261	0.00080435	0.000836524	0.000225218	0.001061742	0.00048261	0.000836524	0.00048261	0.000740002	6.43E-05	0.000193044	0.00016087	0.000289566	0.00016087	0.000128696	0.000128696	3.22E-05	0.00016087	0.000193044	6.43E-05	0.000128696	0.000386088	0.00064348	0.001673048	0.000868698	0.000707828	0.000353914	0.000514784	0.000128696
B_OTU7733	0.000611306	0.000225218	0.000450436	0.00064348	0.000193044	0.00048261	0.00032174	6.43E-05	0.000900872	0.000836524	0.000772176	0.001029568	0.00064348	0.00048261	0.000514784	0.000225218	0.000128696	0.00016087	0.000193044	9.65E-05	9.65E-05	0.000257392	0.000386088	0.000386088	0.000353914	9.65E-05	0.000707828	0.00048261	0.000707828	9.65E-05	3.22E-05	6.43E-05	0.000128696	9.65E-05	0.00032174	9.65E-05	0.000128696	9.65E-05	0.000289566	6.43E-05	0.000193044	0.000257392	0.000353914	0.000193044	0.002380876	0.000707828	3.22E-05	9.65E-05	0.000225218
B_OTU10574	0.000289566	3.22E-05	0.000193044	0.000868698	6.43E-05	0.00032174	0.000128696	6.43E-05	0.000128696	0.00032174	0.00032174	0.000450436	3.22E-05	0.000128696	0	0.000386088	3.22E-05	0.00016087	0.000611306	0.000418262	0.000193044	0.000257392	0.000353914	0.000353914	0.000128696	0.00032174	0.000257392	0.000289566	0.00016087	6.43E-05	6.43E-05	6.43E-05	6.43E-05	0.000128696	0.000128696	0	0	6.43E-05	3.22E-05	9.65E-05	0.000128696	0.00016087	0.000128696	0.000193044	0.000128696	9.65E-05	0.000128696	6.43E-05	3.22E-05
B_OTU1223	0	0	9.65E-05	3.22E-05	0.000611306	3.22E-05	3.22E-05	0.00016087	0	3.22E-05	3.22E-05	3.22E-05	0	3.22E-05	0	0	3.22E-05	0	6.43E-05	3.22E-05	6.43E-05	6.43E-05	0	0	0	6.43E-05	3.22E-05	0	6.43E-05	0.000193044	0.00048261	0.000450436	0.000353914	6.43E-05	0	0.000450436	0	0	0.000225218	0.000193044	0.000193044	6.43E-05	0	9.65E-05	9.65E-05	0.000193044	0.000128696	0.000546958	0.000128696
B_OTU63207	0.000546958	0.000579132	0.00032174	0.00048261	0.000128696	0.00016087	0.000225218	0.000128696	9.65E-05	0.000289566	3.22E-05	6.43E-05	0.000289566	0.000353914	0.000289566	9.65E-05	0.000225218	0.000386088	9.65E-05	9.65E-05	9.65E-05	0.00016087	6.43E-05	0.00032174	0.000225218	0.000386088	6.43E-05	6.43E-05	6.43E-05	3.22E-05	6.43E-05	6.43E-05	6.43E-05	0.000128696	0.00016087	0.000225218	9.65E-05	0.000128696	0.000225218	0.00016087	0.000193044	0.000353914	0.000128696	3.22E-05	6.43E-05	0.000128696	6.43E-05	6.43E-05	9.65E-05
B_OTU6735	0.000128696	0.00016087	0.000193044	6.43E-05	9.65E-05	3.22E-05	0	0	0.000128696	0	3.22E-05	0.000128696	0.000225218	0.000257392	0.00016087	3.22E-05	0.000128696	0.00032174	6.43E-05	9.65E-05	6.43E-05	0.00016087	9.65E-05	3.22E-05	3.22E-05	6.43E-05	3.22E-05	0	3.22E-05	0	3.22E-05	0	0	0.00016087	0.000128696	3.22E-05	6.43E-05	0.00016087	9.65E-05	9.65E-05	6.43E-05	0.000193044	0	0	0	6.43E-05	3.22E-05	0	0
B_OTU6116	0.00032174	0.000193044	0.00048261	0.000386088	0.000128696	0.000514784	9.65E-05	6.43E-05	0.000514784	0.000386088	0.000418262	0.000514784	0.000225218	0.000225218	0.000353914	0.000386088	9.65E-05	0.000128696	6.43E-05	3.22E-05	0.000128696	0.000128696	0.000353914	0.000193044	0.000128696	0.000193044	0.001029568	0.000289566	0.00048261	9.65E-05	0.000225218	6.43E-05	3.22E-05	0.000257392	0.000289566	0.000128696	0.000128696	0.000225218	3.22E-05	3.22E-05	0	0.000257392	0.000225218	0.000193044	0.000933046	0.000450436	0.000225218	9.65E-05	0.000193044
B_OTU5641	0.000418262	0.000450436	0.000225218	0.000257392	9.65E-05	0.00032174	0.000386088	0.000257392	0.00048261	0.00016087	0.000514784	0.000193044	0.000225218	0.000386088	9.65E-05	0.00016087	0.000225218	9.65E-05	0.000707828	0.000257392	0.000225218	0.00032174	0.000418262	0.00032174	0.000257392	0.000450436	0.000289566	0.000289566	6.43E-05	9.65E-05	6.43E-05	3.22E-05	6.43E-05	0.000128696	0.000128696	3.22E-05	6.43E-05	0.000193044	9.65E-05	9.65E-05	6.43E-05	0.00016087	0.000289566	0.000353914	0.00016087	0.000193044	9.65E-05	0.000128696	3.22E-05
B_OTU68409	0.00016087	0.000289566	9.65E-05	6.43E-05	0	0	3.22E-05	3.22E-05	0	0.000418262	0	6.43E-05	0.000128696	0.000353914	6.43E-05	6.43E-05	0.000772176	0.000257392	6.43E-05	3.22E-05	0	3.22E-05	3.22E-05	0	3.22E-05	0	0	3.22E-05	3.22E-05	0	0	0	0	0.000450436	0.000611306	6.43E-05	0	0.000193044	0.000128696	0	0.000128696	9.65E-05	0	0	3.22E-05	3.22E-05	0	0	3.22E-05
B_OTU54824	3.22E-05	0.000225218	0.000225218	9.65E-05	9.65E-05	0.000193044	0.000193044	9.65E-05	0	0	0	3.22E-05	6.43E-05	6.43E-05	0.00016087	6.43E-05	3.22E-05	6.43E-05	3.22E-05	9.65E-05	0	6.43E-05	3.22E-05	9.65E-05	0	0	3.22E-05	0	0	0.000386088	9.65E-05	0.001254786	0.00032174	3.22E-05	0.00016087	0.003410444	0.001158264	0	6.43E-05	0.00032174	0.001673048	0.000128696	3.22E-05	3.22E-05	0	6.43E-05	3.22E-05	6.43E-05	0
B_OTU1561	0	0	0	0	6.43E-05	0	3.22E-05	3.22E-05	0	3.22E-05	0	3.22E-05	9.65E-05	9.65E-05	3.22E-05	3.22E-05	6.43E-05	6.43E-05	9.65E-05	0	6.43E-05	0	6.43E-05	0	9.65E-05	6.43E-05	6.43E-05	0	0	0.000128696	0.000128696	0.000193044	0.00016087	6.43E-05	6.43E-05	0.000418262	0.000225218	6.43E-05	0.000353914	0.000289566	0.00016087	0	0.000225218	0	9.65E-05	9.65E-05	0.000128696	0.000289566	6.43E-05
B_OTU3967	9.65E-05	9.65E-05	6.43E-05	3.22E-05	0.00016087	0.000128696	0.00016087	0.00016087	3.22E-05	0.00016087	0.000128696	0.000128696	0.000193044	3.22E-05	0.00016087	3.22E-05	0.000225218	0.000353914	0	0.000225218	0.000225218	0.000225218	0.00016087	9.65E-05	6.43E-05	0.00016087	9.65E-05	3.22E-05	0.000128696	0.000225218	0.000386088	0.000450436	0.000386088	0.000128696	0.000353914	0.001415656	0.000579132	0.000353914	0.000579132	0.001480004	0.000450436	0.00016087	0.00016087	6.43E-05	0.000353914	0.000353914	0.000418262	0.000611306	0.000418262
F_OTU3290	6.43E-05	0	6.43E-05	0.000289566	3.22E-05	0.000128696	9.65E-05	9.65E-05	0.000611306	0.000418262	0.000450436	0.000514784	0.000772176	0.001415656	0.000772176	0.000514784	0.000193044	9.65E-05	3.22E-05	0.000225218	0	9.65E-05	6.43E-05	3.22E-05	3.22E-05	0.000128696	3.22E-05	0.000353914	6.43E-05	9.65E-05	6.43E-05	0.000128696	6.43E-05	0.00032174	0.000933046	0.000257392	0.00016087	0.000289566	0.00048261	0.000128696	0.000740002	0.000418262	0.000257392	0.000418262	0.00032174	0.00032174	0.00016087	6.43E-05	0.000193044
B_OTU2242	0.001319134	0.00064348	0.00096522	0.000997394	0.000450436	0.000675654	0.000997394	0.002123484	0.00289566	0.002284354	0.000997394	0.000772176	0.001898266	0.002059136	0.00112609	0.001898266	0.00128696	0.001190438	0.000868698	0.000900872	0.000611306	0.00064348	0.000900872	0.000707828	0.000611306	0.000611306	0.001415656	0.000611306	0.001158264	0.000386088	0.00032174	0.000450436	0.000257392	0.00128696	0.001737396	0.000868698	0.000900872	0.001222612	0.000933046	0.00112609	0.000836524	0.00257392	0.000740002	0.000450436	0.000836524	0.001222612	0.000386088	0.000546958	0.000836524
B_OTU1692	0	3.22E-05	0.000193044	3.22E-05	0.001158264	9.65E-05	0.000353914	0.000450436	3.22E-05	9.65E-05	3.22E-05	9.65E-05	9.65E-05	0	9.65E-05	3.22E-05	9.65E-05	9.65E-05	0.000225218	0.000289566	0.000900872	9.65E-05	9.65E-05	0.000225218	0.00032174	0.000579132	3.22E-05	0	3.22E-05	9.65E-05	0.000128696	0.000193044	0.000386088	9.65E-05	9.65E-05	0.000289566	0.000128696	0.000257392	0.000546958	0.000193044	0.00016087	0.00016087	0.000450436	0.001029568	0.00080435	0.000418262	9.65E-05	0.000353914	0.000128696
B_OTU4199	3.22E-05	0.000128696	9.65E-05	0.000225218	0.000128696	0.000579132	0.00016087	9.65E-05	0.000128696	3.22E-05	0.000289566	0.000257392	6.43E-05	0	6.43E-05	0.000514784	3.22E-05	0.000128696	0.000289566	0.000257392	0.000225218	0.000257392	0.000193044	0.000353914	0.000353914	0.000257392	6.43E-05	6.43E-05	0.00016087	6.43E-05	3.22E-05	0	3.22E-05	6.43E-05	0	0	9.65E-05	6.43E-05	6.43E-05	0	0	9.65E-05	3.22E-05	6.43E-05	0.000257392	3.22E-05	3.22E-05	6.43E-05	0
B_OTU7665	0	0	3.22E-05	3.22E-05	0	3.22E-05	0	0	0	0	0	3.22E-05	0	0	0	3.22E-05	3.22E-05	0	3.22E-05	0	6.43E-05	3.22E-05	3.22E-05	0	3.22E-05	3.22E-05	3.22E-05	0	0	0	0	9.65E-05	0.000128696	3.22E-05	0	0.000128696	0.000225218	0.000193044	0.000128696	6.43E-05	0.00016087	0	6.43E-05	3.22E-05	0.000128696	9.65E-05	9.65E-05	6.43E-05	3.22E-05
B_OTU5937	3.22E-05	3.22E-05	0	0	0.00016087	0	3.22E-05	9.65E-05	0	6.43E-05	3.22E-05	0	0	6.43E-05	3.22E-05	0	3.22E-05	0	3.22E-05	3.22E-05	0.000418262	6.43E-05	3.22E-05	0	6.43E-05	9.65E-05	0	3.22E-05	3.22E-05	0.000128696	3.22E-05	3.22E-05	0	3.22E-05	0	9.65E-05	0.000193044	0	0.000386088	0.000289566	0.000450436	0	0.000418262	0.000128696	6.43E-05	0.000128696	3.22E-05	9.65E-05	0.000128696
F_OTU3875	0.002059136	0.001833918	0.00048261	0.004086098	0.000836524	0.002316528	0.00144783	0.002992182	0.000611306	0.000997394	0.000193044	0.000836524	0.000514784	0.000997394	0.000193044	0.00080435	0.000225218	0.001319134	0.006466973	0.0032174	0.001640874	0.002123484	0.003442618	0.002766964	0.001576526	0.001544352	0.000740002	0.000900872	0.000225218	0.000546958	0.00032174	0.00064348	0.000128696	0.000128696	0.00016087	0.000257392	0.00016087	0.00032174	0.000386088	0.000128696	0.000225218	0.000740002	0.000675654	0.000611306	0.000450436	0.000257392	0.000868698	0.00032174	0.000514784
B_OTU53827	0.000225218	6.43E-05	0	9.65E-05	0	9.65E-05	0	3.22E-05	0.000128696	9.65E-05	0.000193044	6.43E-05	0.000128696	9.65E-05	9.65E-05	0	6.43E-05	0.000128696	9.65E-05	3.22E-05	0	3.22E-05	0	3.22E-05	3.22E-05	6.43E-05	6.43E-05	6.43E-05	3.22E-05	0	3.22E-05	0	3.22E-05	9.65E-05	0.000193044	3.22E-05	6.43E-05	3.22E-05	0	3.22E-05	0	3.22E-05	0	0	0	0	6.43E-05	3.22E-05	0
B_OTU6845	0.000128696	0	0.000128696	0.000289566	3.22E-05	0.00016087	9.65E-05	0.000193044	9.65E-05	0	6.43E-05	6.43E-05	0.000257392	6.43E-05	0.00016087	3.22E-05	0.000193044	0.000289566	0.000193044	0.000225218	0.000128696	9.65E-05	0.000225218	0.000128696	0.000353914	0.000225218	9.65E-05	0	3.22E-05	0	0	3.22E-05	0	0.00016087	0.000193044	9.65E-05	9.65E-05	0.000128696	0.000225218	0.000128696	6.43E-05	0.000257392	0	9.65E-05	0	3.22E-05	6.43E-05	3.22E-05	0
B_OTU1399	3.22E-05	0	6.43E-05	0	0.000225218	0	3.22E-05	0	0	3.22E-05	0	0	3.22E-05	0	3.22E-05	6.43E-05	3.22E-05	0.00016087	0	0	6.43E-05	0	0	0	0	3.22E-05	0	0	0	0.000193044	0	6.43E-05	9.65E-05	3.22E-05	0	0.000128696	9.65E-05	9.65E-05	0.000386088	0.00016087	0.000772176	0	0.000128696	0	0.000128696	3.22E-05	9.65E-05	3.22E-05	3.22E-05
B_OTU9018	0.000225218	0.000128696	0.000193044	0.00016087	3.22E-05	6.43E-05	3.22E-05	9.65E-05	6.43E-05	0.000128696	3.22E-05	9.65E-05	0.000225218	0.00016087	0.00016087	0.00016087	0.000193044	0.000193044	6.43E-05	3.22E-05	9.65E-05	3.22E-05	3.22E-05	0	3.22E-05	3.22E-05	9.65E-05	0.00016087	0.000128696	3.22E-05	3.22E-05	0	3.22E-05	0.000289566	0.000386088	0.00016087	9.65E-05	0.000193044	0.00016087	0.000128696	9.65E-05	3.22E-05	0.000128696	3.22E-05	3.22E-05	0	9.65E-05	0	9.65E-05
B_OTU59711	0.000289566	0.00016087	3.22E-05	0.000514784	0	0.000193044	0.000257392	0.00016087	3.22E-05	0.000386088	0.000128696	0.000386088	3.22E-05	3.22E-05	9.65E-05	0.00016087	9.65E-05	0.00016087	0.000353914	3.22E-05	3.22E-05	9.65E-05	0.000128696	0.00016087	6.43E-05	0	9.65E-05	0.00016087	0.000193044	0	0	3.22E-05	3.22E-05	9.65E-05	0.000193044	9.65E-05	0	3.22E-05	6.43E-05	0	0	6.43E-05	6.43E-05	6.43E-05	6.43E-05	9.65E-05	0	3.22E-05	0
B_OTU63543	0	0	0	0	3.22E-05	3.22E-05	0	0	3.22E-05	0	0	0	3.22E-05	0	3.22E-05	0	6.43E-05	3.22E-05	3.22E-05	0	3.22E-05	6.43E-05	6.43E-05	3.22E-05	0	3.22E-05	3.22E-05	3.22E-05	3.22E-05	0.000128696	6.43E-05	9.65E-05	0.00032174	0	0.000128696	9.65E-05	0.000514784	3.22E-05	0.000128696	0.000128696	9.65E-05	0	3.22E-05	3.22E-05	3.22E-05	0	0.00016087	0.000257392	0
F_OTU3505	0.000353914	0.000386088	0.000418262	0.000675654	0.000546958	0.00048261	0	0	0	0	0	3.22E-05	9.65E-05	9.65E-05	9.65E-05	0.000997394	9.65E-05	0	0	0	0	0.001222612	0.000868698	0.000546958	0.000418262	0.000418262	0.00064348	0.00048261	0.000386088	0.001415656	0.001994788	0.00176957	0.00193044	6.43E-05	0	0.001190438	0.000353914	3.22E-05	0	6.43E-05	0	9.65E-05	0.000128696	0.000193044	6.43E-05	0.000353914	0.000386088	0.000546958	0.000740002
B_OTU3381	0.000128696	0.000257392	0.000128696	0.000579132	0.00016087	0.000128696	9.65E-05	0.00032174	0.00032174	0.000353914	0.00016087	0.000514784	0.000546958	0.00048261	0.000128696	3.22E-05	0.000225218	0.000386088	9.65E-05	0.000193044	6.43E-05	0.00016087	9.65E-05	0.00016087	0.000128696	0.000128696	3.22E-05	3.22E-05	6.43E-05	3.22E-05	3.22E-05	6.43E-05	0	3.22E-05	0.00016087	3.22E-05	6.43E-05	9.65E-05	9.65E-05	9.65E-05	6.43E-05	0.000193044	9.65E-05	0.000289566	0	0.000128696	6.43E-05	0	3.22E-05
B_OTU9022	0.000289566	0.000193044	0.000257392	0.00016087	9.65E-05	6.43E-05	0.000225218	0.000289566	0.000193044	0.000257392	9.65E-05	0.000225218	0.00032174	0.000257392	0.00032174	6.43E-05	0.00032174	0.000225218	0.000193044	0.000128696	6.43E-05	9.65E-05	3.22E-05	0.000386088	9.65E-05	0.000193044	3.22E-05	6.43E-05	0.000257392	0	0.000128696	3.22E-05	0.000128696	0.00048261	0.00016087	0.000225218	0.000225218	0.000225218	0.000193044	9.65E-05	3.22E-05	0.000386088	0.000128696	0.000193044	3.22E-05	0.000225218	6.43E-05	3.22E-05	0
B_OTU4888	6.43E-05	0.000128696	0.000257392	6.43E-05	0	0.00016087	0	0	3.22E-05	0.00016087	0.00016087	0.000193044	0.000289566	0.000128696	0.000353914	6.43E-05	9.65E-05	0.000193044	6.43E-05	0	3.22E-05	3.22E-05	0	6.43E-05	6.43E-05	0	9.65E-05	0.00016087	0.000257392	0	0	0	0	0	0.000257392	3.22E-05	6.43E-05	6.43E-05	0.00016087	9.65E-05	0.000128696	0.000193044	0.000193044	3.22E-05	6.43E-05	9.65E-05	0	0	0
B_OTU67092	0.000225218	0.00016087	0.000128696	9.65E-05	0	3.22E-05	0	0	9.65E-05	0.000225218	9.65E-05	0	0.00032174	6.43E-05	9.65E-05	3.22E-05	6.43E-05	3.22E-05	6.43E-05	0	0	3.22E-05	3.22E-05	9.65E-05	0	0	9.65E-05	0	3.22E-05	0	3.22E-05	0	0	6.43E-05	0.000128696	3.22E-05	0	3.22E-05	3.22E-05	0	3.22E-05	3.22E-05	6.43E-05	0	0	3.22E-05	0	0	0
B_OTU4427	0.000386088	0.00016087	0.00016087	0.000386088	0.000257392	0.000418262	0.00032174	0.000289566	0.00016087	0.000193044	0.00048261	0.000418262	0.000128696	3.22E-05	6.43E-05	0.00032174	0.000289566	0.000225218	0.000418262	0.000450436	0.000353914	0.000707828	0.000257392	0.00032174	0.00048261	0.000450436	0.000257392	0.000353914	0.000128696	9.65E-05	0.00016087	0.000128696	6.43E-05	0.000128696	0.000225218	9.65E-05	0.00016087	0.000289566	9.65E-05	9.65E-05	0.000193044	9.65E-05	0.000418262	0.000257392	0.000418262	0.000514784	0.000289566	0.000257392	0.000450436
B_OTU7835	0.000450436	0.00080435	0.001158264	0.000418262	0.000257392	0.000418262	0.000675654	0.000611306	0.000836524	0.000546958	0.000707828	0.000900872	0.001158264	0.000450436	0.001576526	0.001190438	0.001093916	0.000611306	0.000353914	0.000546958	0.001254786	0.000514784	0.000289566	0.00048261	0.000579132	0.000675654	0.000933046	0.00096522	0.001480004	9.65E-05	0.000418262	0.000707828	0.000257392	0.001190438	0.001061742	0.001093916	0.00080435	0.000740002	0.000933046	0.00112609	0.00048261	0.000772176	0.00048261	0.000611306	0.000418262	0.000707828	0.000933046	0.00064348	0.00048261
B_OTU6639	0.000353914	0	0.000193044	0.000611306	3.22E-05	0.000257392	3.22E-05	3.22E-05	0.000193044	0.000193044	0.000514784	0.000514784	9.65E-05	0.000225218	0.000257392	0.000128696	0.00016087	9.65E-05	0.000353914	0.00016087	6.43E-05	0.000418262	0.000353914	0.000128696	9.65E-05	0.000193044	0.000418262	0.000386088	0.000257392	0	0	3.22E-05	9.65E-05	0.00016087	0.00016087	0	3.22E-05	0.000193044	0.000128696	6.43E-05	3.22E-05	3.22E-05	9.65E-05	0.000128696	0.000193044	0.00016087	6.43E-05	9.65E-05	6.43E-05
B_OTU61387	0.000353914	0.000611306	0.000257392	0.00048261	0.000225218	0.000128696	0.000418262	0.000450436	0.000193044	6.43E-05	0.000257392	0.000450436	0.000675654	0.000418262	0.00016087	0.000193044	0.000386088	0.000386088	0.000289566	3.22E-05	0.00016087	0.00032174	9.65E-05	0.000257392	0.000257392	0.000257392	3.22E-05	6.43E-05	9.65E-05	9.65E-05	3.22E-05	0.000128696	0.000128696	0.000450436	0.00048261	9.65E-05	0.000289566	0.000289566	9.65E-05	0.000128696	6.43E-05	0.00032174	6.43E-05	9.65E-05	6.43E-05	0.00016087	9.65E-05	0	6.43E-05
B_OTU8419	0.000289566	0.000193044	0.000128696	6.43E-05	3.22E-05	9.65E-05	0.00016087	9.65E-05	0.000289566	0.000193044	9.65E-05	3.22E-05	0.000225218	0.00032174	0.00016087	6.43E-05	0.000257392	0.000193044	0	6.43E-05	0	0	0	0	9.65E-05	0.00016087	0	0	0	0	0	0	0	0.000128696	0.000193044	3.22E-05	0	6.43E-05	9.65E-05	9.65E-05	3.22E-05	3.22E-05	6.43E-05	9.65E-05	3.22E-05	3.22E-05	0	3.22E-05	3.22E-05
B_OTU68385	0.000257392	0.000289566	0.000193044	6.43E-05	9.65E-05	9.65E-05	9.65E-05	3.22E-05	0	0	0.000128696	3.22E-05	6.43E-05	9.65E-05	0.000257392	0	9.65E-05	3.22E-05	0	0	6.43E-05	0	0	3.22E-05	0	3.22E-05	0	0	3.22E-05	0	3.22E-05	3.22E-05	0	3.22E-05	9.65E-05	0.000128696	0.000675654	0.00032174	0.000579132	0.000193044	0.00032174	0.000289566	0.000257392	0.000740002	0.000418262	0.00032174	6.43E-05	3.22E-05	0.000257392
F_OTU4320	0	6.43E-05	3.22E-05	3.22E-05	6.43E-05	3.22E-05	0	0	0	0	0	0	6.43E-05	0	9.65E-05	9.65E-05	0.000193044	0.000128696	3.22E-05	3.22E-05	3.22E-05	0.00016087	6.43E-05	0.00016087	0	3.22E-05	9.65E-05	6.43E-05	9.65E-05	0.00032174	0.000257392	0.000386088	0.000514784	0	3.22E-05	0.00048261	0.000193044	3.22E-05	0.001576526	0.00064348	0.000707828	0	0	0	0	6.43E-05	0	0.000225218	0.000128696
B_OTU6416	0.000418262	0.000193044	0.000514784	0.000386088	0.00016087	9.65E-05	9.65E-05	6.43E-05	0.000514784	0.000933046	0.000579132	0.000514784	0.000836524	0.00048261	0.000740002	0.000353914	0.000772176	0.000418262	0	0.00016087	3.22E-05	0.000289566	0.00016087	6.43E-05	6.43E-05	0.000128696	0.000225218	0.000997394	0.000450436	3.22E-05	0	0	0.00016087	0.000386088	0.00080435	0.00016087	0.000418262	0.000386088	0.000225218	0.000193044	0.000386088	0.000579132	0.000225218	0.000193044	0.000386088	0.000611306	0.000225218	0.000193044	0.000289566
B_OTU3766	0.00032174	0.000128696	9.65E-05	9.65E-05	3.22E-05	0.000128696	0.00016087	0.000128696	6.43E-05	9.65E-05	0.000128696	6.43E-05	6.43E-05	9.65E-05	3.22E-05	0.000225218	6.43E-05	0.00016087	3.22E-05	6.43E-05	6.43E-05	9.65E-05	3.22E-05	0	3.22E-05	6.43E-05	0.000514784	0.00016087	0.000193044	0	3.22E-05	6.43E-05	0	0.000193044	9.65E-05	0.000128696	3.22E-05	0	6.43E-05	3.22E-05	0	0.000257392	6.43E-05	3.22E-05	0.000128696	3.22E-05	0	0	0
B_OTU56749	0	0	3.22E-05	0	0	3.22E-05	6.43E-05	0	6.43E-05	3.22E-05	3.22E-05	3.22E-05	0	0	0	3.22E-05	3.22E-05	3.22E-05	0	0	0	3.22E-05	0	0	0	0	0	3.22E-05	0	6.43E-05	3.22E-05	3.22E-05	3.22E-05	3.22E-05	0	3.22E-05	9.65E-05	0.00016087	6.43E-05	9.65E-05	3.22E-05	0	0.00064348	0.000225218	0.000740002	9.65E-05	0.000386088	9.65E-05	0.000128696
B_OTU8411	0.00064348	0.000933046	0.000675654	0.000675654	0.000257392	0.000868698	0.000836524	0.000546958	0.000353914	0.000450436	0.00032174	0.00032174	0.00112609	0.00080435	0.000836524	0.000225218	0.000611306	0.001222612	0.000193044	0.000353914	0.000386088	0.000418262	6.43E-05	0.000836524	0.000514784	0.00048261	0.000128696	6.43E-05	9.65E-05	6.43E-05	6.43E-05	0	6.43E-05	0.000772176	0.00048261	0.00048261	0.000579132	0.000707828	0.000353914	0.000546958	0.00064348	0.000611306	0.000386088	0.000450436	0.000225218	9.65E-05	0.000257392	0.000225218	0.000257392
B_OTU10846	0.00016087	9.65E-05	0.000225218	0.000289566	3.22E-05	0.000289566	0.000353914	9.65E-05	6.43E-05	6.43E-05	0.000128696	0.00032174	0	6.43E-05	6.43E-05	0.000128696	0.000289566	0.000257392	0.000128696	0.00032174	0.000257392	0.000257392	0.00016087	0.000257392	0.000289566	6.43E-05	6.43E-05	6.43E-05	6.43E-05	3.22E-05	6.43E-05	0	0	9.65E-05	0.00016087	0	3.22E-05	0.000289566	9.65E-05	0	0	0.000289566	0.00016087	0.00016087	9.65E-05	0.00016087	0	3.22E-05	6.43E-05
B_OTU4855	6.43E-05	3.22E-05	0	3.22E-05	0.00016087	3.22E-05	0	6.43E-05	9.65E-05	3.22E-05	3.22E-05	3.22E-05	0	3.22E-05	9.65E-05	0	9.65E-05	6.43E-05	6.43E-05	9.65E-05	6.43E-05	0.000128696	0	0.00016087	6.43E-05	6.43E-05	9.65E-05	6.43E-05	0.000193044	0.000450436	0.001190438	0.000836524	0.001351308	0.000289566	6.43E-05	0.000257392	0.000257392	3.22E-05	0.001061742	0.00064348	0.000257392	0	3.22E-05	3.22E-05	0.00016087	0.000193044	0.000289566	0.000514784	0.000353914
B_OTU4030	9.65E-05	9.65E-05	3.22E-05	0.000225218	3.22E-05	0.000128696	9.65E-05	0	6.43E-05	0.000128696	0.000128696	3.22E-05	9.65E-05	0.000193044	6.43E-05	3.22E-05	3.22E-05	9.65E-05	3.22E-05	0	0	6.43E-05	3.22E-05	3.22E-05	0	3.22E-05	3.22E-05	9.65E-05	9.65E-05	6.43E-05	0	0	3.22E-05	9.65E-05	9.65E-05	6.43E-05	0	3.22E-05	3.22E-05	0	3.22E-05	9.65E-05	0	0.000128696	0	0	0	0	0
F_OTU2927	0.001158264	0.003088704	0.000868698	0.001190438	0.001029568	0.003732184	0.001994788	0.001415656	0.001029568	0.000611306	0.001190438	0.002606094	0.000450436	0.003088704	0.001640874	0.00193044	0.012000901	0.000611306	0.013094817	0.009137415	0.003796532	0.01666613	0.008140021	0.007367845	0.017084392	0.00466523	0.00144783	0.002992182	0.000933046	0.00016087	0.000611306	0.00128696	0.000353914	0.000353914	0.000418262	0.000386088	0.000579132	0.00193044	0.000514784	0.00048261	0.00032174	0.00016087	0.020237444	0.002059136	0.001158264	0.001480004	6.43E-05	0.000289566	0.003249574
B_OTU6358	0.00016087	0.000225218	0.000225218	0.00016087	3.22E-05	0.00016087	6.43E-05	0.000128696	6.43E-05	9.65E-05	0.000128696	0.000128696	9.65E-05	0.000225218	0.000289566	9.65E-05	0.000418262	0.000225218	0.000128696	6.43E-05	6.43E-05	3.22E-05	0.000128696	9.65E-05	9.65E-05	0.000128696	0.000193044	3.22E-05	9.65E-05	0	3.22E-05	0	9.65E-05	0.000257392	0.000418262	6.43E-05	3.22E-05	0.000225218	6.43E-05	3.22E-05	3.22E-05	6.43E-05	3.22E-05	9.65E-05	3.22E-05	9.65E-05	3.22E-05	0	0
B_OTU10952	0.00016087	6.43E-05	0.000128696	0.000225218	3.22E-05	0.000128696	3.22E-05	3.22E-05	0.00016087	0.000257392	0.00048261	0.000353914	6.43E-05	3.22E-05	0.00016087	0.000225218	3.22E-05	0	0.000353914	0.000225218	0.00016087	0.000386088	0.000579132	6.43E-05	9.65E-05	0.000128696	0.00016087	6.43E-05	0.000225218	3.22E-05	0	0	0	3.22E-05	3.22E-05	3.22E-05	3.22E-05	3.22E-05	3.22E-05	0	3.22E-05	3.22E-05	0	0.000128696	0.000128696	3.22E-05	0.000128696	6.43E-05	0
B_OTU3696	0	9.65E-05	3.22E-05	3.22E-05	0.000193044	9.65E-05	3.22E-05	6.43E-05	9.65E-05	3.22E-05	9.65E-05	0	0	0	3.22E-05	0.00016087	0	0	6.43E-05	3.22E-05	6.43E-05	0.000128696	9.65E-05	0	9.65E-05	0.000128696	3.22E-05	6.43E-05	0.000193044	0.001254786	0.001254786	0.000418262	0.00064348	9.65E-05	0	0.000418262	0.000257392	3.22E-05	3.22E-05	9.65E-05	0.000289566	3.22E-05	6.43E-05	9.65E-05	6.43E-05	6.43E-05	0.000128696	0.000193044	0.000225218
B_OTU5568	0.00032174	0.000675654	0.000257392	0.001190438	0.000193044	0.000997394	0.000546958	0.000386088	0.00080435	0.000579132	0.000868698	0.000707828	0.001093916	0.00112609	0.000997394	0.000386088	0.000707828	0.001319134	0.000418262	0.000418262	0.00048261	0.000514784	0.000353914	0.000386088	0.000611306	0.00064348	0.000289566	0.000353914	0.000514784	6.43E-05	9.65E-05	6.43E-05	3.22E-05	0.00064348	0.000450436	0.00032174	0.00016087	0.000546958	0.000257392	0.000353914	0.000128696	0.000836524	0.000225218	0.000514784	0.000418262	0.000386088	9.65E-05	0.000257392	0.000225218
F_OTU3119	0.000546958	0.00080435	0.001512178	0.00080435	0.00080435	0.001093916	0.000997394	0	0.003120878	0.00257392	0.0016087	0.001415656	0.015443519	3.22E-05	0.028634857	0	0.006563495	0.004536534	0.001222612	0.00337827	0.001480004	0.003249574	0.00225218	0.000933046	0.003957402	0.003120878	0.004697404	0.00128696	0.017985264	0.000418262	0	0.00064348	0.004311316	0.0032174	0.007078279	0.007753933	0.007271323	0.004279142	0.004633056	0.00466523	0.006241755	0.005501753	0.000900872	0.001093916	0.001576526	0.001222612	0.001383482	0	0.001512178
B_OTU5203	0	3.22E-05	9.65E-05	6.43E-05	0.000225218	3.22E-05	0	0	0	3.22E-05	0	3.22E-05	9.65E-05	0	9.65E-05	0	3.22E-05	0	6.43E-05	0	9.65E-05	3.22E-05	0	3.22E-05	6.43E-05	3.22E-05	0	6.43E-05	0	0.000225218	0.000128696	9.65E-05	0.000257392	9.65E-05	6.43E-05	0.000128696	0.00032174	3.22E-05	9.65E-05	0.000193044	0.000193044	6.43E-05	0.000225218	0.000193044	3.22E-05	0.000128696	0.000514784	0.000450436	0.00016087
B_OTU7081	3.22E-05	0.000128696	9.65E-05	0.00016087	0.000289566	0.000257392	0.002606094	0.000257392	3.22E-05	9.65E-05	9.65E-05	0.000225218	0	6.43E-05	6.43E-05	6.43E-05	0	0	0.000128696	0.00096522	0.000579132	0.000933046	0.000514784	0.003828706	0.00048261	0.000514784	3.22E-05	0.000128696	9.65E-05	0.00016087	0.000707828	0.000418262	0.000386088	0	3.22E-05	0.00032174	6.43E-05	0.000353914	0.000353914	0.000257392	6.43E-05	6.43E-05	0.000579132	0.001222612	0.000933046	0.000611306	0.000546958	0.000868698	0.000353914
B_OTU5132	6.43E-05	0.000128696	6.43E-05	6.43E-05	0.002348702	9.65E-05	0.000353914	9.65E-05	3.22E-05	0	3.22E-05	0	0	0	0	3.22E-05	0	0	0.000193044	0	0.000193044	0.000193044	3.22E-05	6.43E-05	3.22E-05	6.43E-05	6.43E-05	3.22E-05	3.22E-05	0.001544352	0.001222612	0.001093916	0.000193044	3.22E-05	0	0.000353914	9.65E-05	0.000225218	0.000225218	6.43E-05	0.00048261	3.22E-05	0.000289566	0.000257392	0.000386088	0.00016087	0.000353914	0.000289566	0.000128696
F_OTU2893	0.000193044	6.43E-05	0.000514784	0.00016087	3.22E-05	9.65E-05	0.000128696	0	0.001705222	0.000386088	0.003667836	0.00016087	0.001222612	0.000675654	0.000289566	0.000193044	0.001351308	0.001415656	3.22E-05	3.22E-05	6.43E-05	3.22E-05	9.65E-05	0	0	0.000193044	9.65E-05	0	0.001158264	9.65E-05	3.22E-05	3.22E-05	3.22E-05	0.00112609	0.001222612	0.000514784	0.001383482	0.000353914	0.000257392	0.000707828	0.000386088	0.000289566	0	3.22E-05	0.001833918	3.22E-05	0	3.22E-05	6.43E-05
F_OTU3808	6.43E-05	0	9.65E-05	3.22E-05	0	3.22E-05	0	0.000289566	0.000675654	0.000128696	0.00032174	0.000128696	0.000675654	0.000579132	0.00064348	0.000128696	6.43E-05	0.000289566	6.43E-05	6.43E-05	0.000128696	0.000128696	3.22E-05	0.00016087	0.000128696	0	6.43E-05	3.22E-05	6.43E-05	0	0	3.22E-05	0	0.000546958	0.001801744	0.000579132	0.000225218	0.000546958	0.001061742	0.000611306	9.65E-05	0.000289566	0	0.000289566	0	0.000128696	6.43E-05	9.65E-05	0
B_OTU3310	0.000868698	0.000868698	0.000514784	0.00064348	0.000128696	0.000579132	0.000225218	0.000225218	0.001093916	0.00144783	0.000353914	0.001544352	0.000514784	0.000418262	0.000386088	0.000772176	0.000418262	0.000707828	0.000450436	0.00032174	0.000418262	0.000386088	0.000514784	0.000386088	0.000386088	0.000418262	0.000868698	0.002187832	0.00144783	0.000257392	0.00016087	0.000128696	0.00016087	0.000546958	0.00064348	0.000193044	0.000128696	0.000257392	0.000289566	0.00032174	0.000128696	0.000546958	0.000225218	0.000257392	0.000289566	0.00032174	0.000289566	0.000193044	0.00016087
B_OTU1866	0.001158264	0.001512178	0.000675654	0.000933046	0.000546958	0.000772176	0.000740002	0.000611306	0.001512178	0.001640874	0.001994788	0.001480004	0.001029568	0.00176957	0.00112609	0.002316528	0.001351308	0.002445224	0.00080435	0.000772176	0.00080435	0.00080435	0.00080435	0.00048261	0.000772176	0.001029568	0.002509572	0.00289566	0.001351308	0.00016087	0.000386088	0.000450436	0.000386088	0.001544352	0.001351308	0.000707828	0.00048261	0.00096522	0.00048261	0.000836524	0.000514784	0.001190438	0.000740002	0.000546958	0.000611306	0.000707828	0.000289566	0.000675654	0.000836524
B_OTU3294	0.001962614	0.000740002	0.000707828	0.000933046	0.000128696	0.00112609	0.000836524	0.000868698	0.002220006	0.002541746	0.001512178	0.00096522	0.000997394	0.00096522	0.000997394	0.00144783	0.001061742	0.00096522	0.000353914	0.000611306	0.000514784	0.00032174	0.00096522	0.001093916	0.001158264	0.000707828	0.002702616	0.002863486	0.001480004	0.00032174	0.000225218	0.00032174	0.000289566	0.001061742	0.000997394	0.000450436	0.000418262	0.000353914	0.00032174	0.000579132	0.00048261	0.001383482	0.000675654	0.000707828	0.00064348	0.000933046	0.00048261	0.000418262	0.000675654
B_OTU10679	0.00016087	6.43E-05	3.22E-05	0.001190438	6.43E-05	0.00016087	0.000128696	0.000257392	9.65E-05	9.65E-05	0.00016087	0.000193044	0	3.22E-05	0	0.00016087	0	3.22E-05	0.000450436	0.000289566	0.00048261	0.000289566	0.000289566	0.000193044	0.000193044	0.000128696	0.000289566	0.00016087	0.000128696	3.22E-05	3.22E-05	0	0	0	0	0	3.22E-05	0.000128696	6.43E-05	0	3.22E-05	3.22E-05	0	3.22E-05	9.65E-05	0	3.22E-05	3.22E-05	0
B_OTU7271	9.65E-05	0.00016087	0	0.000289566	6.43E-05	9.65E-05	9.65E-05	0.000193044	0.000128696	6.43E-05	0.000289566	0.000225218	6.43E-05	3.22E-05	6.43E-05	9.65E-05	6.43E-05	6.43E-05	0.000579132	0.000257392	0.000418262	0.000514784	0.00048261	0.000353914	0.000225218	0.000353914	0.00032174	6.43E-05	9.65E-05	0	9.65E-05	9.65E-05	6.43E-05	0	0	6.43E-05	3.22E-05	0.000128696	0	3.22E-05	6.43E-05	9.65E-05	6.43E-05	0.000257392	0.000193044	9.65E-05	9.65E-05	0.000193044	3.22E-05
B_OTU5346	0.00016087	9.65E-05	3.22E-05	0.000128696	6.43E-05	0.00016087	0.000225218	9.65E-05	0.000193044	9.65E-05	0.000128696	3.22E-05	0	3.22E-05	0	0.000128696	0.000193044	9.65E-05	0.000579132	0.000353914	0.000225218	0.000707828	0.000386088	0.000740002	0.000514784	0.000225218	0.00032174	0.000128696	0.000128696	9.65E-05	0	9.65E-05	0.000128696	0	0	6.43E-05	0	6.43E-05	0	3.22E-05	0	0	3.22E-05	0.00016087	0.000289566	0	6.43E-05	0.000128696	6.43E-05
B_OTU6595	0	0	0	0	6.43E-05	3.22E-05	6.43E-05	0.000193044	0	0	3.22E-05	3.22E-05	3.22E-05	0	0	6.43E-05	0	0	0	3.22E-05	6.43E-05	0	3.22E-05	9.65E-05	6.43E-05	6.43E-05	3.22E-05	0	9.65E-05	9.65E-05	0.000418262	3.22E-05	0.00032174	0	3.22E-05	0.00016087	0.000193044	3.22E-05	9.65E-05	3.22E-05	0	0	0.000353914	6.43E-05	0.000193044	0.000450436	0.000353914	0.000128696	0.000933046
B_OTU7590	6.43E-05	3.22E-05	6.43E-05	0	6.43E-05	0	3.22E-05	3.22E-05	6.43E-05	9.65E-05	0	3.22E-05	0.000450436	0.000289566	0.000257392	6.43E-05	6.43E-05	0.000225218	0	0	3.22E-05	0	0	0	0	0	6.43E-05	0	9.65E-05	0	0	0	3.22E-05	6.43E-05	6.43E-05	0.00032174	0.000128696	0.00016087	0.000225218	0.000289566	6.43E-05	0	9.65E-05	9.65E-05	0.000128696	9.65E-05	0	3.22E-05	0
B_OTU5332	0.000289566	0.000128696	0.000675654	0.000225218	9.65E-05	0.000418262	0.000418262	0.000418262	0.000386088	0.000225218	0.000386088	0.00032174	0.000450436	0.00048261	0.00080435	0.000772176	0.00064348	0.000611306	9.65E-05	0.000257392	0.000450436	0.000193044	0.000257392	0.000418262	0.000418262	0.000257392	0.000514784	0.000353914	0.00032174	9.65E-05	0.000128696	0.000128696	0.000193044	0.00048261	0.000514784	0.00016087	0.000418262	0.00064348	0.000386088	0.00048261	0.000353914	0.000740002	0.000386088	0.000707828	0.000418262	0.000450436	9.65E-05	0.000225218	0.00016087
B_OTU745	0.000128696	0.000193044	9.65E-05	3.22E-05	0	0.000546958	0.00032174	0.000193044	0.000225218	0.000225218	0.00016087	0.000128696	9.65E-05	3.22E-05	6.43E-05	0.000450436	3.22E-05	0	0.000257392	0.000193044	6.43E-05	0.000514784	0.000386088	0.000225218	0.000418262	0.000128696	9.65E-05	6.43E-05	0.000257392	3.22E-05	3.22E-05	9.65E-05	6.43E-05	0.00016087	3.22E-05	0	0	0.000128696	3.22E-05	3.22E-05	0	3.22E-05	9.65E-05	9.65E-05	9.65E-05	6.43E-05	3.22E-05	6.43E-05	0
B_OTU642	0	0	0	0	0	0	0	0	0	3.22E-05	6.43E-05	6.43E-05	6.43E-05	3.22E-05	0	0	3.22E-05	3.22E-05	9.65E-05	0.000128696	0.00032174	9.65E-05	6.43E-05	0.000225218	9.65E-05	0.000289566	0	3.22E-05	3.22E-05	9.65E-05	6.43E-05	3.22E-05	0.000997394	0	0	6.43E-05	9.65E-05	0.00016087	0.00016087	0.000128696	3.22E-05	0	0.000611306	9.65E-05	0.000579132	0.000193044	0.00016087	6.43E-05	0.00032174
B_OTU51925	0.000193044	6.43E-05	6.43E-05	0.000289566	0	0.000128696	9.65E-05	0.000128696	0.000128696	0.000289566	0.000257392	0.000257392	6.43E-05	3.22E-05	3.22E-05	6.43E-05	0	0.000225218	0.00016087	6.43E-05	3.22E-05	3.22E-05	6.43E-05	0.000128696	0.000128696	0.000193044	0.000225218	0.000225218	0.000289566	0	0	0	0	0.00016087	3.22E-05	0	3.22E-05	0	0	0	0	0.000193044	0	0	0	0	0	0	6.43E-05
F_OTU3874	0.000128696	0.000193044	0.000128696	0.00016087	6.43E-05	0.000225218	0.00032174	0.000353914	0.000868698	6.43E-05	0.000193044	0.00016087	3.22E-05	6.43E-05	6.43E-05	0.00016087	0.000450436	3.22E-05	0.001319134	0.00176957	0.001190438	0.001994788	0.00080435	0.00080435	0.005630449	0.000772176	9.65E-05	0.000740002	0	9.65E-05	0.000225218	0.00032174	0	0	3.22E-05	0	3.22E-05	9.65E-05	0	0	0	0	0.000450436	0.000546958	0.000257392	0.000386088	0	0.000128696	0.00257392
B_OTU2496	9.65E-05	0.000289566	3.22E-05	0.000257392	0	0.000128696	9.65E-05	0.00016087	0.000193044	0.000257392	0.000353914	0.000193044	0.000257392	0.00032174	0.000257392	0.00016087	0.000193044	0.000386088	9.65E-05	0.000128696	6.43E-05	3.22E-05	0.00016087	0.000128696	6.43E-05	9.65E-05	0.000289566	0.000128696	0.000225218	3.22E-05	0	9.65E-05	6.43E-05	9.65E-05	0.000128696	9.65E-05	6.43E-05	0.000128696	6.43E-05	3.22E-05	0.000128696	0.00016087	6.43E-05	0	3.22E-05	0	9.65E-05	9.65E-05	0
B_OTU62735	0.000289566	6.43E-05	0.00016087	0.000353914	0.000128696	0.000193044	0.000225218	0.000128696	0	3.22E-05	0.000128696	0.000193044	0.00016087	0.00016087	6.43E-05	6.43E-05	9.65E-05	0.00032174	0.000128696	0.000128696	0.00016087	0.00016087	3.22E-05	0.00016087	6.43E-05	0.00016087	0.00016087	0.000225218	6.43E-05	0	3.22E-05	3.22E-05	0.000128696	3.22E-05	0.00016087	6.43E-05	0	6.43E-05	6.43E-05	9.65E-05	0	0.000193044	0	0	0	0	6.43E-05	6.43E-05	0
B_OTU7295	0	0	0	6.43E-05	0.000128696	3.22E-05	3.22E-05	3.22E-05	0	0	3.22E-05	0	3.22E-05	3.22E-05	3.22E-05	3.22E-05	6.43E-05	3.22E-05	0	6.43E-05	6.43E-05	3.22E-05	0	3.22E-05	0	0	0	6.43E-05	3.22E-05	3.22E-05	9.65E-05	9.65E-05	0.00016087	0	6.43E-05	3.22E-05	9.65E-05	9.65E-05	9.65E-05	0	9.65E-05	6.43E-05	0.00032174	3.22E-05	6.43E-05	0.000128696	0.000128696	0.000128696	3.22E-05
B_OTU2390	0.000257392	0.00016087	0.000128696	0.00032174	3.22E-05	0.000225218	0.000225218	9.65E-05	0.00016087	3.22E-05	0.00016087	0.00016087	0.000225218	0.000289566	9.65E-05	0.00016087	0.00016087	0.000128696	0.000193044	0.00016087	0.000128696	0.000128696	3.22E-05	9.65E-05	0.000193044	6.43E-05	0.000128696	3.22E-05	3.22E-05	6.43E-05	3.22E-05	0	3.22E-05	6.43E-05	9.65E-05	0	0.000128696	6.43E-05	0	6.43E-05	9.65E-05	6.43E-05	0.000128696	0.000128696	3.22E-05	0	0	3.22E-05	3.22E-05
F_OTU4118	0.001029568	0.001705222	0.002220006	0.001866092	0.096393295	0.008172195	0.009426981	0.006370451	0.000257392	0.000289566	0.003925228	0.000418262	0.000353914	0.001061742	0.00064348	0.002831312	0.000611306	0.00080435	0.003088704	0.005019144	0.003764358	0.004472186	0.005276536	0.004150446	0.003120878	0.004311316	0.001512178	0.002606094	0.00144783	0.007013931	0.009748721	0.006853061	0.006048711	0.000257392	0.000675654	0.006981757	0.007174801	0.001866092	0.002960008	0.0048261	0.016569608	0.00032174	0.002606094	0.005598275	0.00450436	0.00434349	0.002509572	0.005823493	0.003410444
B_OTU3981	0.000514784	0.000386088	0.000707828	0.001383482	0.000225218	0.000997394	0.000675654	0.000611306	0.00096522	0.00080435	0.000997394	0.000868698	0.00112609	0.00112609	0.000675654	0.000193044	0.000900872	0.000546958	0.000900872	0.00080435	0.000707828	0.000933046	0.000289566	0.00112609	0.00096522	0.000675654	0.00048261	0.000514784	0.000418262	0.00032174	0.000128696	0.000225218	0.000193044	0.00064348	0.000386088	0.00016087	0.000289566	0.00080435	0.00048261	0.000450436	0.000289566	0.000611306	0.000611306	0.000193044	0.000353914	0.000225218	0.000546958	0.00032174	0.000514784
B_OTU38495	3.22E-05	0	3.22E-05	0.000128696	0	0.00016087	3.22E-05	3.22E-05	6.43E-05	3.22E-05	0.000128696	0.000353914	0	0.00016087	9.65E-05	3.22E-05	0.000128696	0.000257392	3.22E-05	0.000225218	9.65E-05	0.00016087	6.43E-05	0.00016087	9.65E-05	0.000193044	3.22E-05	0.000225218	6.43E-05	0	0	0	6.43E-05	3.22E-05	0	0	0	6.43E-05	6.43E-05	6.43E-05	3.22E-05	0.00016087	3.22E-05	3.22E-05	0	3.22E-05	0	3.22E-05	0
B_OTU220	0.00016087	9.65E-05	9.65E-05	0.000193044	0	6.43E-05	0.000128696	0	0.000289566	0.000128696	0.000193044	9.65E-05	9.65E-05	0.000128696	9.65E-05	6.43E-05	3.22E-05	9.65E-05	0.00016087	0	3.22E-05	9.65E-05	9.65E-05	3.22E-05	0.00016087	0.000128696	6.43E-05	0.000128696	9.65E-05	0	3.22E-05	3.22E-05	3.22E-05	9.65E-05	6.43E-05	9.65E-05	3.22E-05	3.22E-05	3.22E-05	3.22E-05	0	6.43E-05	9.65E-05	3.22E-05	6.43E-05	0.000225218	9.65E-05	0	0.000128696
B_OTU9585	3.22E-05	3.22E-05	3.22E-05	0.000128696	9.65E-05	6.43E-05	6.43E-05	0	0	0	0	3.22E-05	6.43E-05	0.000225218	6.43E-05	0	3.22E-05	6.43E-05	0	0	0	0	0	0	0	0	0	0	0	0	3.22E-05	0.00032174	0	6.43E-05	6.43E-05	0.000740002	0.000257392	6.43E-05	6.43E-05	9.65E-05	0.000353914	0	0	0	0	3.22E-05	3.22E-05	0	0
B_OTU70896	0.00032174	0.000353914	0.00032174	0.000707828	6.43E-05	0.000353914	0.000193044	9.65E-05	0.000193044	0.000193044	0.000225218	0.00016087	0.000289566	0.000289566	0.000128696	0.000193044	0.00032174	9.65E-05	0.000450436	0.000257392	0.000128696	0.000418262	0.000386088	0.000257392	0.000128696	0.000193044	0.000386088	0.000257392	0.000193044	3.22E-05	0	3.22E-05	3.22E-05	0.00032174	0.00032174	0	6.43E-05	0.000193044	0	6.43E-05	3.22E-05	0.000128696	3.22E-05	0.000193044	6.43E-05	6.43E-05	6.43E-05	6.43E-05	6.43E-05
B_OTU1013	0.000225218	0.000386088	0.000225218	0.000193044	0.000128696	9.65E-05	0.000128696	9.65E-05	0.00016087	0.000289566	0.000225218	0.000225218	0.000128696	0.000225218	0.000128696	0.00016087	0.000257392	0.000353914	0.00032174	0.000128696	9.65E-05	0.000225218	0.000193044	9.65E-05	9.65E-05	0.000193044	0.00016087	0.000225218	9.65E-05	9.65E-05	3.22E-05	3.22E-05	0	0.000257392	0.000386088	6.43E-05	0.00016087	0.000193044	6.43E-05	6.43E-05	9.65E-05	0.000193044	6.43E-05	6.43E-05	6.43E-05	0	6.43E-05	9.65E-05	9.65E-05
B_OTU524	0.000900872	0.000772176	0.00064348	0.000546958	0.000418262	0.000611306	0.000740002	0.000579132	0.000611306	0.001029568	0.00080435	0.001093916	0.00112609	0.001319134	0.001319134	0.000579132	0.0016087	0.001222612	0.001222612	0.000868698	0.001029568	0.000997394	0.000546958	0.00128696	0.001222612	0.00096522	0.001093916	0.00064348	0.00096522	6.43E-05	6.43E-05	0.00016087	0.000289566	0.001512178	0.001705222	0.000868698	0.00080435	0.001254786	0.00128696	0.001319134	0.002220006	0.001158264	0.001351308	0.001222612	0.001222612	0.000868698	0.000418262	0.000450436	0.000353914
B_OTU9570	0.000128696	0.000386088	0.000225218	6.43E-05	0.00032174	0.000193044	0.00032174	0.000514784	0.00064348	0.000386088	0.000418262	0.000546958	0.000193044	0.00016087	0.000128696	0.000546958	6.43E-05	6.43E-05	0.000386088	0.000257392	0.000450436	0.000386088	0.000386088	0.000450436	0.000707828	0.00048261	0.000707828	0.000546958	0.00032174	9.65E-05	0.00016087	9.65E-05	0.000289566	0.000193044	6.43E-05	0.00016087	9.65E-05	0.000128696	0.000257392	0	6.43E-05	0.000353914	0.000418262	0.000579132	0.000289566	0.00048261	0.000128696	0.00032174	0.000193044
B_OTU6085	0.001962614	0.002187832	0.001029568	0.002670442	0.000868698	0.002155658	0.001962614	0.00225218	0.002059136	0.001866092	0.002155658	0.00193044	0.001866092	0.002026962	0.001383482	0.001319134	0.001737396	0.00225218	0.001898266	0.00128696	0.001383482	0.001833918	0.001576526	0.001801744	0.001480004	0.0016087	0.00225218	0.001866092	0.001351308	0.00032174	0.000450436	0.00048261	0.000450436	0.001319134	0.001576526	0.000772176	0.000772176	0.001673048	0.000450436	0.000611306	0.000546958	0.001383482	0.000933046	0.002123484	0.001640874	0.001866092	0.000579132	0.000707828	0.000836524
B_OTU8284	0.000836524	0.000514784	0.000546958	0.00064348	0.000353914	0.000546958	0.000707828	0.000740002	0.000579132	0.001029568	0.00064348	0.000740002	0.001254786	0.001833918	0.001383482	0.000289566	0.001061742	0.001158264	0.000611306	0.00064348	0.000611306	0.000514784	0.000257392	0.000514784	0.000611306	0.00064348	0.000450436	0.000450436	0.001029568	0.000128696	0.00016087	0.000193044	0.000225218	0.001093916	0.001093916	0.000514784	0.000289566	0.00080435	0.000450436	0.000579132	0.00064348	0.001093916	0.000386088	0.000997394	0.000772176	0.000611306	3.22E-05	0.000353914	0.000225218
B_OTU64182	0.000128696	0.000128696	0.00016087	3.22E-05	3.22E-05	0.000128696	6.43E-05	0	9.65E-05	0.000289566	6.43E-05	3.22E-05	0.000193044	0.00032174	0.000225218	0	0.000128696	0.000128696	0	6.43E-05	0	6.43E-05	6.43E-05	6.43E-05	0	0	0.000225218	0.000386088	0.000257392	0	3.22E-05	0	6.43E-05	0.000128696	0.00016087	9.65E-05	3.22E-05	9.65E-05	3.22E-05	3.22E-05	3.22E-05	0.000257392	0	6.43E-05	6.43E-05	0	3.22E-05	0	0
B_OTU5118	9.65E-05	0.001061742	0.000225218	0.00016087	0.000193044	0.000450436	0.002831312	0.000611306	0.00016087	0.000289566	3.22E-05	0.000772176	0.000289566	6.43E-05	0	0.00080435	0	3.22E-05	0.006209581	0.00064348	0.001061742	0.00225218	0.006145233	0.000386088	0.001962614	0.00032174	0.000579132	0.00032174	0.000450436	0.00016087	0.000193044	0.000386088	0.000289566	0.000193044	3.22E-05	3.22E-05	9.65E-05	0.00016087	9.65E-05	3.22E-05	0	0.000193044	0.000128696	0.000386088	0.00016087	6.43E-05	0.000193044	0.000289566	0.000128696
F_OTU2817	0.00048261	0.000386088	0.001383482	0.00144783	0.000836524	0.001512178	0.000128696	0	0.000128696	3.22E-05	0	6.43E-05	3.22E-05	9.65E-05	3.22E-05	0.002541746	3.22E-05	0.00032174	9.65E-05	3.22E-05	0	0.002187832	0.000868698	0.00144783	0.001254786	0.000868698	0.001351308	0.001512178	0.001673048	0.010263505	0.016119172	0.007496541	0.005598275	6.43E-05	0	0.003957402	6.43E-05	0	6.43E-05	0	0	0	0.000225218	0.000418262	0.000257392	0.00032174	0.002220006	0.002831312	0.00112609
B_OTU10529	0.000257392	0.000289566	0.000193044	0.00016087	0.000128696	0.000289566	0.00016087	0.00016087	0.000546958	0.000128696	0.00048261	0.000353914	0.000193044	0.000128696	0.000128696	9.65E-05	9.65E-05	0.000386088	0.00016087	9.65E-05	0.00016087	0.000193044	0.000418262	0.000128696	3.22E-05	0.00016087	0.000289566	0.000128696	0.000193044	3.22E-05	0	6.43E-05	0	0.00032174	6.43E-05	0	6.43E-05	0.00032174	6.43E-05	6.43E-05	6.43E-05	0.00016087	0.000193044	9.65E-05	0.00016087	0.000225218	9.65E-05	0.000128696	0
B_OTU64799	6.43E-05	9.65E-05	0	9.65E-05	9.65E-05	0.000289566	0.000289566	6.43E-05	0.000128696	9.65E-05	0.00032174	0.000257392	0	3.22E-05	3.22E-05	0.000353914	0	0.000193044	0.000386088	0.000289566	6.43E-05	0.000611306	0.000514784	0.00032174	0.000386088	0.000289566	0.00016087	0.000289566	0.000289566	0	6.43E-05	3.22E-05	0	3.22E-05	6.43E-05	3.22E-05	6.43E-05	6.43E-05	6.43E-05	3.22E-05	0	6.43E-05	0.00016087	0.000128696	6.43E-05	0	0	3.22E-05	0
B_OTU4409	0	0.000128696	3.22E-05	0.000193044	6.43E-05	0.000225218	0.000225218	0.000225218	3.22E-05	3.22E-05	6.43E-05	6.43E-05	0.00016087	0.00016087	6.43E-05	3.22E-05	0.000193044	0.000128696	9.65E-05	0.000193044	0.00016087	3.22E-05	6.43E-05	0.000128696	9.65E-05	9.65E-05	0.00016087	3.22E-05	0	3.22E-05	0	0	0	0.000128696	9.65E-05	6.43E-05	0	0	9.65E-05	0.000128696	0	9.65E-05	0	9.65E-05	6.43E-05	6.43E-05	0	0	0
B_OTU4514	0.000257392	0.00064348	0.000257392	0.000546958	0.000193044	0.001158264	0.000450436	0.000997394	0.000579132	0.000579132	0.000546958	0.001029568	0.000836524	0.000740002	0.000740002	0.000418262	0.00064348	0.000900872	0.000868698	0.000836524	0.000900872	0.000707828	0.000579132	0.000707828	0.000740002	0.00064348	0.00064348	0.00080435	0.00096522	0.00016087	9.65E-05	9.65E-05	0.000128696	0.000675654	0.000707828	0.000225218	0.000353914	0.000579132	0.00048261	0.000353914	0.00016087	0.000257392	0.000675654	0.001351308	0.00080435	0.000546958	0.000450436	9.65E-05	0.000546958
B_OTU1620	0.000353914	0.000289566	0.000193044	3.22E-05	0.000193044	0.000257392	0.000289566	0	9.65E-05	0	3.22E-05	0	6.43E-05	3.22E-05	3.22E-05	0	0	3.22E-05	3.22E-05	3.22E-05	3.22E-05	0	6.43E-05	6.43E-05	9.65E-05	0	0	0	0	0	6.43E-05	0.00016087	0.000193044	0	9.65E-05	0.00048261	0.000353914	6.43E-05	0.00016087	0.000514784	0	6.43E-05	0.000225218	0	0	0	0.000257392	0.000193044	6.43E-05
B_OTU5527	0.000836524	0.000514784	0.000740002	0.001383482	0.001576526	0.001415656	0.002059136	0.00273479	0.001190438	0.001254786	0.001254786	0.001222612	0.000386088	0.000418262	0.000418262	0.001673048	0.000611306	0.00032174	0.001544352	0.001737396	0.00257392	0.001801744	0.001640874	0.00225218	0.00209131	0.001833918	0.001093916	0.001673048	0.001190438	0.000289566	0.000579132	0.000289566	0.000450436	0.000579132	0.000900872	0.000289566	0.001093916	0.002155658	0.001544352	0.000675654	0.00144783	0.000450436	0.002155658	0.00176957	0.001351308	0.00128696	0.001898266	0.000997394	0.001061742
F_OTU4085	0.000386088	0.000128696	0.000193044	9.65E-05	9.65E-05	9.65E-05	0.000128696	0.000611306	0.000418262	0.000225218	0.000225218	0.000128696	0.00096522	0.000836524	0.000579132	9.65E-05	0.000353914	0.000740002	9.65E-05	0.000418262	0.000128696	0.00016087	0.00016087	0.000225218	3.22E-05	0.000579132	0.00016087	0.00016087	0	0	3.22E-05	0	9.65E-05	0.000546958	0.000675654	0.001158264	0.000546958	0.000546958	0.026961809	0.000868698	0.000546958	9.65E-05	0.000353914	0.00032174	0.00032174	0.000836524	0	9.65E-05	0.000193044
B_OTU6158	0.000386088	0.000225218	0.000257392	0.00016087	9.65E-05	0.000193044	0.00016087	0.000128696	0.000193044	0.000289566	0.000289566	0.000257392	0.000289566	0.000514784	0.000353914	0.000128696	0.000289566	0.000740002	0.000225218	0.000353914	0.000128696	0.000128696	0.000257392	0.000193044	0.000289566	0.000225218	3.22E-05	0.000128696	0.00032174	3.22E-05	3.22E-05	3.22E-05	6.43E-05	0.000450436	0.000257392	0.000257392	0.000193044	0.000193044	0.00016087	9.65E-05	0.000193044	0.000289566	0.000128696	0.00048261	6.43E-05	9.65E-05	3.22E-05	9.65E-05	0
B_OTU7231	0.000353914	0.00016087	0.00048261	0.000386088	9.65E-05	0.000514784	0.000225218	0.00016087	0.000675654	0.00032174	0.000418262	0.000514784	0	0	0.000193044	0.000611306	0	3.22E-05	0.000128696	0.000128696	0.00016087	0.000225218	0.000225218	0.000128696	9.65E-05	0.000193044	0.000289566	0.00016087	0.000257392	0	0.000128696	6.43E-05	9.65E-05	0.00016087	9.65E-05	0	0.00016087	0.000225218	0	0.000128696	0.000128696	0.000225218	0.00016087	9.65E-05	0.000772176	0.000418262	0.000128696	9.65E-05	3.22E-05
B_OTU1729	0.000418262	0.000193044	0.000128696	0.000289566	3.22E-05	0.000868698	0.000546958	0.000579132	0.000289566	0.000836524	0.001254786	0.000289566	0.000193044	0.000257392	0.000225218	0.00032174	0.001061742	0.00032174	0.000289566	0.000289566	0.000193044	0.000289566	0.000353914	0.000450436	0.000225218	0.000257392	0.000289566	0.000675654	0.00032174	6.43E-05	6.43E-05	6.43E-05	0.000128696	0.000257392	9.65E-05	3.22E-05	0.00016087	0.00032174	0.000128696	0.000193044	3.22E-05	9.65E-05	0.000193044	0.000450436	3.22E-05	0.000193044	0.00016087	0.000193044	3.22E-05
B_OTU4234	6.43E-05	3.22E-05	3.22E-05	0.000225218	0.000193044	6.43E-05	0.000193044	0.000257392	9.65E-05	0.000193044	0.00016087	9.65E-05	9.65E-05	3.22E-05	3.22E-05	0.000128696	9.65E-05	0.000128696	0.00048261	6.43E-05	0.000289566	0.000386088	0.00032174	0.000386088	0.000128696	0.00032174	9.65E-05	6.43E-05	9.65E-05	0.00016087	0.00016087	0.000225218	0.000193044	0	0.00016087	6.43E-05	0.000257392	0.00048261	0.000225218	0.000257392	0.000418262	0.000128696	0.00032174	0.000546958	0.00096522	0.001029568	0.00032174	0.000353914	0.000257392
B_OTU2420	0.000836524	0.000579132	0.000386088	0.000997394	0.000128696	0.000418262	0.00032174	0.000579132	0.00080435	0.000836524	0.00112609	0.000900872	0.000675654	0.00080435	0.000353914	0.001898266	0.000933046	0.000579132	0.001222612	0.000836524	0.000836524	0.00064348	0.000611306	0.000289566	0.000353914	0.000836524	0.001705222	0.00176957	0.00112609	0.000257392	0.00016087	0.000193044	0.000193044	0.001158264	0.000611306	0.000257392	0.000450436	0.00048261	0.000225218	0.000289566	0.000289566	0.00032174	0.00032174	0.00048261	0.000257392	0.000418262	6.43E-05	9.65E-05	0.000289566
B_OTU7066	6.43E-05	9.65E-05	0.000225218	9.65E-05	0.000386088	0.00016087	0.000353914	0.000418262	0.00016087	6.43E-05	0.00016087	6.43E-05	0.000193044	6.43E-05	6.43E-05	0.00016087	9.65E-05	6.43E-05	9.65E-05	0.000386088	0.000225218	0.000128696	0.00032174	0.000450436	9.65E-05	0.00016087	0.000128696	6.43E-05	0.000128696	0.000450436	0.000772176	0.000611306	0.00193044	6.43E-05	0.000193044	0.000675654	0.00032174	0.000128696	0.000386088	0.000675654	0.000193044	0	0.00016087	0.000128696	0.000611306	0.00048261	0.000611306	0.00080435	0.000193044
B_OTU5538	3.22E-05	0	3.22E-05	0	0.000128696	0	3.22E-05	0	0	6.43E-05	0	0	3.22E-05	3.22E-05	3.22E-05	0	6.43E-05	3.22E-05	0	0	0.00016087	0	3.22E-05	3.22E-05	3.22E-05	0	0	3.22E-05	3.22E-05	3.22E-05	0	9.65E-05	3.22E-05	0	0	3.22E-05	0.000128696	6.43E-05	9.65E-05	0.000225218	0.000128696	0	0.000386088	0	0.000225218	3.22E-05	0.00016087	6.43E-05	0.000386088
B_OTU4304	0.000128696	3.22E-05	0	0.000128696	3.22E-05	9.65E-05	6.43E-05	0.000128696	0.000128696	0.000128696	0.000450436	0.000128696	6.43E-05	3.22E-05	9.65E-05	0.000514784	6.43E-05	0.000128696	0.000450436	0.000193044	0.00016087	0.00032174	0.00032174	0.000418262	0.000225218	0.000128696	0.000353914	0.000257392	9.65E-05	3.22E-05	0.00016087	0.000225218	0.00016087	0.000128696	3.22E-05	0	0	3.22E-05	0	0	9.65E-05	6.43E-05	9.65E-05	9.65E-05	0.000128696	9.65E-05	6.43E-05	0.000193044	6.43E-05
B_OTU20927	6.43E-05	0.00016087	9.65E-05	0.000128696	0	3.22E-05	3.22E-05	6.43E-05	6.43E-05	3.22E-05	6.43E-05	0	0.000225218	0.000289566	0.000514784	3.22E-05	0.000128696	0.000128696	3.22E-05	0	9.65E-05	3.22E-05	0	3.22E-05	3.22E-05	6.43E-05	9.65E-05	3.22E-05	6.43E-05	0	6.43E-05	0	3.22E-05	0.000418262	0.000225218	0.000193044	9.65E-05	0.000225218	9.65E-05	0.000128696	9.65E-05	0.000128696	3.22E-05	0.000128696	0	0.000128696	0	6.43E-05	6.43E-05
B_OTU66777	0.000289566	0.00016087	3.22E-05	0	3.22E-05	0	0	3.22E-05	0	6.43E-05	6.43E-05	3.22E-05	0.00032174	0.000450436	0.000386088	3.22E-05	3.22E-05	0.000257392	0	3.22E-05	0	3.22E-05	0	0	0	3.22E-05	6.43E-05	6.43E-05	0	0	3.22E-05	0	0	0.000353914	0.000675654	0.00016087	3.22E-05	9.65E-05	0.000128696	0.000193044	0.000289566	3.22E-05	6.43E-05	3.22E-05	6.43E-05	0	3.22E-05	3.22E-05	3.22E-05
B_OTU9525	3.22E-05	9.65E-05	3.22E-05	6.43E-05	0	0	6.43E-05	0	0.000225218	9.65E-05	0.00016087	9.65E-05	0.00032174	0.00032174	9.65E-05	3.22E-05	0	9.65E-05	3.22E-05	0	0	3.22E-05	0	0	3.22E-05	3.22E-05	9.65E-05	3.22E-05	6.43E-05	0	3.22E-05	0	0	0.000225218	6.43E-05	3.22E-05	0	9.65E-05	3.22E-05	0	0	0.000193044	0	0	0	0	3.22E-05	0	3.22E-05
F_OTU4500	0.00016087	3.22E-05	9.65E-05	0.000225218	3.22E-05	0.000257392	0.000193044	0.000225218	6.43E-05	9.65E-05	6.43E-05	0.00016087	0.000128696	0	0	0.000257392	0	6.43E-05	0.000193044	0.000289566	0.000128696	6.43E-05	6.43E-05	0.000257392	0.000353914	0.00016087	6.43E-05	9.65E-05	0	0	9.65E-05	6.43E-05	0.00016087	3.22E-05	6.43E-05	3.22E-05	0	0	0	3.22E-05	6.43E-05	0	0	0.000128696	6.43E-05	9.65E-05	0	0	6.43E-05
B_OTU2449	0.000611306	0.000546958	0.000193044	0.00016087	0.000128696	0.000418262	0.000289566	9.65E-05	0.000193044	0.000546958	0.00032174	0.00016087	0.000418262	0.000450436	0.000418262	0.000514784	0.000836524	0.00048261	0.000257392	0.00016087	0.000193044	0.00032174	0.000257392	3.22E-05	0.000128696	0.000386088	0.000386088	0.000611306	0.000128696	0.000128696	0.00016087	9.65E-05	9.65E-05	0.000289566	0.00048261	0.000225218	0.000289566	0.00032174	0.00016087	0.000193044	0.000128696	0.000128696	0.000193044	0.000128696	0.000128696	0.000193044	0.00016087	0.000128696	0.00016087
B_OTU5902	0.00128696	0.001222612	0.000579132	0.00096522	0.00064348	0.001158264	0.000772176	0.000611306	0.001319134	0.00112609	0.00096522	0.000772176	0.00112609	0.001512178	0.001029568	0.000450436	0.001737396	0.001544352	0.00080435	0.000933046	0.00096522	0.000933046	0.000546958	0.000740002	0.000353914	0.000933046	0.00064348	0.00128696	0.001222612	0.000225218	0.000257392	0.000289566	0.000386088	0.001061742	0.001158264	0.000836524	0.000868698	0.001061742	0.00128696	0.001190438	0.001640874	0.001158264	0.001029568	0.000868698	0.001061742	0.001351308	0.000353914	0.000257392	0.000514784
B_OTU9284	0.000772176	0.00048261	0.000546958	0.001158264	0.000128696	0.001254786	0.000707828	0.000579132	0.001254786	0.001415656	0.001061742	0.001158264	0.00112609	0.001576526	0.000836524	0.00080435	0.00112609	0.001319134	0.000772176	0.000579132	0.000418262	0.000772176	0.000868698	0.000740002	0.000997394	0.000418262	0.00080435	0.001093916	0.000836524	0.000128696	0.00016087	0.000193044	0.000257392	0.000707828	0.000514784	0.000289566	0.000257392	0.000579132	9.65E-05	0.000289566	0.00032174	0.000579132	0.000386088	0.000418262	0.000418262	0.000353914	0.000225218	0.000450436	0.000128696
B_OTU3022	0.000450436	0.000675654	0.000418262	0.000772176	0.000225218	0.00032174	0.00032174	0.00032174	0.000450436	0.000257392	0.000289566	0.00064348	0.00048261	0.000933046	0.00080435	0.000225218	0.000900872	0.00112609	0.000772176	0.00048261	0.000418262	0.000450436	0.000740002	0.000450436	0.000193044	0.000257392	0.000353914	0.000225218	0.000289566	9.65E-05	6.43E-05	0.000128696	3.22E-05	0.000579132	0.000611306	0.000193044	0.00016087	0.00032174	0.00016087	0.000225218	0.000193044	0.000675654	0.00016087	0.000450436	0.000289566	0.000225218	3.22E-05	9.65E-05	0.000128696
B_OTU3457	0.001029568	0.001158264	0.0016087	0.001319134	0.003024356	0.00193044	0.003313922	0.003828706	0.001029568	0.001029568	0.00144783	0.001480004	0.00241305	0.00241305	0.003024356	0.000868698	0.001512178	0.00257392	0.001415656	0.001866092	0.004440012	0.001254786	0.001029568	0.001512178	0.002477398	0.003120878	0.000836524	0.001190438	0.001640874	0.000675654	0.000707828	0.000997394	0.00048261	0.001512178	0.001544352	0.001898266	0.002927834	0.004472186	0.008558283	0.00289566	0.004440012	0.002155658	0.004375664	0.010939159	0.002863486	0.003281748	0.0016087	0.000933046	0.001512178
B_OTU66444	0.000289566	3.22E-05	0.000128696	0.000128696	3.22E-05	9.65E-05	9.65E-05	3.22E-05	3.22E-05	6.43E-05	9.65E-05	6.43E-05	9.65E-05	0.00016087	6.43E-05	6.43E-05	9.65E-05	6.43E-05	0	6.43E-05	6.43E-05	6.43E-05	0	6.43E-05	3.22E-05	3.22E-05	6.43E-05	6.43E-05	3.22E-05	3.22E-05	0	3.22E-05	3.22E-05	3.22E-05	6.43E-05	3.22E-05	0	3.22E-05	3.22E-05	0	0	0.00016087	0	3.22E-05	0	9.65E-05	3.22E-05	3.22E-05	0
B_OTU1059	0.000289566	0.000450436	0.000418262	0.00064348	6.43E-05	0.00032174	0.000193044	0.000257392	0.000193044	0.000353914	0.000675654	0.000579132	0.000675654	0.00064348	0.000353914	0.000225218	0.000418262	0.00048261	0.00048261	0.000546958	0.00048261	0.000675654	0.000836524	0.000353914	0.00032174	0.00032174	0.000418262	0.000450436	0.00048261	0.00016087	3.22E-05	6.43E-05	0.000193044	0.000546958	0.000353914	0.000225218	0.000128696	0.00064348	6.43E-05	0.000193044	0.00016087	0.000386088	0.00016087	0.000128696	0.00016087	0.00016087	9.65E-05	0.000289566	6.43E-05
B_OTU3929	0.000933046	0.001383482	0.001994788	0.00193044	0.00064348	0.001898266	0.001640874	0.000836524	0.001640874	0.001705222	0.002509572	0.003185226	0.002059136	0.001833918	0.002059136	0.002445224	0.001898266	0.001480004	0.00144783	0.001898266	0.001351308	0.001866092	0.00128696	0.001512178	0.001801744	0.001705222	0.002509572	0.001190438	0.00209131	0.000418262	0.000450436	0.000514784	0.000418262	0.001673048	0.001866092	0.001029568	0.001029568	0.002509572	0.001705222	0.00176957	0.000836524	0.002927834	0.001061742	0.001544352	0.001415656	0.001158264	0.000772176	0.001351308	0.000740002
F_OTU2552	3.22E-05	0	0	0	0.001705222	0	0	0.000997394	0	3.22E-05	6.43E-05	3.22E-05	0.000128696	0.000128696	3.22E-05	9.65E-05	0	6.43E-05	0	3.22E-05	0.000546958	3.22E-05	0	3.22E-05	0	3.22E-05	9.65E-05	0	6.43E-05	3.22E-05	0.001705222	0.000546958	0.000353914	3.22E-05	9.65E-05	0.006563495	0.000257392	0.000353914	0.00498697	0.009426981	0.001705222	6.43E-05	0.000193044	0	0	0.000289566	0.000611306	0.003442618	0.00048261
B_OTU4875	0.000353914	0.000257392	0.000193044	0.000128696	0	0.000193044	6.43E-05	6.43E-05	0.000225218	0.00032174	0.000128696	0.000128696	0.000257392	0.000225218	0.000225218	0.00016087	9.65E-05	0.000193044	6.43E-05	0	3.22E-05	6.43E-05	3.22E-05	3.22E-05	0.000128696	0.00016087	0.000128696	0.000193044	0.000128696	3.22E-05	3.22E-05	3.22E-05	3.22E-05	0.000257392	0.000193044	0	3.22E-05	3.22E-05	0.000193044	6.43E-05	3.22E-05	0.000128696	0	9.65E-05	6.43E-05	3.22E-05	6.43E-05	6.43E-05	9.65E-05
F_OTU4343	6.43E-05	0	0	3.22E-05	0.00016087	0.000193044	9.65E-05	0	0	0	0	0	0	3.22E-05	0	0.000868698	3.22E-05	0.000225218	0	0	0	6.43E-05	0	0.000225218	3.22E-05	6.43E-05	9.65E-05	0.000225218	0.000225218	0.00016087	0.029567903	0.000611306	0.000193044	0	0	0.001029568	0.000289566	0	0	6.43E-05	0	0	6.43E-05	9.65E-05	3.22E-05	0	0.02503137	0.041182716	0.007721759
B_OTU8217	0	0	6.43E-05	0	3.22E-05	3.22E-05	3.22E-05	0.000353914	0	0	6.43E-05	0	0	0	6.43E-05	0	9.65E-05	3.22E-05	0	0	0.000386088	0	3.22E-05	6.43E-05	3.22E-05	0	0	0	0	0	3.22E-05	0	0	3.22E-05	0	0.00016087	0.000418262	0.000128696	0.000289566	0.000418262	6.43E-05	6.43E-05	0.000225218	0.000128696	3.22E-05	0.000193044	0.000257392	0.000128696	0.000128696
B_OTU6808	6.43E-05	3.22E-05	0.000128696	3.22E-05	0	0	9.65E-05	0	3.22E-05	3.22E-05	0	3.22E-05	0.000128696	9.65E-05	0.000289566	0	3.22E-05	9.65E-05	3.22E-05	0	0	0	0	0	0	0	3.22E-05	3.22E-05	0	0	0	0	0.000128696	0.000193044	0.00016087	9.65E-05	3.22E-05	9.65E-05	6.43E-05	3.22E-05	9.65E-05	6.43E-05	6.43E-05	0	9.65E-05	3.22E-05	0	0	0
F_OTU3367	0.00112609	0.000740002	0.000707828	0.001158264	0.000193044	0.000353914	0.000579132	0.000579132	0.001254786	0.00112609	0.00080435	0.000611306	0.000418262	0.001061742	0.00016087	0.000514784	0.000257392	0.000257392	0.00016087	0.000579132	0.000514784	0	3.22E-05	6.43E-05	0.000193044	0.000257392	0.000353914	0.00032174	0.000289566	0	0.000257392	6.43E-05	9.65E-05	0.00128696	0.000933046	0.00032174	0.000225218	0.00064348	0.00048261	0.00096522	0.000450436	0.000611306	0.000289566	0.00048261	0.000418262	0.00048261	9.65E-05	0.000418262	0.000257392
B_OTU60214	0.000353914	0.000225218	0.00016087	0	3.22E-05	6.43E-05	0.000128696	0.000128696	3.22E-05	0.000289566	3.22E-05	6.43E-05	0.000128696	0.000257392	3.22E-05	3.22E-05	0.000257392	0.000257392	0.000128696	0	0	3.22E-05	3.22E-05	0	0	0	3.22E-05	3.22E-05	0.000193044	0	0	3.22E-05	0	0.000257392	0.000353914	3.22E-05	6.43E-05	0	6.43E-05	0.00016087	6.43E-05	3.22E-05	6.43E-05	0	0	0	0	3.22E-05	3.22E-05
B_OTU5239	0.00032174	0.000386088	0.000193044	6.43E-05	6.43E-05	6.43E-05	6.43E-05	0.00016087	3.22E-05	3.22E-05	6.43E-05	0	0.000193044	0.00032174	0.00016087	0	0.000193044	6.43E-05	6.43E-05	6.43E-05	3.22E-05	3.22E-05	3.22E-05	3.22E-05	0	6.43E-05	6.43E-05	6.43E-05	3.22E-05	0	0	0	0	9.65E-05	0.000128696	9.65E-05	9.65E-05	9.65E-05	0.00016087	3.22E-05	9.65E-05	0.00016087	6.43E-05	9.65E-05	6.43E-05	3.22E-05	0	0	0
F_OTU2655	0.000289566	0.000257392	0.000546958	0.002059136	0.001994788	0.001061742	0.001415656	0	0	0	0	0	3.22E-05	0	6.43E-05	0.001673048	9.65E-05	3.22E-05	0	3.22E-05	0	0.000579132	0.000450436	0.00064348	0.003313922	0.002220006	0.002026962	0.002284354	0.002477398	0.005823493	0	0.025803546	0.010392201	0	0	6.43E-05	0	0	0	0	0	0	0.000740002	0.000836524	0.000546958	0.000836524	0.002927834	0.014928735	0.00112609
F_OTU4193	0.007367845	0.003635662	0.005212188	0.015700911	0.005630449	0.018371352	0.007303497	0.027122679	0.002348702	0.003185226	0.002187832	0.008944371	0.002220006	0.002155658	0.001093916	0.007593063	0.007657411	0.016440912	0.012483511	0.015282649	0.009909591	0.006692191	0.012580033	0.015765259	0.008236543	0.006885235	0.010456549	0.008075673	0.004633056	0.00128696	9.65E-05	0.001962614	0.001512178	0.001576526	0.002220006	0.00257392	0.012290467	0.001962614	0.001833918	0.002155658	0.004053924	0.00530871	0.00337827	0.006145233	0.001158264	0.002702616	0.002380876	0.001898266	0.002509572
B_OTU1418	3.22E-05	3.22E-05	0	3.22E-05	0.000128696	6.43E-05	3.22E-05	3.22E-05	3.22E-05	0	6.43E-05	6.43E-05	3.22E-05	6.43E-05	0	3.22E-05	3.22E-05	0	0	0.000193044	0.000611306	3.22E-05	6.43E-05	0	0	0.000546958	0	3.22E-05	0	0	0	3.22E-05	6.43E-05	0	0	3.22E-05	0.000128696	0.000289566	6.43E-05	0.000289566	3.22E-05	0	0.000546958	0.00032174	0.000257392	6.43E-05	0.000386088	6.43E-05	0.000225218
B_OTU3436	0.000128696	0.00016087	0.000193044	0.000193044	6.43E-05	0.00016087	0.000257392	0.00016087	3.22E-05	6.43E-05	0.000128696	0.000225218	9.65E-05	6.43E-05	0.000257392	0	9.65E-05	0.00032174	9.65E-05	0.00016087	9.65E-05	0.000128696	9.65E-05	0.000128696	0.000289566	9.65E-05	9.65E-05	6.43E-05	9.65E-05	0	3.22E-05	0	3.22E-05	9.65E-05	0.00016087	9.65E-05	3.22E-05	0.000128696	6.43E-05	0	3.22E-05	0.000193044	3.22E-05	9.65E-05	0.000128696	9.65E-05	0	6.43E-05	3.22E-05
F_OTU3174	3.22E-05	6.43E-05	3.22E-05	6.43E-05	0	0	0	9.65E-05	0.00064348	0.000257392	0.000353914	0.000257392	0.000386088	0.00064348	0	0.00016087	0.000193044	6.43E-05	0.000128696	9.65E-05	0.000128696	0	0	0	3.22E-05	0.000128696	0	3.22E-05	3.22E-05	0	0	0	3.22E-05	0.00016087	0.00048261	0	9.65E-05	0.000257392	9.65E-05	0.000225218	0.000128696	0.000868698	0	0.000193044	0.000128696	6.43E-05	3.22E-05	9.65E-05	3.22E-05
B_OTU68358	0	0	0	0	0.00016087	0	0	0	3.22E-05	3.22E-05	0	0	0	3.22E-05	0	3.22E-05	3.22E-05	3.22E-05	3.22E-05	3.22E-05	0.000418262	0	0	0	0.000128696	3.22E-05	0	3.22E-05	6.43E-05	0	0	3.22E-05	3.22E-05	0	0	6.43E-05	6.43E-05	0	0.000353914	0.00016087	0	0	0.000257392	6.43E-05	0.000257392	6.43E-05	0.000514784	0.000546958	0.000546958
F_OTU3084	6.43E-05	3.22E-05	0.000289566	3.22E-05	0	6.43E-05	9.65E-05	0	0.000128696	0.000289566	9.65E-05	0.000128696	0.000707828	0.000450436	0.00064348	0.001576526	0.000579132	0.00032174	6.43E-05	3.22E-05	0.000289566	0	0	3.22E-05	3.22E-05	6.43E-05	9.65E-05	3.22E-05	0.003442618	0.00016087	6.43E-05	3.22E-05	0.00032174	0.000353914	0.001093916	0.000675654	0.00048261	0.000386088	0.000579132	0.001029568	0.002638268	0.001801744	9.65E-05	0.000225218	0.000128696	0.000353914	6.43E-05	9.65E-05	0.000128696
B_OTU9317	0.000128696	0.00016087	0.00016087	0.000257392	3.22E-05	6.43E-05	0.000225218	0.00048261	3.22E-05	0.000128696	9.65E-05	9.65E-05	3.22E-05	0	0.00016087	0.000128696	9.65E-05	0.000257392	0.00048261	0.000418262	0.00016087	0.000386088	0.000386088	0.00016087	0.00016087	0.000386088	0.000289566	3.22E-05	0.000128696	0	6.43E-05	3.22E-05	3.22E-05	9.65E-05	0.000128696	0	0	6.43E-05	3.22E-05	6.43E-05	0	3.22E-05	0	6.43E-05	0	6.43E-05	3.22E-05	6.43E-05	3.22E-05
B_OTU10356	6.43E-05	6.43E-05	6.43E-05	6.43E-05	0.000128696	3.22E-05	0.000193044	3.22E-05	0	3.22E-05	0	6.43E-05	0	3.22E-05	3.22E-05	0	3.22E-05	3.22E-05	3.22E-05	3.22E-05	0	0	0	6.43E-05	0	0	0	3.22E-05	0	0.000289566	0.00016087	0.000257392	0.00016087	0	0	0.000675654	0.000257392	3.22E-05	0	0.000193044	0.000418262	0.00016087	0	0.000128696	0.000289566	0.000193044	0.00016087	0.000289566	0
B_OTU63830	0.00016087	9.65E-05	6.43E-05	0.000546958	0.000128696	0.000225218	0.000450436	0.000289566	9.65E-05	0.000225218	0.00032174	0.00016087	9.65E-05	0.00016087	9.65E-05	6.43E-05	3.22E-05	0.000257392	0.000289566	0.000225218	0.000289566	0.000546958	0.000193044	0.00032174	0.00048261	0.000289566	3.22E-05	0	6.43E-05	6.43E-05	0	3.22E-05	0	0.000128696	9.65E-05	0.000128696	6.43E-05	0.000193044	6.43E-05	6.43E-05	3.22E-05	6.43E-05	0.000128696	6.43E-05	0.000193044	0	6.43E-05	0.000128696	6.43E-05
B_OTU4236	0.000193044	6.43E-05	0.00016087	0.000128696	0.000128696	0.000353914	9.65E-05	0.00016087	0.000128696	9.65E-05	6.43E-05	0.000225218	3.22E-05	0	0	0.000225218	6.43E-05	6.43E-05	6.43E-05	6.43E-05	0.000128696	0.000225218	9.65E-05	9.65E-05	0.00016087	0.000289566	0.000128696	0.000257392	0.00016087	0	0	6.43E-05	3.22E-05	0	3.22E-05	0	3.22E-05	6.43E-05	0	3.22E-05	3.22E-05	3.22E-05	0.000128696	0.000193044	3.22E-05	0.000225218	6.43E-05	9.65E-05	0
B_OTU6620	9.65E-05	0.000128696	6.43E-05	6.43E-05	0	0.00016087	0.000128696	0.000193044	0.00032174	0.000353914	0.000225218	0.000193044	0.00016087	0.000225218	0.000225218	0.000193044	3.22E-05	0.000289566	9.65E-05	9.65E-05	9.65E-05	0.000225218	0	0.000128696	3.22E-05	3.22E-05	0.000289566	0.000128696	0.00016087	0	0	0	0	0.00032174	3.22E-05	6.43E-05	6.43E-05	0.00016087	6.43E-05	3.22E-05	9.65E-05	9.65E-05	9.65E-05	6.43E-05	0.000128696	0.00016087	3.22E-05	6.43E-05	3.22E-05
B_OTU5643	3.22E-05	6.43E-05	9.65E-05	0.000225218	9.65E-05	0.00016087	0.000353914	0.000193044	0.00016087	9.65E-05	0.000546958	3.22E-05	0	9.65E-05	6.43E-05	0.00016087	6.43E-05	6.43E-05	0.000128696	0.00016087	0.000193044	0.000193044	0.000386088	0.000225218	0.000675654	0.000386088	0.000386088	9.65E-05	0.000193044	0	6.43E-05	0	0.000128696	3.22E-05	3.22E-05	9.65E-05	6.43E-05	6.43E-05	3.22E-05	9.65E-05	0	9.65E-05	0.000225218	3.22E-05	0.000257392	0.00032174	0.00016087	0.000193044	0.000193044
F_OTU2722	0.001029568	0.000740002	0.000289566	0.00112609	0.00032174	0.001415656	0.001061742	0.00080435	0.00064348	0.000579132	0.000836524	0.000514784	0.000193044	0.000450436	6.43E-05	0.000740002	6.43E-05	0.00064348	0.005791319	0.002670442	0.001576526	0.004922622	0.003088704	0.00450436	0.001801744	0.00096522	0.00144783	0.000707828	0.000225218	3.22E-05	3.22E-05	0.00016087	6.43E-05	0.000740002	0.00032174	3.22E-05	0.000675654	0.000418262	0.000450436	0.000128696	0.000225218	9.65E-05	0.000257392	0.000353914	0.000128696	0.001158264	9.65E-05	0.000289566	0.00032174
F_OTU2684	0	3.22E-05	0	0.00016087	0.000128696	0.000257392	3.22E-05	0.000418262	3.22E-05	0	0	9.65E-05	0	0	0	3.22E-05	0	0	0	0	0	6.43E-05	0	6.43E-05	3.22E-05	0.00048261	0.000128696	0	0	0	0.000386088	9.65E-05	0.000225218	0	0	3.22E-05	3.22E-05	6.43E-05	0	0	0	3.22E-05	0.000257392	0.000289566	6.43E-05	3.22E-05	0.001190438	0.00032174	0.000289566
B_OTU2859	6.43E-05	6.43E-05	3.22E-05	9.65E-05	0.000450436	6.43E-05	0.000193044	0.00032174	9.65E-05	3.22E-05	6.43E-05	3.22E-05	0.000128696	0	6.43E-05	3.22E-05	3.22E-05	6.43E-05	6.43E-05	6.43E-05	0.000257392	6.43E-05	0.00016087	6.43E-05	9.65E-05	0	0	6.43E-05	0	0.000193044	0.00016087	0.000257392	0.00016087	9.65E-05	6.43E-05	0.00016087	0.00016087	0.000128696	0.000128696	0.000128696	0.000289566	6.43E-05	0.000193044	0.00016087	0.000128696	3.22E-05	0.000450436	0.000289566	9.65E-05
B_OTU7758	6.43E-05	6.43E-05	6.43E-05	0.000128696	0.000128696	0.00016087	0.000193044	0.000193044	6.43E-05	0.000128696	3.22E-05	0.00016087	9.65E-05	3.22E-05	0	6.43E-05	6.43E-05	9.65E-05	0.000225218	0.00016087	9.65E-05	0.00016087	9.65E-05	6.43E-05	0.000193044	0.000128696	0.000225218	0	0	3.22E-05	0.000128696	0.000128696	0.000289566	9.65E-05	0	6.43E-05	0.000193044	9.65E-05	0.000257392	0.000353914	0.000386088	3.22E-05	0.000611306	0.000289566	9.65E-05	0.000257392	0.000257392	0.000418262	0.000128696
B_OTU3372	0.00048261	0.000740002	0.000740002	0.000257392	0.00080435	0.00064348	0.000611306	0.000611306	0.000289566	0.00032174	0.000225218	0.00016087	0.00096522	0.000611306	0.000900872	9.65E-05	0.000450436	0.000514784	9.65E-05	0.000225218	0.000289566	0.000257392	6.43E-05	0.000289566	0.000257392	0.000128696	0	0.000450436	0.000289566	0.000900872	0.000353914	0.001319134	0.001190438	0.000546958	0.000353914	0.001640874	0.000997394	0.00064348	0.001801744	0.001158264	0.00225218	0.000900872	0.001190438	0.001383482	0.000514784	0.001029568	0.001351308	0.001093916	0.000450436
F_OTU3637	0.001222612	0.001512178	0.001705222	0.000546958	0.001480004	0.001705222	0.001158264	0.000772176	0.000193044	0.000289566	0.000418262	0.000128696	0.000353914	0.000675654	0.000450436	0.002638268	0.000386088	0.000546958	0.001190438	0.001383482	0.001833918	0.002863486	0.003120878	0.003893054	0.002766964	0.0016087	0.001093916	0.001029568	0.00080435	0.013834819	0.00241305	0.001801744	0.000450436	0	0.000128696	0.00096522	0.000707828	0.00080435	0.000450436	0.00128696	0.001190438	0.000257392	0.000900872	0.003667836	0.003120878	0.003828706	0.00096522	0.007367845	0.00048261
F_OTU4477	6.43E-05	0	6.43E-05	0.000386088	0.000418262	0.000193044	0.00016087	0.001640874	0.000707828	0.000997394	0.001158264	0.001351308	0.003346096	0.0032174	0.003989576	0.000225218	0.000675654	0.000289566	0	9.65E-05	0.000257392	0.00016087	9.65E-05	0.001898266	0.000707828	0.000772176	0.00112609	0.000289566	0.008236543	0.003474792	0.016054824	0.057173193	0.04394968	0.000289566	0.000386088	0.012676555	0.015636563	0.001158264	0.004633056	0.010681767	0.001544352	0.000514784	0.001029568	0.000611306	0.000257392	0.00064348	0.010231331	0.02454876	0.00418262
B_OTU1908	0	0	0	3.22E-05	0.000289566	9.65E-05	0.00048261	0.000225218	3.22E-05	3.22E-05	0.00016087	6.43E-05	0	3.22E-05	0	3.22E-05	0	0	0.000193044	0.000546958	0.000257392	0.000514784	6.43E-05	0.000386088	0.000611306	0.000418262	3.22E-05	0	3.22E-05	3.22E-05	0	0	3.22E-05	0	3.22E-05	0	6.43E-05	0.000225218	0.000257392	3.22E-05	0	0	0.00064348	0.000193044	0.000836524	0.000418262	9.65E-05	0.000193044	3.22E-05
F_OTU3963	0.00016087	0.00016087	0.000579132	0	6.43E-05	0.000386088	0	0.000193044	3.22E-05	0	0	0	0.000353914	6.43E-05	9.65E-05	0.00064348	3.22E-05	0.000900872	0	0	0	0	0	3.22E-05	0	0	0	0	0	0.000546958	0	0	3.22E-05	0.000193044	0.000225218	0.005083492	0.000868698	0.000353914	0.00064348	0.001061742	0.001222612	3.22E-05	0.000193044	0.000289566	0.00032174	0.000193044	0	0.000128696	6.43E-05
F_OTU4551	9.65E-05	9.65E-05	0	6.43E-05	0.000128696	0.00016087	0.000225218	0	3.22E-05	0	0.001222612	0	3.22E-05	0.000353914	9.65E-05	9.65E-05	6.43E-05	9.65E-05	0	0	0	3.22E-05	3.22E-05	0	3.22E-05	0.000193044	6.43E-05	3.22E-05	3.22E-05	0.000257392	0.000128696	6.43E-05	0.000225218	0	9.65E-05	0.00064348	0.00048261	9.65E-05	0.00032174	9.65E-05	0.000386088	0	0.000353914	0.00048261	0.00032174	0.000450436	0.000225218	0.00032174	0.000257392
B_OTU969	3.22E-05	0	3.22E-05	0	0.000193044	0	6.43E-05	3.22E-05	0	3.22E-05	0	0	3.22E-05	0	0	0	0	6.43E-05	0	0	6.43E-05	0	3.22E-05	3.22E-05	3.22E-05	0	0	6.43E-05	0	0.00048261	0.000289566	0.000386088	0.000225218	6.43E-05	3.22E-05	0.00016087	0.000225218	0	0.000257392	0.000193044	0.000128696	3.22E-05	6.43E-05	3.22E-05	0.000128696	3.22E-05	0.00032174	0.000418262	3.22E-05
B_OTU5939	0.002606094	0.001898266	0.00144783	0.00353914	0.001351308	0.003249574	0.001898266	0.001480004	0.003346096	0.004311316	0.004311316	0.004793926	0.001576526	0.002509572	0.00305653	0.002123484	0.00209131	0.00257392	0.003185226	0.001351308	0.00176957	0.002187832	0.002316528	0.001480004	0.001994788	0.001898266	0.002316528	0.0032174	0.003474792	0.000546958	0.00064348	0.000772176	0.000707828	0.001640874	0.002123484	0.00096522	0.000868698	0.001737396	0.000772176	0.000836524	0.000772176	0.002187832	0.001254786	0.000997394	0.001190438	0.001190438	0.000772176	0.000900872	0.00176957
B_OTU4465	0.000579132	0.000386088	0.000128696	6.43E-05	3.22E-05	0	3.22E-05	0	6.43E-05	0.00016087	0	0.000128696	0.00016087	0.000289566	0.00016087	0	0.000128696	0.000128696	0	3.22E-05	3.22E-05	0	9.65E-05	3.22E-05	3.22E-05	0	9.65E-05	3.22E-05	9.65E-05	0	3.22E-05	6.43E-05	0	0.000128696	0.00032174	3.22E-05	9.65E-05	3.22E-05	3.22E-05	0	3.22E-05	0.000257392	0	0	3.22E-05	0	0	0	3.22E-05
B_OTU69678	6.43E-05	3.22E-05	0	3.22E-05	6.43E-05	0	3.22E-05	3.22E-05	3.22E-05	0	0	0	0	0	0	0	0	0	6.43E-05	0	3.22E-05	3.22E-05	3.22E-05	6.43E-05	6.43E-05	0	0	0	3.22E-05	0.000997394	0.001351308	0.000418262	0.000450436	3.22E-05	3.22E-05	0.000193044	0.000289566	6.43E-05	9.65E-05	0	0.000386088	0	0	9.65E-05	9.65E-05	9.65E-05	0.00016087	9.65E-05	3.22E-05
B_OTU1791	3.22E-05	9.65E-05	6.43E-05	0	0	9.65E-05	6.43E-05	0.00032174	3.22E-05	9.65E-05	6.43E-05	9.65E-05	0	3.22E-05	0	9.65E-05	6.43E-05	3.22E-05	6.43E-05	0.000257392	0.00048261	9.65E-05	6.43E-05	0.00016087	0.000193044	0.000353914	0.000193044	9.65E-05	9.65E-05	3.22E-05	3.22E-05	9.65E-05	0.000193044	0	0	3.22E-05	3.22E-05	9.65E-05	0.00016087	0.00016087	0.000128696	0	0.000707828	0.000546958	0.000257392	0.000386088	0.000418262	0.000418262	0.000128696
F_OTU2616	9.65E-05	3.22E-05	0	0.00048261	6.43E-05	0.000193044	0.000546958	0.00016087	0.000353914	0.00032174	0.000225218	0.00064348	0.001705222	0.000418262	0.000353914	0.000546958	0.000128696	0.000193044	0	0	0.000128696	3.22E-05	6.43E-05	9.65E-05	3.22E-05	0.000193044	9.65E-05	3.22E-05	3.22E-05	0	0.000128696	0	0.000128696	0.001383482	0.000546958	0.000289566	0.000128696	0.00064348	0.000546958	0.000900872	0.000514784	0.00064348	0.000289566	0.000289566	0.000225218	0.000289566	0.000128696	0.000193044	0.000128696
B_OTU1625	0.00016087	0.000257392	0.000289566	0.000386088	0.000128696	0.00016087	0.000257392	0.000193044	9.65E-05	0.000193044	0.000257392	0.000353914	0.000257392	0.000225218	0.00016087	0.000418262	0.000418262	0.000257392	0.000289566	0.000257392	0.00032174	0.000353914	0.000289566	0.000579132	0.000353914	0.000225218	0.000546958	0.000289566	0.000418262	0.000900872	0.001319134	0.000933046	0.00064348	0.000257392	0.00048261	0.000546958	0.000772176	0.00016087	0.000386088	0.000450436	0.000836524	0.000289566	0.00016087	0.000128696	0.00032174	0.00016087	0.000450436	0.000257392	0
B_OTU4504	0.00032174	0.000353914	0.00016087	0.000353914	0.00016087	0.000418262	0.000386088	0.000514784	0.000353914	0.000611306	0.000386088	0.000772176	0.000257392	0.000128696	0.000289566	0.00016087	9.65E-05	3.22E-05	0.000193044	0.000225218	0.000289566	0.000418262	0.000289566	0.000675654	0.000418262	0.000289566	0.000128696	0.00048261	0.000450436	0.00016087	6.43E-05	9.65E-05	0.00016087	0.000257392	6.43E-05	6.43E-05	0.00016087	0.00016087	6.43E-05	6.43E-05	0.000128696	6.43E-05	0.000257392	0.000353914	0.000289566	0.000353914	0.000225218	6.43E-05	0.000257392
B_OTU59366	3.22E-05	3.22E-05	3.22E-05	6.43E-05	0	0.000128696	6.43E-05	0	3.22E-05	9.65E-05	3.22E-05	3.22E-05	0	6.43E-05	0	6.43E-05	0.000225218	0.00016087	9.65E-05	3.22E-05	6.43E-05	3.22E-05	0.000257392	9.65E-05	9.65E-05	9.65E-05	0.00016087	3.22E-05	9.65E-05	0	0	0	3.22E-05	3.22E-05	9.65E-05	0	3.22E-05	9.65E-05	0	0	0	0.00016087	3.22E-05	3.22E-05	0	3.22E-05	3.22E-05	0	0
B_OTU5869	0.00016087	0.000128696	0.000418262	0.000193044	0.000128696	0.000353914	0.000386088	0.00016087	9.65E-05	0.00032174	0.000450436	0.000289566	0.000418262	0.00048261	0.000386088	0.00032174	0.000257392	0.000546958	0.000289566	0.000257392	0.00016087	0.00032174	0.00032174	0.000193044	0.000128696	0.000193044	0.000128696	0.00016087	0.000225218	3.22E-05	0	0	3.22E-05	0.000386088	0.000353914	0.00016087	0.000579132	0.00048261	0.00064348	0.000546958	0.000450436	0.000193044	0.000546958	0.000289566	0.000514784	0.000386088	9.65E-05	9.65E-05	0.000128696
B_OTU4469	0.000353914	3.22E-05	0.000225218	9.65E-05	6.43E-05	6.43E-05	6.43E-05	3.22E-05	0.000257392	0.000193044	0.000225218	0.000193044	0.000193044	0.000289566	9.65E-05	0.000128696	0.00032174	9.65E-05	3.22E-05	3.22E-05	0	3.22E-05	9.65E-05	3.22E-05	6.43E-05	3.22E-05	0.000193044	0.000386088	0.000225218	3.22E-05	6.43E-05	0	0	0.000128696	0.000289566	6.43E-05	6.43E-05	0.000128696	6.43E-05	0.000128696	6.43E-05	9.65E-05	0	3.22E-05	6.43E-05	0.000225218	3.22E-05	0.00016087	6.43E-05
F_OTU2567	0.001351308	0.00176957	0.00112609	0.000579132	0.001319134	0.001640874	0.000289566	0.001029568	0.000611306	0.000514784	0.000257392	0.000193044	0.000900872	0.00128696	0.000900872	0.000611306	0.001254786	0.000675654	0.000257392	0.000707828	0.000386088	0.000225218	0.000193044	6.43E-05	0.000418262	9.65E-05	0.000386088	0.000740002	0.000225218	3.22E-05	9.65E-05	9.65E-05	0.000193044	0.000836524	0.001029568	0.000386088	0.000450436	0.00064348	0.000740002	0.000740002	0.000450436	0.00080435	9.65E-05	0.000418262	0.000353914	0.000546958	3.22E-05	0.000225218	3.22E-05
B_OTU57759	6.43E-05	0.000193044	0.000128696	3.22E-05	0	9.65E-05	0.000225218	9.65E-05	6.43E-05	9.65E-05	6.43E-05	6.43E-05	0.000128696	0.000128696	0.000128696	6.43E-05	3.22E-05	0.00016087	3.22E-05	3.22E-05	0	3.22E-05	0	6.43E-05	3.22E-05	6.43E-05	0	3.22E-05	6.43E-05	6.43E-05	0	0	3.22E-05	0.00016087	0.00016087	6.43E-05	6.43E-05	0.000128696	0	0	0	0.000257392	3.22E-05	3.22E-05	0	3.22E-05	0	3.22E-05	0
B_OTU2567	0.00016087	0	0.000128696	9.65E-05	0.000128696	0.00016087	0.000128696	0.000225218	6.43E-05	9.65E-05	0.000128696	3.22E-05	0	0	0.000128696	0.000289566	3.22E-05	6.43E-05	0.000128696	0.000225218	0.000289566	0.000257392	0.000128696	0.000257392	0.00048261	0.000257392	6.43E-05	0.00016087	0.000257392	0	0	0	6.43E-05	0	9.65E-05	0	6.43E-05	9.65E-05	3.22E-05	3.22E-05	3.22E-05	0	0.000225218	9.65E-05	0.000386088	0.00016087	3.22E-05	3.22E-05	6.43E-05
B_OTU7996	6.43E-05	0	6.43E-05	6.43E-05	3.22E-05	6.43E-05	0.000128696	0.00032174	0.000128696	0.000128696	9.65E-05	3.22E-05	0	3.22E-05	0	3.22E-05	0	3.22E-05	3.22E-05	0.000257392	0.000225218	0.000128696	9.65E-05	9.65E-05	0.000225218	9.65E-05	0	3.22E-05	6.43E-05	0	9.65E-05	6.43E-05	0.00016087	3.22E-05	6.43E-05	9.65E-05	9.65E-05	0	0.000193044	0.00016087	0.000128696	0	0.00032174	9.65E-05	0.00032174	0.000257392	0.000257392	0.000193044	0.000289566
B_OTU2108	0.000225218	0.000193044	3.22E-05	0.00016087	6.43E-05	0.00016087	0.000128696	6.43E-05	9.65E-05	0.00016087	9.65E-05	0.00016087	9.65E-05	3.22E-05	0.000225218	3.22E-05	0.000128696	0.00016087	0.000193044	0.000289566	0.00016087	0.000193044	0.000128696	0.00016087	6.43E-05	0.000128696	0.00016087	0.000128696	0.00016087	3.22E-05	0	0	0	6.43E-05	3.22E-05	3.22E-05	6.43E-05	6.43E-05	6.43E-05	6.43E-05	6.43E-05	0.000193044	6.43E-05	6.43E-05	0	6.43E-05	3.22E-05	0	0
B_OTU2967	3.22E-05	0.00016087	0.00032174	0.00016087	0	0.000128696	0.000193044	3.22E-05	0.000128696	0	0	0.00016087	0.000289566	0.00032174	0.000289566	6.43E-05	9.65E-05	0.00032174	0	3.22E-05	3.22E-05	0	0	3.22E-05	9.65E-05	3.22E-05	6.43E-05	0.000128696	0.000128696	0	3.22E-05	0	3.22E-05	9.65E-05	0.000257392	9.65E-05	0.000128696	0.000128696	3.22E-05	3.22E-05	3.22E-05	0.000257392	6.43E-05	9.65E-05	0	6.43E-05	3.22E-05	9.65E-05	3.22E-05
B_OTU6532	0.000514784	0.000225218	0.000386088	0.00016087	0.00016087	0.00016087	0.00016087	0.00032174	6.43E-05	0.000579132	0.000193044	0.000225218	0.000225218	0.000450436	0.00016087	0.000353914	0.000386088	0.00048261	9.65E-05	0.000128696	0.000257392	0.000193044	6.43E-05	0.000289566	9.65E-05	6.43E-05	0.00016087	0.000193044	0.00016087	3.22E-05	9.65E-05	0.000193044	3.22E-05	0.000450436	0.000579132	0.000289566	0.000514784	0.00016087	0.000836524	0.000386088	0.00048261	0.000514784	0.000257392	0.000386088	0.00016087	0.000193044	0.000289566	9.65E-05	0.00016087
F_OTU2263	0.000257392	9.65E-05	9.65E-05	0.00064348	3.22E-05	9.65E-05	0.00016087	0.000128696	0.000128696	3.22E-05	6.43E-05	0.00064348	3.22E-05	6.43E-05	3.22E-05	0.000128696	6.43E-05	9.65E-05	6.43E-05	6.43E-05	0.00016087	3.22E-05	9.65E-05	0.00016087	0.000257392	6.43E-05	0.000675654	0.00016087	0.000257392	3.22E-05	3.22E-05	3.22E-05	6.43E-05	0	0	0	0	0	3.22E-05	3.22E-05	0	0.000257392	3.22E-05	3.22E-05	3.22E-05	0	6.43E-05	3.22E-05	3.22E-05
B_OTU2111	0.000257392	0.000128696	6.43E-05	0.000128696	3.22E-05	0.000353914	0.000128696	0.00016087	3.22E-05	0.000225218	0.00016087	0.000193044	9.65E-05	9.65E-05	0.000128696	0.000225218	0	0.000289566	0.000128696	0.000128696	0.00016087	9.65E-05	9.65E-05	0	6.43E-05	0.000257392	0.000193044	0.000128696	0.000193044	0	0	0	0	0.000225218	0.00016087	3.22E-05	0	0.000128696	3.22E-05	6.43E-05	0	0.000128696	3.22E-05	0	3.22E-05	3.22E-05	6.43E-05	3.22E-05	6.43E-05
B_OTU4264	0.000257392	0.000128696	3.22E-05	0	0	0	0	0	6.43E-05	0.000289566	3.22E-05	3.22E-05	6.43E-05	0.00016087	0.000193044	0.000128696	0	6.43E-05	3.22E-05	0	3.22E-05	3.22E-05	3.22E-05	0	3.22E-05	0	6.43E-05	0.000225218	3.22E-05	0	0	0	3.22E-05	0.000353914	0.00032174	0	9.65E-05	0	9.65E-05	9.65E-05	0	3.22E-05	0.000128696	0	0	6.43E-05	0	3.22E-05	0
B_OTU2702	9.65E-05	0	0.000418262	3.22E-05	9.65E-05	0	9.65E-05	0	0.000836524	0.000289566	0.000289566	9.65E-05	0.00016087	0.000225218	0.000353914	0.000386088	0.000193044	6.43E-05	0	0.00032174	3.22E-05	0.00016087	0	0.000193044	0.000225218	3.22E-05	0.000257392	0.000128696	9.65E-05	0	3.22E-05	3.22E-05	0	0.000418262	0.000386088	0.00016087	0.000193044	0.000225218	0.00016087	0.000257392	6.43E-05	0.000514784	0.00016087	9.65E-05	0.000579132	0.000675654	0	9.65E-05	0.000289566
F_OTU3945	0.000225218	3.22E-05	0.000257392	0.000225218	3.22E-05	0.00016087	3.22E-05	0	0.000289566	0.000225218	0.000128696	0.000128696	0.00016087	0.000450436	0.000128696	0.000193044	0.000353914	0.00016087	3.22E-05	0	0	3.22E-05	3.22E-05	6.43E-05	0.00016087	6.43E-05	3.22E-05	6.43E-05	6.43E-05	0	0.000128696	6.43E-05	3.22E-05	0.000257392	0.000611306	0.000450436	0.000128696	0.000257392	0.000997394	0.000257392	9.65E-05	0.000289566	6.43E-05	6.43E-05	3.22E-05	0.000128696	0.000128696	9.65E-05	0.000128696
B_OTU67335	0	0.000128696	6.43E-05	0.000193044	3.22E-05	9.65E-05	6.43E-05	0	6.43E-05	3.22E-05	0.000128696	0.000193044	0	0.000193044	9.65E-05	3.22E-05	0	0.00016087	3.22E-05	0.000128696	9.65E-05	0.000225218	9.65E-05	9.65E-05	0	3.22E-05	6.43E-05	9.65E-05	9.65E-05	0	0	3.22E-05	0	0	9.65E-05	0	0	3.22E-05	3.22E-05	6.43E-05	6.43E-05	0.000128696	0	0	0	0	3.22E-05	0	0
B_OTU6602	0	3.22E-05	9.65E-05	0	0.00032174	6.43E-05	0.000128696	0.000257392	3.22E-05	0.000128696	3.22E-05	3.22E-05	6.43E-05	3.22E-05	9.65E-05	3.22E-05	0	0	3.22E-05	9.65E-05	3.22E-05	3.22E-05	0	0.00016087	9.65E-05	0.000128696	3.22E-05	3.22E-05	9.65E-05	0.00048261	0.000353914	0.000128696	0.000514784	3.22E-05	6.43E-05	0.000289566	0.000514784	0.000225218	0.000225218	0.000289566	0.000225218	6.43E-05	0.000257392	0.00064348	0.00032174	0.00080435	0.00080435	0.000353914	0.000707828
B_OTU9117	0.000418262	6.43E-05	9.65E-05	0.000675654	0	0.00016087	0.000128696	9.65E-05	0.000289566	0.000418262	0.00032174	0.000353914	0.00032174	0.000450436	0.00032174	0.000386088	0.000257392	0.000514784	0.000386088	6.43E-05	0.000225218	0.000128696	6.43E-05	3.22E-05	0.000128696	0.000193044	0.000128696	0.000611306	0.000579132	0	6.43E-05	3.22E-05	6.43E-05	0.00032174	0.00016087	6.43E-05	9.65E-05	0.000128696	6.43E-05	0.000128696	3.22E-05	0.000128696	6.43E-05	0.000128696	6.43E-05	0.000289566	3.22E-05	0.000128696	6.43E-05
F_OTU2368	6.43E-05	3.22E-05	6.43E-05	3.22E-05	6.43E-05	0	3.22E-05	0	0	0	0	3.22E-05	0	0	0	6.43E-05	0	0	0	0	6.43E-05	0	3.22E-05	9.65E-05	0.000128696	0.000128696	0.000128696	0	0	9.65E-05	0.001029568	0.000289566	9.65E-05	0	0	0	6.43E-05	3.22E-05	0	0	3.22E-05	0	0.000450436	9.65E-05	6.43E-05	3.22E-05	0.00016087	0.00016087	9.65E-05
B_OTU5760	0	3.22E-05	3.22E-05	0	0.000128696	0.000193044	3.22E-05	0	3.22E-05	3.22E-05	0	0	3.22E-05	6.43E-05	0	6.43E-05	6.43E-05	0	3.22E-05	3.22E-05	0	9.65E-05	3.22E-05	0	3.22E-05	6.43E-05	0	0	3.22E-05	3.22E-05	6.43E-05	0	6.43E-05	0	0	0.000193044	0.000128696	0.000225218	0.000353914	9.65E-05	9.65E-05	0	0.00032174	0	9.65E-05	9.65E-05	0.000418262	0.000353914	3.22E-05
F_OTU4078	0.000740002	0.00096522	0.001351308	0.00112609	0.001962614	0.002155658	0.001640874	0	0.001415656	0.005373057	0.00257392	0.00032174	0.000353914	0	0.001061742	0	0.003828706	0.000836524	0.001093916	0.003925228	0.002187832	0.001737396	0.000836524	0.011357421	0.001415656	0.0016087	0.00096522	0.002960008	0.00080435	0.002702616	0	0.00289566	0.002348702	0.00016087	0.00048261	0.002059136	0.000611306	0.000740002	0.000579132	0.000579132	0.001222612	0.000772176	0.003024356	0.00353914	0.002380876	0.003667836	0.004858274	0	0.006016537
B_OTU1031	9.65E-05	0.000257392	0.000193044	0.000193044	3.22E-05	0.00016087	0.00016087	9.65E-05	0.00016087	0.00016087	0.00032174	9.65E-05	9.65E-05	0.00016087	0.000289566	0.000225218	0.000289566	0.000225218	0.00016087	0.000128696	9.65E-05	6.43E-05	0.00016087	0.000128696	3.22E-05	0.00016087	9.65E-05	0.000193044	0.00016087	3.22E-05	6.43E-05	6.43E-05	0	0.000289566	0.000193044	9.65E-05	6.43E-05	0.000128696	9.65E-05	6.43E-05	3.22E-05	0.00016087	6.43E-05	3.22E-05	6.43E-05	6.43E-05	6.43E-05	6.43E-05	6.43E-05
B_OTU3039	0.00016087	0.00032174	6.43E-05	0.00016087	6.43E-05	0.000289566	0.000386088	0.000386088	3.22E-05	0	0	3.22E-05	9.65E-05	3.22E-05	9.65E-05	0	0.000193044	0.000257392	0.000611306	0.000386088	0.000128696	0.000450436	0.000450436	0.000579132	0.000386088	0.000675654	3.22E-05	0	0	0	0	0	3.22E-05	3.22E-05	0.000128696	3.22E-05	3.22E-05	6.43E-05	3.22E-05	3.22E-05	0	6.43E-05	6.43E-05	6.43E-05	3.22E-05	0	6.43E-05	0.00016087	6.43E-05
B_OTU7467	0.001544352	0.00080435	0.001866092	0.001093916	0.002960008	0.001962614	0.002380876	0.001737396	0.002284354	0.0016087	0.001383482	0.001061742	0.001222612	0.001254786	0.003281748	0.00128696	0.001190438	0.001222612	0.001254786	0.002509572	0.00209131	0.002123484	0.001866092	0.002155658	0.00209131	0.001866092	0.001801744	0.001576526	0.001190438	0.000675654	0.000579132	0.00048261	0.000772176	0.000707828	0.001319134	0.00112609	0.001254786	0.00144783	0.001962614	0.00241305	0.001351308	0.000836524	0.003957402	0.002348702	0.006145233	0.005083492	0.001801744	0.001222612	0.006370451
B_OTU3835	0.000353914	0.000193044	0.000225218	0.000289566	0.000386088	0.000257392	0.00112609	0.000740002	0.000128696	6.43E-05	9.65E-05	0.000193044	0.00016087	0.000128696	0.00032174	0.00032174	0.000514784	0.000257392	0.000257392	0.00048261	0.000836524	0.000450436	0.000514784	0.000546958	0.000353914	0.00064348	0.000579132	0.000257392	6.43E-05	0.00064348	0.001093916	0.001061742	0.000740002	0.000353914	0.000225218	0.001061742	0.000611306	0.000707828	0.000707828	0.000546958	0.000868698	0.00016087	0.000353914	0.000611306	0.00016087	0.000257392	0.000514784	0.000546958	0.000386088
F_OTU2815	3.22E-05	6.43E-05	6.43E-05	3.22E-05	0	0	3.22E-05	3.22E-05	6.43E-05	0.000128696	3.22E-05	0	6.43E-05	0.001994788	0.00032174	3.22E-05	9.65E-05	3.22E-05	0	0	6.43E-05	0	6.43E-05	0	0	3.22E-05	0	0	3.22E-05	0	3.22E-05	0	3.22E-05	0.000225218	0.00032174	9.65E-05	0.000225218	0.000257392	9.65E-05	0.000193044	0.000128696	0.000128696	0.000128696	0.000193044	0.000257392	0.00016087	0	6.43E-05	0.000257392
F_OTU3659	6.43E-05	6.43E-05	0.00016087	0	0.000836524	3.22E-05	0	0	0.000386088	0.000353914	0.000193044	0.000128696	0.002187832	0.001158264	0.00096522	0.000546958	6.43E-05	0.000772176	0	0	3.22E-05	0	3.22E-05	6.43E-05	0	0	0	0	3.22E-05	3.22E-05	6.43E-05	9.65E-05	0	0.000128696	0.000514784	0.002509572	0.000257392	0.001222612	0.002831312	0.001962614	0.003506966	0.000225218	0.000257392	0.000289566	0.000353914	0.000386088	3.22E-05	9.65E-05	6.43E-05
B_OTU65030	0	0	0	3.22E-05	0	3.22E-05	3.22E-05	0	0	0	0	0	0	0	0	3.22E-05	0	0	0	3.22E-05	6.43E-05	3.22E-05	0	0	0	6.43E-05	3.22E-05	0	0	6.43E-05	0	9.65E-05	3.22E-05	6.43E-05	0	3.22E-05	6.43E-05	3.22E-05	6.43E-05	6.43E-05	0.000128696	0	0.00016087	0.00016087	9.65E-05	0.000128696	0.000225218	0	0.000193044
F_OTU2744	3.22E-05	0	0.000193044	9.65E-05	6.43E-05	0.000193044	9.65E-05	3.22E-05	0.00048261	0.00064348	0.00016087	3.22E-05	0.000868698	0.006885235	0.000740002	3.22E-05	0.00048261	0.00080435	0	0	0	0	0	3.22E-05	0	0	0	0	0	3.22E-05	0	0	0	0.000450436	0.000868698	0.001833918	0.029310511	0.019754834	0.001383482	0.007174801	0.052572311	0.000386088	0.000289566	0.000546958	0.011840031	0.003667836	0.000128696	6.43E-05	0.000386088
F_OTU4372	0.000450436	0.000546958	0.00032174	0.006273929	0.00048261	0.00450436	0.002155658	0.005952189	0.000450436	0.000257392	0.00016087	0.002284354	0.000128696	3.22E-05	3.22E-05	0.001801744	0.000289566	0.003506966	0.002863486	0.003474792	0.002541746	0.002380876	0.002670442	0.002348702	0.002863486	0.001254786	0.003442618	0.00273479	0.002026962	0.000193044	0	0.000611306	0.000193044	3.22E-05	6.43E-05	0.00048261	0.000193044	0.000225218	0.000225218	0.000386088	0.00048261	0	0.000386088	0.000193044	9.65E-05	9.65E-05	0.000128696	0.00064348	0.000353914
B_OTU4797	0.00016087	0.000128696	9.65E-05	9.65E-05	3.22E-05	3.22E-05	9.65E-05	0.000128696	0.000128696	9.65E-05	9.65E-05	9.65E-05	0.000128696	0.00016087	6.43E-05	9.65E-05	3.22E-05	3.22E-05	6.43E-05	3.22E-05	3.22E-05	3.22E-05	9.65E-05	6.43E-05	6.43E-05	6.43E-05	9.65E-05	6.43E-05	3.22E-05	3.22E-05	0	3.22E-05	0	0.000128696	9.65E-05	0.00016087	9.65E-05	6.43E-05	6.43E-05	3.22E-05	3.22E-05	9.65E-05	0	3.22E-05	0	3.22E-05	3.22E-05	0	3.22E-05
F_OTU3350	0.000225218	9.65E-05	0.000386088	6.43E-05	6.43E-05	6.43E-05	3.22E-05	0	0	0	0	0	3.22E-05	0	0	0	0	0.000289566	0	0	0	6.43E-05	0.000128696	6.43E-05	3.22E-05	9.65E-05	6.43E-05	6.43E-05	3.22E-05	0.000289566	0	0.000289566	0	0	0	0.004311316	0.000193044	3.22E-05	0.000450436	0.000353914	0.000128696	3.22E-05	0	6.43E-05	3.22E-05	9.65E-05	0.000514784	0	0.000193044
B_OTU67935	9.65E-05	9.65E-05	0	0.00016087	0	0.000128696	0	6.43E-05	0.00016087	0.000289566	0.000193044	0.000128696	0.000128696	3.22E-05	9.65E-05	0.000225218	0.000193044	0.00032174	9.65E-05	0.000128696	0	0.000128696	6.43E-05	0.000193044	0.000257392	0.00016087	0.00064348	0.000257392	0.000257392	0	3.22E-05	0	0	3.22E-05	0.000128696	3.22E-05	3.22E-05	0.000128696	9.65E-05	0.000225218	3.22E-05	0.00016087	0.00016087	0.000128696	6.43E-05	3.22E-05	6.43E-05	0	3.22E-05
F_OTU2812	0.000193044	0	3.22E-05	3.22E-05	0	6.43E-05	3.22E-05	0.00016087	6.43E-05	9.65E-05	3.22E-05	9.65E-05	0.000193044	0.000546958	0.000868698	9.65E-05	6.43E-05	9.65E-05	0	3.22E-05	0	0	6.43E-05	0	9.65E-05	3.22E-05	3.22E-05	0	3.22E-05	0	0	0	0	0.007078279	0.000257392	0.000257392	0.00016087	0.00016087	0.000386088	0.00032174	3.22E-05	3.22E-05	0.000193044	3.22E-05	6.43E-05	3.22E-05	0	0	0
B_OTU5454	0.000450436	0.000289566	0.000257392	0.00032174	9.65E-05	0.000514784	0.00048261	0.000193044	0.000546958	0.000579132	0.000353914	0.000193044	0.000579132	0.000450436	0.000289566	0.00016087	0.00032174	0.000257392	0.00032174	0.000289566	0.000128696	0.000450436	0.00032174	0.00032174	0.000353914	0.000514784	0.000128696	0.000772176	0.000257392	6.43E-05	0.000128696	9.65E-05	0.000257392	0.000353914	0.000353914	0.00016087	0.000225218	0.000257392	9.65E-05	0.00016087	0.00016087	0.000193044	9.65E-05	0.000386088	0.00032174	0.000353914	3.22E-05	0.000289566	9.65E-05
B_OTU808	0	3.22E-05	9.65E-05	3.22E-05	9.65E-05	0	6.43E-05	3.22E-05	0	3.22E-05	6.43E-05	3.22E-05	0	6.43E-05	6.43E-05	0	6.43E-05	3.22E-05	3.22E-05	0	3.22E-05	3.22E-05	0	0	0	3.22E-05	3.22E-05	0	3.22E-05	6.43E-05	9.65E-05	3.22E-05	6.43E-05	3.22E-05	9.65E-05	6.43E-05	0.000225218	0.000193044	0.000257392	3.22E-05	0.000257392	9.65E-05	0.00032174	0	9.65E-05	9.65E-05	0.00016087	0.000128696	6.43E-05
B_OTU1279	0.00016087	0.00032174	0.000128696	6.43E-05	0	9.65E-05	0	3.22E-05	9.65E-05	6.43E-05	3.22E-05	0.000128696	0.000128696	0.00016087	0.000289566	0.000257392	0.000353914	0.000193044	3.22E-05	3.22E-05	3.22E-05	3.22E-05	6.43E-05	9.65E-05	0	0	0.000128696	6.43E-05	6.43E-05	0	0	0	0	0.00016087	0.000128696	0.000128696	0.000193044	0.000193044	0.00016087	0.000353914	3.22E-05	0.000257392	0	6.43E-05	0	0.000128696	0	0	3.22E-05
B_OTU2022	0	3.22E-05	0.000128696	3.22E-05	9.65E-05	0	3.22E-05	3.22E-05	3.22E-05	6.43E-05	0	9.65E-05	9.65E-05	0.00016087	0.000193044	9.65E-05	9.65E-05	0.00016087	3.22E-05	3.22E-05	3.22E-05	0	0	6.43E-05	3.22E-05	3.22E-05	6.43E-05	0	0	3.22E-05	0	6.43E-05	6.43E-05	3.22E-05	6.43E-05	0.000289566	0.000193044	0.000193044	0.000193044	6.43E-05	0.000128696	0	6.43E-05	9.65E-05	0.00016087	3.22E-05	9.65E-05	0.00016087	0.000128696
B_OTU5971	0.000450436	0.000289566	0.00032174	0.000740002	0.000257392	0.000675654	0.00080435	0.000353914	0.00032174	0.00048261	0.001544352	0.000900872	0.000546958	0.000514784	0.000611306	0.000289566	0.00064348	0.00096522	0.000611306	0.000675654	0.000611306	0.000611306	0.000579132	0.000836524	0.00048261	0.00048261	0.000128696	0.000289566	0.000289566	9.65E-05	0.00016087	0.000193044	0.000257392	0.000579132	0.000546958	0.000225218	0.000289566	0.000546958	0.00048261	0.00032174	0.00032174	0.000450436	0.00080435	0.001029568	0.000611306	0.000225218	0.00032174	0.000257392	0.000257392
B_OTU67423	0.000225218	0.000193044	0.00016087	0.00016087	0	0.000193044	0.00016087	6.43E-05	3.22E-05	0.000193044	0.000193044	3.22E-05	0.00016087	0.000353914	3.22E-05	3.22E-05	0.000450436	0.000225218	0.000386088	9.65E-05	6.43E-05	0.000193044	0.000257392	9.65E-05	6.43E-05	0.00032174	0	3.22E-05	0	0	3.22E-05	6.43E-05	6.43E-05	9.65E-05	3.22E-05	3.22E-05	0	9.65E-05	6.43E-05	9.65E-05	0	0.000128696	3.22E-05	9.65E-05	3.22E-05	3.22E-05	3.22E-05	3.22E-05	3.22E-05
B_OTU2408	6.43E-05	3.22E-05	3.22E-05	6.43E-05	0.003120878	0.000128696	3.22E-05	0.003603488	0.000128696	0	3.22E-05	0	9.65E-05	6.43E-05	3.22E-05	3.22E-05	0.000128696	3.22E-05	0	6.43E-05	6.43E-05	6.43E-05	9.65E-05	9.65E-05	3.22E-05	0.00016087	0.000193044	0	9.65E-05	9.65E-05	0.000257392	0.000386088	0.00016087	6.43E-05	0.000128696	0.001061742	0.000386088	0.000193044	0.000128696	0.002059136	0.000386088	3.22E-05	9.65E-05	0.000128696	3.22E-05	9.65E-05	0.000193044	9.65E-05	0.000579132
B_OTU7193	0.000128696	3.22E-05	3.22E-05	9.65E-05	3.22E-05	0.00032174	0.00032174	3.22E-05	0.00016087	0.00016087	0.00016087	0.000225218	0	9.65E-05	9.65E-05	0.000772176	6.43E-05	3.22E-05	0.000257392	0.000193044	9.65E-05	0.000450436	0.000225218	0.000193044	0.000353914	0.000128696	0.000128696	0.000289566	0.000257392	9.65E-05	0.00016087	3.22E-05	0.000193044	0.000128696	6.43E-05	3.22E-05	0	0	3.22E-05	3.22E-05	3.22E-05	0.000128696	9.65E-05	9.65E-05	9.65E-05	6.43E-05	6.43E-05	0.000289566	6.43E-05
B_OTU1414	0	3.22E-05	6.43E-05	0.000128696	6.43E-05	9.65E-05	9.65E-05	3.22E-05	0.000128696	9.65E-05	3.22E-05	6.43E-05	0.000128696	6.43E-05	3.22E-05	3.22E-05	6.43E-05	9.65E-05	0	0	3.22E-05	0	6.43E-05	3.22E-05	9.65E-05	3.22E-05	0	0	3.22E-05	3.22E-05	0	3.22E-05	0	9.65E-05	9.65E-05	0.000128696	0.000225218	0.000128696	0.000193044	9.65E-05	0.000193044	0.00016087	0.000193044	6.43E-05	0.00016087	9.65E-05	6.43E-05	9.65E-05	3.22E-05
B_OTU7464	0	0	3.22E-05	3.22E-05	0.000386088	0	0.00016087	0.000353914	0	3.22E-05	0.000128696	0.000128696	9.65E-05	6.43E-05	3.22E-05	9.65E-05	0	6.43E-05	9.65E-05	0.000225218	0.000579132	0.000193044	6.43E-05	0.000225218	0.000128696	9.65E-05	0.000128696	9.65E-05	0	0.00016087	0.00032174	3.22E-05	0.000193044	0	0.000128696	0.00032174	0.00016087	0.000225218	0.000193044	0.00016087	0.000257392	3.22E-05	0.000353914	0.000386088	0.000740002	0.000514784	0.000289566	0.00064348	0
B_OTU2296	0.00032174	0.00016087	0.000193044	9.65E-05	0	6.43E-05	0.000225218	9.65E-05	0.000257392	0.000450436	6.43E-05	0.000193044	0.000193044	0.00032174	9.65E-05	9.65E-05	0.00016087	0.000225218	9.65E-05	0.00016087	3.22E-05	0.000193044	9.65E-05	9.65E-05	0.000225218	0.000128696	0.000225218	0.000353914	6.43E-05	0.000128696	3.22E-05	0	6.43E-05	0.000225218	0.000225218	6.43E-05	6.43E-05	6.43E-05	6.43E-05	0.000128696	0.000128696	6.43E-05	0.000193044	9.65E-05	9.65E-05	3.22E-05	9.65E-05	6.43E-05	9.65E-05
B_OTU2660	0.000225218	0.000418262	0.000257392	6.43E-05	6.43E-05	0.000257392	6.43E-05	0.00032174	0	6.43E-05	6.43E-05	9.65E-05	9.65E-05	9.65E-05	9.65E-05	6.43E-05	0.000128696	0.000225218	3.22E-05	0	0.000193044	9.65E-05	0	3.22E-05	3.22E-05	9.65E-05	3.22E-05	3.22E-05	0	0	3.22E-05	3.22E-05	0	0.000128696	0.000128696	0	6.43E-05	6.43E-05	0.000128696	9.65E-05	6.43E-05	0.000450436	3.22E-05	3.22E-05	3.22E-05	3.22E-05	0	0	3.22E-05
B_OTU2456	9.65E-05	9.65E-05	0	0.000225218	9.65E-05	0.00016087	3.22E-05	6.43E-05	6.43E-05	0.000225218	0.000193044	0.000353914	3.22E-05	0.00016087	3.22E-05	6.43E-05	9.65E-05	3.22E-05	0.00048261	0.000193044	3.22E-05	0.000546958	0.000386088	0.000289566	0.000128696	0.000289566	0.000289566	0.000193044	0.000225218	0	3.22E-05	3.22E-05	6.43E-05	0.000257392	6.43E-05	0	3.22E-05	3.22E-05	3.22E-05	3.22E-05	3.22E-05	0	9.65E-05	0.000225218	9.65E-05	9.65E-05	6.43E-05	0.00016087	9.65E-05
B_OTU6734	0.00016087	0.000193044	0.000257392	0.00016087	3.22E-05	0.000128696	0.000128696	6.43E-05	9.65E-05	0.000225218	0.000289566	0.000418262	0.00016087	9.65E-05	0.000289566	0.00016087	0.000353914	0.000225218	0.000257392	0.00016087	0.000257392	0.000193044	0.000289566	6.43E-05	0.00016087	0.00032174	0.00032174	0.000225218	0.00016087	9.65E-05	6.43E-05	9.65E-05	9.65E-05	0.000193044	0.000353914	0.000193044	0.000128696	0.000257392	0	6.43E-05	6.43E-05	0.00016087	0.000193044	3.22E-05	6.43E-05	3.22E-05	0.00016087	6.43E-05	9.65E-05
B_OTU73852	6.43E-05	9.65E-05	3.22E-05	0	0	6.43E-05	9.65E-05	6.43E-05	9.65E-05	3.22E-05	3.22E-05	9.65E-05	3.22E-05	0	3.22E-05	6.43E-05	3.22E-05	0	9.65E-05	9.65E-05	9.65E-05	0.000289566	0.00016087	0.000193044	0.00032174	9.65E-05	9.65E-05	3.22E-05	6.43E-05	3.22E-05	0	3.22E-05	0	0	0	0	0	6.43E-05	3.22E-05	3.22E-05	6.43E-05	0	3.22E-05	0.000225218	3.22E-05	0.000225218	0	0	0.000128696
B_OTU5873	3.22E-05	0.000128696	0.000128696	0.000225218	3.22E-05	9.65E-05	0.000128696	0.000257392	0.00016087	0.000418262	0.00016087	0.000225218	0.00016087	0.000193044	0.000193044	0.000193044	0.00016087	0.000289566	0.000128696	6.43E-05	6.43E-05	0.00016087	0.000128696	3.22E-05	9.65E-05	9.65E-05	0.000193044	3.22E-05	0.000193044	0	0	3.22E-05	3.22E-05	0.00016087	0.000257392	6.43E-05	6.43E-05	0.00016087	0	6.43E-05	3.22E-05	0.000128696	9.65E-05	0	3.22E-05	3.22E-05	0	9.65E-05	3.22E-05
B_OTU6847	0.000193044	9.65E-05	0.000193044	0.000128696	3.22E-05	9.65E-05	0.00016087	0.00016087	6.43E-05	0.00016087	3.22E-05	0.000257392	3.22E-05	6.43E-05	6.43E-05	0.000193044	9.65E-05	0.00016087	0.000193044	0.000225218	0.00016087	0.00016087	0.000257392	9.65E-05	9.65E-05	0.000193044	0.000257392	9.65E-05	0.00016087	6.43E-05	9.65E-05	3.22E-05	0	6.43E-05	0.000128696	0	3.22E-05	6.43E-05	3.22E-05	6.43E-05	6.43E-05	6.43E-05	3.22E-05	3.22E-05	0	0	0.000128696	0.000128696	9.65E-05
B_OTU8897	0.000128696	9.65E-05	0.000193044	0.000257392	0	9.65E-05	0.000193044	3.22E-05	0.000353914	0.000900872	0.000546958	0.000900872	3.22E-05	6.43E-05	6.43E-05	0.000289566	0	3.22E-05	0.000353914	6.43E-05	0.00016087	0.00016087	0.000193044	0.000193044	0.000128696	0.000193044	0.000836524	0.00080435	0.000579132	6.43E-05	0.000193044	0.00016087	6.43E-05	6.43E-05	3.22E-05	3.22E-05	6.43E-05	6.43E-05	0	3.22E-05	0	6.43E-05	0.000225218	9.65E-05	9.65E-05	0.000128696	0.000257392	0.000257392	3.22E-05
B_OTU7448	0.000128696	9.65E-05	0.000128696	0.000707828	0.000128696	0.00048261	0.000514784	0.00016087	9.65E-05	0.00016087	6.43E-05	0.00016087	0.000450436	0.000514784	0.000257392	0.000128696	0.00032174	0.000546958	0.000289566	0.000418262	0.000386088	3.22E-05	0.000193044	0.00048261	0.00032174	0.000257392	0.00016087	9.65E-05	6.43E-05	6.43E-05	3.22E-05	9.65E-05	6.43E-05	9.65E-05	6.43E-05	6.43E-05	0.000289566	0.000418262	0.000225218	0.00016087	0.000128696	0.000289566	0.000128696	0.000289566	6.43E-05	6.43E-05	3.22E-05	3.22E-05	0.000128696
B_OTU73406	6.43E-05	6.43E-05	0.00016087	0.000128696	3.22E-05	6.43E-05	9.65E-05	6.43E-05	3.22E-05	3.22E-05	9.65E-05	0.000257392	0.000257392	9.65E-05	3.22E-05	0.000386088	3.22E-05	0.00016087	0.000193044	0.000128696	0.000193044	0.000257392	0.000193044	6.43E-05	0.00016087	6.43E-05	0.000289566	3.22E-05	0.000193044	0	0	0	0	9.65E-05	9.65E-05	9.65E-05	9.65E-05	6.43E-05	6.43E-05	6.43E-05	3.22E-05	3.22E-05	6.43E-05	0.000128696	6.43E-05	0.000128696	0.00016087	3.22E-05	3.22E-05
B_OTU62406	0.000225218	0.000225218	0.000128696	0.000225218	0	0.00016087	0.000257392	0.00016087	6.43E-05	9.65E-05	6.43E-05	0.00032174	0.000128696	0.000193044	9.65E-05	0.000386088	0.000128696	0.000128696	0.000257392	0.00016087	3.22E-05	0.00032174	0.000418262	0.000353914	9.65E-05	0.00016087	0.000836524	0.000289566	0.000225218	3.22E-05	0	9.65E-05	6.43E-05	0.00016087	0.000450436	9.65E-05	6.43E-05	0.000128696	6.43E-05	9.65E-05	9.65E-05	0.00016087	3.22E-05	0.000193044	3.22E-05	0	0.000128696	6.43E-05	6.43E-05
B_OTU4649	6.43E-05	0.00016087	0.000193044	0	0	3.22E-05	0.000193044	3.22E-05	6.43E-05	0.000257392	9.65E-05	0.000128696	9.65E-05	9.65E-05	0.000128696	9.65E-05	0.00016087	6.43E-05	3.22E-05	3.22E-05	3.22E-05	3.22E-05	0	3.22E-05	6.43E-05	3.22E-05	9.65E-05	0.000193044	9.65E-05	3.22E-05	0	0	0	0.00016087	0.000193044	3.22E-05	0	9.65E-05	3.22E-05	9.65E-05	9.65E-05	0.000128696	9.65E-05	0.000128696	0	0	0	0	0
F_OTU3074	0.003828706	0.001962614	0.002766964	0.00370001	0.005244362	0.007721759	0.001190438	0.002445224	0.003088704	0.008268717	0.002380876	0.00209131	0.000289566	0.001158264	0.001093916	0.012580033	0.00337827	0.001415656	9.65E-05	0.000128696	0.000257392	0.00337827	0.001158264	0.009201763	0.006756539	0.006177407	0.008011325	0.00466523	0.003571314	0.098838519	0.061162768	0.022489624	0.021846144	0.00016087	0.000225218	0.00289566	0.001737396	0.00225218	0.000997394	0.001576526	0.000740002	0.000740002	0.006885235	0.010681767	0.00370001	0.005019144	0.010166983	0.010231331	0.009105241
B_OTU8063	0.000418262	0.001833918	0.00305653	0.000450436	0.001061742	0.001190438	0.000900872	0.00112609	0.000386088	0.000418262	0.000257392	0.000450436	0.001383482	0.001093916	0.001158264	0.000740002	0.00096522	0.000836524	0.000418262	0.00048261	0.00080435	0.000772176	0.000418262	0.000772176	0.00080435	0.000772176	0.00064348	0.000514784	0.00032174	0.000707828	0.000868698	0.000933046	0.000675654	0.001351308	0.001222612	0.001222612	0.001351308	0.001190438	0.000836524	0.00144783	0.002348702	0.002026962	0.000257392	0.000900872	0.000289566	0.000514784	0.000740002	0.00080435	0.00016087
B_OTU1021	3.22E-05	3.22E-05	3.22E-05	3.22E-05	0.000386088	0	3.22E-05	9.65E-05	6.43E-05	0	3.22E-05	0	3.22E-05	3.22E-05	0	0.000225218	9.65E-05	3.22E-05	0.00016087	0.00016087	0.000257392	0.000225218	0.00032174	0.000289566	0.000225218	0.000193044	0.000289566	0.000225218	0.000257392	0.003410444	0.00257392	0.002316528	0.00032174	0	0	9.65E-05	0.000193044	9.65E-05	0.000257392	9.65E-05	0.001061742	6.43E-05	0	9.65E-05	0.000128696	6.43E-05	0.000353914	0.00048261	0.000353914
B_OTU7844	3.22E-05	0	0	0	9.65E-05	0	0	3.22E-05	3.22E-05	0	0	0	0	0	0	3.22E-05	6.43E-05	3.22E-05	3.22E-05	0	3.22E-05	3.22E-05	0	0	0	6.43E-05	0	0	0	9.65E-05	3.22E-05	6.43E-05	6.43E-05	0	3.22E-05	9.65E-05	0	6.43E-05	6.43E-05	0.00016087	0.00016087	0	6.43E-05	0.000128696	6.43E-05	3.22E-05	6.43E-05	3.22E-05	3.22E-05
F_OTU3667	0.004407838	0.00128696	0.00305653	0.000772176	0.000868698	0.001512178	0.001576526	0.000579132	0.00337827	0.003442618	0.002187832	0.001319134	0.002766964	0.00289566	0.004761752	0.008075673	0.006820887	0.005115666	0.000386088	0.000579132	0.001705222	0.000418262	0.000514784	0.000514784	0.000353914	0.002638268	0.001319134	0.001029568	0.003088704	0.000289566	0	0.00048261	0.000707828	0.013866993	0.00273479	0.001737396	0.002155658	0.00209131	0.002445224	0.00418262	0.00241305	0.001866092	0.000193044	0.001737396	0.000675654	0.000772176	0.000772176	0.001415656	0.000611306
B_OTU10306	9.65E-05	0.000225218	0.000128696	0.00032174	0.00016087	6.43E-05	0.000225218	9.65E-05	0.000225218	0.000128696	0.000353914	0.000418262	0.000225218	0.000289566	0.000289566	0.00016087	9.65E-05	6.43E-05	3.22E-05	9.65E-05	6.43E-05	9.65E-05	6.43E-05	0.000128696	0.000128696	0.00016087	0.000289566	0.000193044	0.000450436	3.22E-05	3.22E-05	3.22E-05	0	0.000257392	3.22E-05	0.000225218	0	0	6.43E-05	0.000128696	3.22E-05	0.000193044	0.000128696	0.000386088	9.65E-05	0.000289566	3.22E-05	3.22E-05	3.22E-05
B_OTU2389	0.00048261	0.001029568	0.000772176	0.001158264	0.000418262	0.001512178	0.001319134	0.000900872	0.000225218	0.000450436	0.000836524	0.001093916	0.000450436	0.000257392	0.000225218	0.000128696	0.000675654	0.00144783	0.001994788	0.001254786	0.001383482	0.00080435	0.001480004	0.001093916	0.00064348	0.000868698	0.000225218	0.000257392	0.000128696	0.000546958	0.000257392	0.000386088	0.00032174	0.00048261	0.000611306	0.000225218	0.001190438	0.000836524	0.000514784	0.000450436	0.001029568	0.00064348	0.000418262	0.00128696	0.00016087	0.00032174	0.000386088	0.000386088	0.000386088
F_OTU4171	0.001480004	0.002155658	0.000868698	0.001576526	0.000772176	0.00193044	0.001480004	0.002799138	0.00096522	0.001673048	0.001093916	0.001833918	0.000193044	0.000868698	0.00096522	0.001801744	0.0048261	0.000418262	0.003925228	0.003153052	0.001190438	0.002992182	0.001222612	0.002187832	0.001512178	0.00209131	0.001576526	0.003281748	0.000193044	0.000546958	0.001351308	0.000514784	0.000997394	0.000193044	0.000579132	0.000450436	0.000225218	0.000450436	0.000225218	0.000546958	0.000450436	0.000128696	0.001190438	0.001061742	0.000353914	0.000450436	0.000450436	0.00080435	0.001093916
B_OTU8163	0.000740002	0.000353914	0.000675654	0.000353914	0.00032174	0.000450436	0.00048261	0.000128696	0.000450436	0.000546958	0.000546958	0.00016087	0	0.00016087	0.000193044	0.000546958	0.000225218	0.00016087	0.000225218	0.000128696	0.000225218	0.000128696	0.000225218	0.00016087	0.000289566	0.00016087	0.000386088	0.000289566	0.000611306	6.43E-05	6.43E-05	3.22E-05	0.00016087	0.000450436	0.000353914	0	3.22E-05	0.000289566	6.43E-05	6.43E-05	0	0.000193044	9.65E-05	0.000193044	0.000257392	0.000225218	3.22E-05	0.00016087	0.000289566
B_OTU3673	3.22E-05	0.000675654	9.65E-05	6.43E-05	9.65E-05	0.000257392	0.0016087	0.000289566	6.43E-05	9.65E-05	3.22E-05	0.000128696	9.65E-05	0	0	0.00016087	6.43E-05	0	0.002348702	0.00016087	0.000418262	0.001093916	0.002348702	0.000225218	0.00096522	6.43E-05	0.00016087	6.43E-05	9.65E-05	3.22E-05	6.43E-05	0.000128696	3.22E-05	0	3.22E-05	0	0	0	3.22E-05	6.43E-05	3.22E-05	0.000450436	0	0.000193044	6.43E-05	0	9.65E-05	0.00016087	0
B_OTU56745	0	0	0	0	0.001544352	6.43E-05	6.43E-05	0.000450436	0	0	3.22E-05	0	0	0	0	0	0	0	0.00016087	0.000128696	3.22E-05	3.22E-05	3.22E-05	0	3.22E-05	0	3.22E-05	0	0	9.65E-05	6.43E-05	6.43E-05	0	0	0	0.000128696	0.000128696	6.43E-05	0.000257392	0.000128696	9.65E-05	0	3.22E-05	3.22E-05	9.65E-05	0	3.22E-05	3.22E-05	9.65E-05
B_OTU61109	9.65E-05	3.22E-05	0.00016087	0.000193044	0.00016087	3.22E-05	0.00032174	0.00016087	0.000257392	0.000386088	0.000289566	0.000257392	0.00016087	0.000450436	9.65E-05	3.22E-05	9.65E-05	0.00016087	0.000128696	9.65E-05	0.000193044	0.000225218	0.000193044	0.000353914	0.000193044	9.65E-05	0.000386088	0.000514784	0.000289566	3.22E-05	3.22E-05	6.43E-05	6.43E-05	9.65E-05	0.00016087	9.65E-05	0.00016087	6.43E-05	3.22E-05	9.65E-05	3.22E-05	0.000193044	0.000193044	9.65E-05	0.000128696	0.000225218	3.22E-05	9.65E-05	9.65E-05
B_OTU7091	0.000225218	0.000546958	0.000289566	0.000128696	0.000225218	0.00016087	0.000353914	0.00032174	0.000193044	6.43E-05	0.000128696	0.000128696	0.000353914	0.000707828	0.000450436	0.00032174	0.000289566	0.000450436	0.000128696	3.22E-05	0.00016087	6.43E-05	0.00016087	0.000225218	0.00016087	0.000193044	9.65E-05	0.000128696	0.000128696	3.22E-05	0.000193044	0.000128696	6.43E-05	0.000579132	0.000289566	0.000418262	0.000128696	0.000611306	0.000418262	0.000514784	0.000611306	0.000772176	3.22E-05	0.000225218	0.00016087	3.22E-05	0.000289566	9.65E-05	0.000128696
F_OTU3692	0	6.43E-05	3.22E-05	0	3.22E-05	9.65E-05	9.65E-05	0	0.001480004	0.000933046	0.00048261	0.000289566	0.001093916	0	0.000128696	0	0.000353914	0.000128696	9.65E-05	3.22E-05	6.43E-05	6.43E-05	0.000257392	3.22E-05	3.22E-05	6.43E-05	3.22E-05	0	3.22E-05	6.43E-05	0	0	0	9.65E-05	0.000900872	0.000128696	0.000225218	0.000418262	0.00048261	0.000193044	0.000289566	0.004600882	6.43E-05	0.00032174	6.43E-05	6.43E-05	9.65E-05	0	0.000193044
B_OTU1636	6.43E-05	6.43E-05	0	9.65E-05	0.00016087	0.000257392	0.000386088	6.43E-05	0.000386088	0.000386088	0.00032174	0.000386088	0.00016087	0	9.65E-05	0.000257392	0	0	0.000225218	0.000257392	0.000418262	0.000289566	0.00032174	0.000257392	0.000193044	0.000128696	9.65E-05	0.00016087	0.000353914	3.22E-05	6.43E-05	0.000128696	6.43E-05	9.65E-05	0	3.22E-05	0	9.65E-05	9.65E-05	3.22E-05	3.22E-05	0.000257392	0.000225218	0.000450436	0.000611306	0.000707828	0.000128696	0.000225218	9.65E-05
F_OTU4259	0.002477398	0.000353914	0.00064348	0.003925228	0.000257392	0.00176957	0.007786107	0	0.000418262	0.00144783	0.00096522	0.001640874	0.000900872	0	0.000997394	0	0.002606094	0.003153052	0.00128696	0.000997394	0.001093916	0.002187832	0.009362633	0.000579132	0.00128696	0.00048261	0.00048261	0.000353914	0.000546958	3.22E-05	0	9.65E-05	0.000128696	0.008268717	0.001801744	0.00016087	0.000289566	0.00032174	0.000289566	0.000353914	0.00016087	0.00064348	0.000418262	0.000353914	0.000611306	0.00032174	0.000225218	0	0.000225218
B_OTU1942	0.000289566	0	9.65E-05	0.000418262	0.000128696	0.000353914	0.00032174	0.00048261	6.43E-05	3.22E-05	0.000128696	0	0.000128696	0.00016087	0.000128696	6.43E-05	0.00032174	0.00064348	0.000611306	0.000611306	0.00048261	0.00016087	0.000450436	0.000675654	0.000418262	0.000740002	6.43E-05	0	9.65E-05	0.000128696	3.22E-05	6.43E-05	0.000128696	9.65E-05	9.65E-05	3.22E-05	0.000193044	0.00016087	9.65E-05	3.22E-05	3.22E-05	9.65E-05	6.43E-05	0.00032174	3.22E-05	6.43E-05	9.65E-05	0.000128696	3.22E-05
F_OTU4413	0.000546958	0.000900872	0.001351308	0.000740002	0.001190438	0.001994788	0.000933046	0.001383482	0.000225218	0.000193044	0.001222612	0.000193044	0.000386088	0.000707828	0.000450436	0.001415656	0.000450436	0.00032174	0.000675654	0.001061742	0.002316528	0.002155658	0.001254786	0.002927834	0.002445224	0.001093916	0.000450436	0.001158264	0.000836524	0.000836524	0.00257392	0.002541746	0.00064348	0.000418262	0.000353914	0.002606094	0.001029568	0.000933046	0.02197484	0.00273479	0.000772176	0.000128696	0.001319134	0.00193044	0.00337827	0.002187832	0.00096522	0.001898266	0.00112609
B_OTU63728	9.65E-05	3.22E-05	3.22E-05	0	0	0	3.22E-05	0	0	9.65E-05	9.65E-05	3.22E-05	3.22E-05	3.22E-05	9.65E-05	0	0.000193044	9.65E-05	0	3.22E-05	0	0	0	0	0	0	0	0	0	0	6.43E-05	0.000289566	0	0.000128696	0.000128696	0.00144783	0.000836524	0.000353914	0.000579132	0.00096522	0.001576526	0.000128696	9.65E-05	3.22E-05	6.43E-05	0.000353914	0	0	3.22E-05
B_OTU4827	0.000257392	0.000514784	0.000289566	6.43E-05	0.000225218	0.00032174	0.00016087	6.43E-05	0.000772176	0.000386088	0.00016087	0.00016087	0.000579132	0.000772176	0.000611306	3.22E-05	0.000740002	0.000257392	0.000386088	0.00016087	0.000257392	0.000128696	0.000193044	0.000225218	0.00016087	0.000193044	0	0	0	6.43E-05	0.000128696	0	0.000128696	0.000193044	0.000289566	0.00016087	9.65E-05	0.00032174	3.22E-05	0.000193044	0.000128696	0.00064348	0.000193044	0.000257392	0.000128696	0	6.43E-05	0	9.65E-05
B_OTU68512	0.00048261	0.00016087	0.000386088	0.000193044	9.65E-05	9.65E-05	0.000128696	0.000193044	0.000386088	0.000289566	0.000225218	0.000257392	0.000418262	0.00032174	0.00032174	0.000289566	0.000225218	0.000289566	0.000128696	0.000128696	6.43E-05	0.00016087	9.65E-05	3.22E-05	3.22E-05	0.000128696	0.00016087	0.000289566	0.000289566	9.65E-05	0	3.22E-05	0.000128696	0.00016087	0.000225218	0.000193044	0.000225218	0.000128696	0.000193044	6.43E-05	0.000193044	0.000128696	3.22E-05	6.43E-05	6.43E-05	0.000128696	9.65E-05	3.22E-05	0.000225218
B_OTU3846	0.000225218	0.00016087	0.000353914	0.00016087	0.000675654	0.000128696	0.000514784	0.001190438	9.65E-05	0.000193044	0.000257392	0.000128696	0.000257392	0.000193044	0.000257392	0.000193044	0.000289566	0.000193044	0.000128696	0.000257392	0.000514784	0.000225218	9.65E-05	0.000193044	0.000193044	0.000386088	0	0.00016087	0.000225218	0.000193044	0.00032174	0.000289566	0.000450436	0.00032174	0.000353914	0.000579132	0.000675654	0.00032174	0.000675654	0.00080435	0.000386088	0.000128696	0.000386088	0.000225218	0.00016087	0.000386088	0.00032174	0.000450436	0.00032174
F_OTU2829	0.003796532	0.00112609	0.023358322	0.000772176	0.000707828	0.000772176	0.000418262	0.001222612	0.0016087	0.001512178	0.000900872	0.000997394	0.000740002	0.003088704	0.00434349	0.001640874	0.001415656	0.000707828	0.00048261	0.000675654	0.002220006	0.000193044	0.000450436	0.000289566	0.000353914	0.000707828	0.001415656	0.001093916	0.001222612	6.43E-05	0.000386088	0.000353914	0.000418262	0.003571314	0.000868698	0.000579132	0.001480004	0.001512178	0.00193044	0.00144783	9.65E-05	0.001866092	0.001029568	0.00048261	0.000611306	0.001254786	0.00064348	0.000868698	0.000868698
B_OTU518	6.43E-05	0.000193044	6.43E-05	6.43E-05	3.22E-05	3.22E-05	6.43E-05	9.65E-05	0.000128696	0.000225218	0.00016087	0.00016087	0.000386088	0.00032174	0.00016087	9.65E-05	0.000128696	0.000289566	3.22E-05	3.22E-05	0.000128696	0	3.22E-05	0	6.43E-05	9.65E-05	0.00016087	6.43E-05	9.65E-05	0	6.43E-05	3.22E-05	3.22E-05	0.000225218	0.000289566	0.000128696	6.43E-05	0.000257392	6.43E-05	3.22E-05	0.000128696	0.000128696	0	6.43E-05	0	9.65E-05	9.65E-05	6.43E-05	3.22E-05
B_OTU7512	3.22E-05	0	3.22E-05	6.43E-05	3.22E-05	6.43E-05	6.43E-05	9.65E-05	0	0	0	0	0	0	0	6.43E-05	0	0	0	6.43E-05	9.65E-05	3.22E-05	0	6.43E-05	6.43E-05	6.43E-05	0	0	3.22E-05	0	3.22E-05	0	0.000128696	0	0	6.43E-05	0	6.43E-05	6.43E-05	3.22E-05	0.000128696	0	0.000128696	6.43E-05	3.22E-05	6.43E-05	6.43E-05	9.65E-05	3.22E-05
B_OTU2139	3.22E-05	0	0	3.22E-05	6.43E-05	0.00016087	9.65E-05	0	9.65E-05	3.22E-05	6.43E-05	6.43E-05	0	3.22E-05	6.43E-05	0	0.000128696	9.65E-05	6.43E-05	0	0.000193044	9.65E-05	0	6.43E-05	0	0.000257392	0	3.22E-05	3.22E-05	3.22E-05	3.22E-05	3.22E-05	6.43E-05	9.65E-05	0	0	0	0.000386088	6.43E-05	9.65E-05	0.00016087	6.43E-05	3.22E-05	0.000514784	0.000386088	9.65E-05	0.00016087	6.43E-05	0.00048261
B_OTU292	0.00016087	0.000128696	0.00032174	0.000257392	3.22E-05	0.000193044	0.00016087	0.000128696	0.000289566	9.65E-05	3.22E-05	0.000128696	0.000386088	0.000193044	0.000450436	0.000418262	0.000450436	0.000193044	0.000128696	9.65E-05	0.000193044	0.000128696	0.000225218	9.65E-05	0.00016087	6.43E-05	0.000933046	0.00080435	0.000386088	3.22E-05	0.000128696	6.43E-05	6.43E-05	0.000257392	0.000257392	0.00016087	3.22E-05	0.000193044	6.43E-05	3.22E-05	9.65E-05	0.000193044	9.65E-05	3.22E-05	6.43E-05	0	9.65E-05	0.00016087	3.22E-05
F_OTU2751	0.000128696	0.00016087	9.65E-05	0.000611306	0.000128696	0.00016087	0.000353914	0.00016087	0.000225218	0.000225218	0.000225218	0.000386088	0	3.22E-05	9.65E-05	0.000193044	0.000193044	0.000193044	0.000289566	9.65E-05	0.000257392	0.00032174	0.000289566	0.000353914	0.000257392	9.65E-05	0.000225218	0.000289566	6.43E-05	0	0.000193044	3.22E-05	0.000128696	3.22E-05	6.43E-05	0.000128696	3.22E-05	0	3.22E-05	9.65E-05	9.65E-05	3.22E-05	0.00016087	0.00016087	0.000128696	6.43E-05	0	0	0.000546958
B_OTU4741	0.000257392	0.000257392	6.43E-05	9.65E-05	3.22E-05	0.000193044	0.000128696	0	0.000193044	9.65E-05	6.43E-05	0.000193044	0.00016087	6.43E-05	0.000128696	6.43E-05	0.000353914	0.000289566	0	0.00016087	6.43E-05	6.43E-05	0.000128696	0.00016087	6.43E-05	0.000128696	9.65E-05	0.000193044	0.000128696	3.22E-05	3.22E-05	0	3.22E-05	0.000225218	9.65E-05	9.65E-05	0.000128696	0.000128696	0.000193044	6.43E-05	6.43E-05	6.43E-05	9.65E-05	0.000128696	0.000225218	0.00016087	3.22E-05	6.43E-05	3.22E-05
B_OTU550	0.000128696	6.43E-05	6.43E-05	9.65E-05	6.43E-05	0.000257392	9.65E-05	0.000193044	0.000225218	0.000193044	0.00016087	0.000193044	0.000225218	6.43E-05	0.000225218	6.43E-05	6.43E-05	0.000289566	0.000128696	3.22E-05	9.65E-05	0.000225218	9.65E-05	0.000128696	0.000193044	3.22E-05	9.65E-05	0.000128696	6.43E-05	0	3.22E-05	0	6.43E-05	3.22E-05	0.000257392	6.43E-05	3.22E-05	0.000225218	3.22E-05	3.22E-05	0.000128696	9.65E-05	6.43E-05	0	6.43E-05	6.43E-05	6.43E-05	3.22E-05	3.22E-05
B_OTU6405	0.000225218	0.000128696	0.000193044	0.000193044	9.65E-05	0.000289566	9.65E-05	0	0.000353914	0.000418262	0.000386088	0.000289566	9.65E-05	0.000257392	0.00032174	0.00048261	6.43E-05	0.00016087	0.000257392	0.00016087	0.000128696	0.000193044	0.000386088	6.43E-05	0.000193044	0.000257392	0.000225218	0.000514784	0.000225218	0	9.65E-05	6.43E-05	3.22E-05	0.00032174	0.000353914	6.43E-05	0.000128696	0.000128696	6.43E-05	6.43E-05	0.00016087	3.22E-05	3.22E-05	9.65E-05	3.22E-05	0.000257392	6.43E-05	9.65E-05	0.000128696
B_OTU9795	0.000611306	0.00048261	0.00080435	0.000675654	0.000257392	0.000579132	0.000193044	0.001158264	0.00032174	0.000611306	9.65E-05	0.000418262	0.000289566	0.000353914	0.000546958	0.000128696	0.000450436	0.000353914	0.000225218	0.00032174	0.000225218	0.000257392	6.43E-05	0.000257392	0.000386088	0.00032174	0.000128696	0.00016087	0.00016087	0.000128696	9.65E-05	9.65E-05	3.22E-05	0.000450436	0.000707828	0.00016087	0.000193044	0.000450436	0.000193044	0.000128696	0.000514784	0.000257392	0.00016087	0.000514784	0.000257392	0.000579132	9.65E-05	6.43E-05	6.43E-05
F_OTU4004	0.000707828	9.65E-05	6.43E-05	0.00032174	0.000128696	0.00096522	0.000289566	0.000193044	0.000128696	3.22E-05	0	0.000128696	0	3.22E-05	0	0.000675654	0	3.22E-05	0.000225218	0.000225218	0.000193044	0.000579132	0.000193044	0.000611306	0.000257392	0.000579132	0.001480004	9.65E-05	0.000128696	0	3.22E-05	0	6.43E-05	3.22E-05	9.65E-05	0	6.43E-05	0	0	3.22E-05	0.000193044	0	0.000193044	0.000546958	0.00032174	0.000128696	0.000386088	6.43E-05	3.22E-05
F_OTU3812	0.000289566	0.000193044	0.000225218	0.000257392	0.00016087	0.000289566	0.00048261	9.65E-05	0.000546958	0.000193044	0.000225218	9.65E-05	0.000353914	0.000546958	0.000225218	0.000225218	0.00032174	0.000868698	3.22E-05	6.43E-05	0.000128696	6.43E-05	3.22E-05	0.00016087	3.22E-05	0.000128696	9.65E-05	6.43E-05	6.43E-05	0	3.22E-05	6.43E-05	3.22E-05	0.000193044	0.000289566	0.00032174	0.000386088	0.000386088	0.00032174	0.010553071	0.000611306	0.000257392	3.22E-05	0.00016087	9.65E-05	0.000257392	0.000128696	0	0.000193044
F_OTU3337	3.22E-05	0	0	0.00337827	0.00016087	0.000546958	9.65E-05	0.000289566	0.000353914	0.000772176	0.001093916	0.001351308	3.22E-05	0.000193044	0	3.22E-05	0	0.00048261	0.00016087	0.00016087	3.22E-05	9.65E-05	0.000128696	0.00032174	0.00016087	6.43E-05	3.22E-05	0	0.000193044	3.22E-05	6.43E-05	0	3.22E-05	0	0	0	3.22E-05	0	3.22E-05	0	0	0	0	0.000128696	6.43E-05	6.43E-05	0	6.43E-05	0
B_OTU8900	9.65E-05	3.22E-05	0	0.00032174	3.22E-05	0.000225218	0.000193044	9.65E-05	9.65E-05	6.43E-05	3.22E-05	0.000193044	0	0	0	3.22E-05	0	0.000128696	0.000193044	0.00032174	3.22E-05	0.000289566	0.000353914	0.000193044	0.000193044	0.00016087	6.43E-05	0.000128696	9.65E-05	6.43E-05	0	0	3.22E-05	3.22E-05	6.43E-05	0	0	3.22E-05	6.43E-05	0	0	0	3.22E-05	0	0	3.22E-05	3.22E-05	6.43E-05	0
B_OTU2618	9.65E-05	9.65E-05	9.65E-05	9.65E-05	9.65E-05	9.65E-05	6.43E-05	6.43E-05	6.43E-05	6.43E-05	9.65E-05	3.22E-05	9.65E-05	0.000225218	3.22E-05	9.65E-05	3.22E-05	0.000128696	6.43E-05	6.43E-05	0	6.43E-05	3.22E-05	9.65E-05	3.22E-05	0.000128696	3.22E-05	3.22E-05	3.22E-05	3.22E-05	0	0	0	6.43E-05	6.43E-05	3.22E-05	0	6.43E-05	0	6.43E-05	9.65E-05	9.65E-05	6.43E-05	3.22E-05	3.22E-05	6.43E-05	3.22E-05	0	6.43E-05
F_OTU2972	0.000579132	0.000418262	0.000450436	0.001029568	0.00032174	0.001222612	0.000546958	0	0.003925228	0.00337827	0.002992182	0.002026962	0.001962614	6.43E-05	0.001866092	0	0.000514784	0.001061742	0.001093916	0.000900872	0.0016087	0.001640874	0.000868698	0.001061742	0.00080435	0.000707828	0.00144783	0.001994788	0.002123484	0.000546958	0	0.000514784	0.000514784	0.000611306	0.004922622	0.000675654	0.000579132	0.000836524	0.001866092	0.001415656	0.00080435	0.007046105	0.000707828	0.002187832	0.001962614	0.002026962	0.001576526	0	0.001480004
B_OTU3021	9.65E-05	0.00032174	9.65E-05	0.000514784	0.000289566	0.000225218	0.00016087	0.00032174	9.65E-05	0	9.65E-05	0.000289566	0.000128696	0.000193044	9.65E-05	0.000257392	0.000128696	0.00032174	0.000418262	0.00016087	0.000225218	0.000386088	0.000225218	0.000225218	0.000289566	0.000257392	3.22E-05	0.000289566	0.000225218	3.22E-05	9.65E-05	3.22E-05	6.43E-05	0.000128696	9.65E-05	0	3.22E-05	0.00032174	0.000128696	3.22E-05	6.43E-05	0.00016087	6.43E-05	0.00016087	0.000225218	6.43E-05	0	0.00016087	0.000128696
B_OTU9682	3.22E-05	3.22E-05	3.22E-05	6.43E-05	3.22E-05	3.22E-05	3.22E-05	0.000128696	3.22E-05	0	6.43E-05	6.43E-05	0	0	0	0.00016087	0.000128696	3.22E-05	6.43E-05	0.000128696	0.00016087	0.000128696	0.000289566	0.000225218	0.00032174	0.000289566	3.22E-05	6.43E-05	6.43E-05	6.43E-05	9.65E-05	0	0	0	9.65E-05	0	9.65E-05	0.000128696	6.43E-05	3.22E-05	6.43E-05	0	0.00016087	9.65E-05	0.000225218	0.000225218	9.65E-05	0.000193044	0.000128696
B_OTU4524	3.22E-05	3.22E-05	0.000128696	3.22E-05	0	0	0	9.65E-05	3.22E-05	6.43E-05	3.22E-05	9.65E-05	0.000257392	9.65E-05	0.000257392	0.000193044	6.43E-05	9.65E-05	0	3.22E-05	0	3.22E-05	3.22E-05	3.22E-05	3.22E-05	3.22E-05	0.000514784	3.22E-05	0.000128696	0	0	0	3.22E-05	0.000579132	6.43E-05	0.000225218	0.000289566	0.000193044	0.000225218	0.000740002	0.000193044	0.002670442	6.43E-05	6.43E-05	6.43E-05	3.22E-05	3.22E-05	0	0
B_OTU3042	0	0	3.22E-05	0	3.22E-05	3.22E-05	3.22E-05	6.43E-05	0	0	0	3.22E-05	0	0	0	3.22E-05	3.22E-05	0	0	9.65E-05	3.22E-05	9.65E-05	6.43E-05	3.22E-05	3.22E-05	3.22E-05	3.22E-05	0	3.22E-05	0.000772176	0.000386088	0.000933046	0.000193044	0	3.22E-05	9.65E-05	0	6.43E-05	0	0.00016087	6.43E-05	0	3.22E-05	0	0	0	6.43E-05	0.000225218	3.22E-05
B_OTU2256	9.65E-05	0.00016087	0.000128696	9.65E-05	6.43E-05	0	9.65E-05	0	3.22E-05	6.43E-05	3.22E-05	3.22E-05	6.43E-05	3.22E-05	9.65E-05	6.43E-05	0	3.22E-05	3.22E-05	0	0	3.22E-05	6.43E-05	0.000193044	0	3.22E-05	9.65E-05	0	3.22E-05	0.00048261	0.000450436	0.000418262	0.001093916	9.65E-05	6.43E-05	0.000257392	0.00048261	9.65E-05	9.65E-05	0.000514784	0.000772176	9.65E-05	0.000611306	0.000128696	0.00016087	0.000225218	0.001576526	0.000611306	0.000289566
F_OTU3136	9.65E-05	0.00016087	0.000225218	0.00016087	0.000289566	0.000386088	0.000128696	0	0.000257392	0.00016087	0.000128696	0	0	0	3.22E-05	0	3.22E-05	6.43E-05	0	0	0	0.00032174	9.65E-05	3.22E-05	0.001190438	0.00048261	0.000514784	0.000546958	0.00064348	0.00193044	0	0.002123484	0.001415656	0	0	6.43E-05	0	0	0	0	3.22E-05	0	0.000128696	3.22E-05	0.000193044	0.000128696	0.000611306	0	0.000868698
B_OTU8012	0.002123484	0.001512178	0.002155658	0.002155658	0.001093916	0.001351308	0.001705222	0.001061742	0.00434349	0.002220006	0.00466523	0.003474792	0.00289566	0.00241305	0.001190438	0.002606094	0.00144783	0.002638268	0.000900872	0.001737396	0.000933046	0.001801744	0.000933046	0.001061742	0.000514784	0.001254786	0.00257392	0.00193044	0.004214794	0.000353914	0.000611306	0.000933046	0.00032174	0.001383482	0.00257392	0.001351308	0.000868698	0.001544352	0.001190438	0.001640874	0.00112609	0.005469579	0.001512178	0.001801744	0.00273479	0.002509572	0.000868698	0.000514784	0.002380876
B_OTU5853	6.43E-05	0.003828706	0.00032174	3.22E-05	3.22E-05	0.00032174	0.000353914	0.000546958	0.000289566	0.000289566	0	0.00032174	0.00016087	3.22E-05	0.00016087	0.000772176	0	0	0.002606094	9.65E-05	0.000289566	9.65E-05	0.002284354	0	0.003185226	6.43E-05	0.00016087	0.00032174	6.43E-05	3.22E-05	0	0	0	0.00016087	0.000128696	3.22E-05	0	6.43E-05	3.22E-05	0	6.43E-05	0.000900872	0	0.00064348	0.000128696	3.22E-05	3.22E-05	0	3.22E-05
F_OTU2231	0.000128696	9.65E-05	0.000128696	0.00016087	0.000193044	0.000225218	9.65E-05	3.22E-05	0	0	0	0	0	3.22E-05	9.65E-05	0.000611306	0	0	0	0	0	0.000257392	6.43E-05	0.00016087	0.000128696	0.000128696	0.000128696	9.65E-05	9.65E-05	0.000128696	0.00016087	0.000225218	0.000257392	0	0	0	0	0	0	0	0	0	3.22E-05	6.43E-05	0	6.43E-05	0.00016087	0.000225218	0.000128696
B_OTU3368	0.00048261	0.000579132	0.000997394	0.001061742	0.000611306	0.001158264	0.001383482	0.001415656	0.000868698	0.000900872	0.000772176	0.001254786	0.001254786	0.001705222	0.001705222	0.001512178	0.00096522	0.001351308	0.001158264	0.001576526	0.001866092	0.000933046	0.001415656	0.001351308	0.00144783	0.001705222	0.001480004	0.001319134	0.00096522	0.000611306	0.000225218	0.00032174	0.00032174	0.00176957	0.001673048	0.00096522	0.00112609	0.003249574	0.003153052	0.001673048	0.002348702	0.001061742	0.00241305	0.002059136	0.001801744	0.00112609	0.001029568	0.000740002	0.000868698
B_OTU56945	3.22E-05	6.43E-05	3.22E-05	0	0.000353914	3.22E-05	0	6.43E-05	0	3.22E-05	0	0	0	0	0	0	0	3.22E-05	0	0	3.22E-05	0	0	0	0	3.22E-05	0	0	0	6.43E-05	9.65E-05	0.000257392	0	6.43E-05	3.22E-05	0.000257392	0.000289566	0	0.000289566	0.000128696	0.000611306	0	0.000193044	9.65E-05	6.43E-05	9.65E-05	9.65E-05	9.65E-05	0.000193044
F_OTU3395	0.000193044	0.00032174	0.00096522	0.00032174	0.00048261	0.000225218	6.43E-05	0	6.43E-05	6.43E-05	0	0.000128696	6.43E-05	0	0.000193044	0	0.000289566	0.00032174	0.00016087	9.65E-05	0.00193044	0.000450436	9.65E-05	0.000193044	0.000611306	0.000418262	0.000128696	0.000514784	0.000450436	0.000740002	0	0.000193044	0.000225218	0	6.43E-05	0.000193044	0.000193044	0.000289566	0.000418262	0.000225218	3.22E-05	0	0.00032174	0.000740002	0.000579132	0.000353914	0.000900872	0	0.000353914
B_OTU8410	0	0	3.22E-05	0	6.43E-05	3.22E-05	6.43E-05	3.22E-05	3.22E-05	3.22E-05	6.43E-05	3.22E-05	6.43E-05	0	6.43E-05	0	3.22E-05	0	0	0	0	0	0	0	0	0	0	0	0	0	0	3.22E-05	0	6.43E-05	0.000128696	0.001351308	0.00080435	0	0.000289566	0.000579132	9.65E-05	0.000128696	3.22E-05	0	3.22E-05	3.22E-05	3.22E-05	0	3.22E-05
B_OTU5293	9.65E-05	0.00016087	0.000289566	0.000193044	0.00016087	0.000289566	0.000193044	0.000386088	3.22E-05	6.43E-05	9.65E-05	3.22E-05	0.000193044	0.000289566	0.000450436	0	0.000225218	0.000128696	9.65E-05	0.000353914	0.000193044	0.000128696	0.000257392	0.000193044	0.000289566	0.000225218	6.43E-05	0	0	0	0	0	3.22E-05	0.000289566	0.000289566	0.000225218	0.000257392	0.000386088	0.000257392	0.000353914	0.00016087	0.00016087	0.000289566	0.000418262	0.000353914	0.000611306	0	6.43E-05	0.000128696
F_OTU3744	6.43E-05	0	6.43E-05	3.22E-05	0	0.000128696	3.22E-05	0	0.000128696	0.000193044	0	3.22E-05	0.000289566	0	0.000579132	0	3.22E-05	6.43E-05	3.22E-05	6.43E-05	9.65E-05	0.00016087	3.22E-05	3.22E-05	0.000128696	0	0.000450436	3.22E-05	0.00064348	0	0	0	6.43E-05	9.65E-05	0.000193044	3.22E-05	6.43E-05	0.000128696	6.43E-05	6.43E-05	6.43E-05	0.00016087	0	6.43E-05	0.000128696	3.22E-05	0.000128696	0	9.65E-05
B_OTU2533	0	6.43E-05	3.22E-05	0.000289566	3.22E-05	0.000225218	0.00016087	0.000225218	3.22E-05	6.43E-05	9.65E-05	0.00016087	0	3.22E-05	0	0.00016087	9.65E-05	0.000128696	0.00016087	0.000225218	9.65E-05	6.43E-05	0.000128696	0.00016087	0.000128696	9.65E-05	0.000193044	0.000128696	6.43E-05	3.22E-05	0	9.65E-05	0	9.65E-05	3.22E-05	0	0	0.00016087	3.22E-05	3.22E-05	0	3.22E-05	0	6.43E-05	3.22E-05	0	6.43E-05	3.22E-05	3.22E-05
F_OTU2309	3.22E-05	0.000740002	9.65E-05	0.000353914	0	0.00032174	9.65E-05	0.000128696	3.22E-05	3.22E-05	0.000128696	0	3.22E-05	3.22E-05	0.000128696	0.00016087	0.00032174	0	0.003346096	0.000386088	0.000514784	0.000514784	0.002606094	0.000611306	0.000675654	0.000289566	0	0	9.65E-05	3.22E-05	9.65E-05	6.43E-05	9.65E-05	0	0	0	3.22E-05	0	0	0	3.22E-05	0	6.43E-05	9.65E-05	3.22E-05	6.43E-05	9.65E-05	0.000128696	0.000353914
B_OTU522	0.000225218	0.00032174	0.000225218	0.000353914	0.000289566	0.000611306	0.001190438	0.001190438	0.000128696	0.00016087	0.000418262	0.000418262	0.000225218	0.000353914	0.00032174	0.000225218	0.000353914	0.00032174	0.000740002	0.00096522	0.001029568	0.000868698	0.000514784	0.00064348	0.001383482	0.000900872	9.65E-05	0.00032174	0.000225218	9.65E-05	6.43E-05	0.000128696	0.000128696	0.000225218	0.000128696	0.000193044	0.000128696	0.000997394	0.00016087	0.000289566	0.000128696	0.000257392	0.00064348	0.001673048	0.001029568	0.001093916	0.000289566	0.000418262	0.000514784
B_OTU565	6.43E-05	3.22E-05	3.22E-05	0.000289566	9.65E-05	0.000225218	0.000257392	0.000128696	9.65E-05	3.22E-05	0.000225218	0.00016087	3.22E-05	0	6.43E-05	9.65E-05	6.43E-05	3.22E-05	0.000225218	0.00064348	0.00016087	0.000675654	0.000353914	0.00064348	0.000193044	0.000225218	6.43E-05	3.22E-05	6.43E-05	9.65E-05	6.43E-05	6.43E-05	6.43E-05	0.00016087	0	3.22E-05	9.65E-05	0.00016087	9.65E-05	3.22E-05	3.22E-05	9.65E-05	0.000386088	0.000707828	0.00112609	0.000868698	9.65E-05	6.43E-05	3.22E-05
F_OTU4097	6.43E-05	3.22E-05	0.00016087	0.000353914	0.001576526	0.000193044	0.00048261	0	9.65E-05	3.22E-05	0	9.65E-05	3.22E-05	0	6.43E-05	0	3.22E-05	6.43E-05	3.22E-05	0	3.22E-05	0.000193044	6.43E-05	0.000193044	0.000193044	0.000546958	0.000386088	0.00048261	0.00048261	0.00064348	0	0.000675654	0.001222612	0	3.22E-05	0.00016087	6.43E-05	0	3.22E-05	0	0	0	0.000450436	0.000289566	0.00032174	0.000289566	0.003603488	0	0.00032174
F_OTU3054	0.000128696	3.22E-05	0.000418262	0.000386088	6.43E-05	0.000193044	0.00032174	0.000546958	0.00080435	0.000900872	0.00096522	0.00080435	0.000546958	0.00112609	0.00048261	0.00064348	0.000450436	0.000193044	0.000128696	0.000353914	0.000450436	0.000257392	0.000128696	0.000675654	0.000225218	0.000128696	0.000225218	0.000450436	0.000868698	3.22E-05	0.000418262	0.000289566	0.000128696	0.000675654	0.000707828	0.000128696	0.000289566	0.00064348	0.000611306	0.00048261	0.00032174	0.000450436	0.000450436	0.000868698	0.000450436	0.000289566	6.43E-05	0.00048261	0.000579132
B_OTU10462	0	0	0	6.43E-05	3.22E-05	9.65E-05	3.22E-05	0.000386088	0	3.22E-05	0	3.22E-05	3.22E-05	3.22E-05	0	0	0	6.43E-05	3.22E-05	3.22E-05	0.000128696	0	0	0	6.43E-05	9.65E-05	3.22E-05	0	0	3.22E-05	0	0	0	6.43E-05	0	9.65E-05	6.43E-05	3.22E-05	0.000225218	6.43E-05	6.43E-05	0	0.000257392	0.000418262	0.000193044	9.65E-05	6.43E-05	3.22E-05	0.00016087
B_OTU2321	3.22E-05	0.000225218	0	0.000193044	0	0.000289566	9.65E-05	9.65E-05	6.43E-05	6.43E-05	0.000128696	0.00016087	0	0	0	3.22E-05	0	0	0.000514784	0.000289566	0.000257392	0.000193044	0.000257392	0.00032174	0.000450436	0.000418262	0.000128696	3.22E-05	0.000128696	3.22E-05	3.22E-05	6.43E-05	3.22E-05	6.43E-05	0	0	0	0	9.65E-05	0	3.22E-05	0	0.000289566	6.43E-05	9.65E-05	6.43E-05	0.000193044	0.000128696	6.43E-05
F_OTU2213	0.000353914	0.000386088	0.00064348	0.000128696	0.00048261	0.000450436	0.00048261	0	0.00016087	9.65E-05	9.65E-05	0.000128696	0	0	0.000289566	0	0.000193044	0.000225218	3.22E-05	0.000193044	0.00128696	0.000257392	0.00032174	0.000128696	0.000386088	0.000386088	9.65E-05	0.000128696	0.00032174	0.000128696	0	0.000450436	0.000225218	6.43E-05	6.43E-05	0.001254786	0.000514784	0.000386088	0.000514784	0.00048261	0.001673048	6.43E-05	0.000128696	0.00032174	0.000707828	0.000514784	0.000772176	0	0.000611306
B_OTU65810	3.22E-05	0	3.22E-05	0	0.000740002	0	3.22E-05	6.43E-05	0.00016087	3.22E-05	3.22E-05	3.22E-05	0	0	3.22E-05	3.22E-05	3.22E-05	0	0	3.22E-05	0	0	3.22E-05	9.65E-05	6.43E-05	6.43E-05	3.22E-05	0	0	0.000579132	0.000128696	6.43E-05	0.00016087	0	3.22E-05	0.00016087	0	0	3.22E-05	3.22E-05	6.43E-05	0	0.000128696	0.000128696	9.65E-05	0.000128696	0.00016087	0.00016087	0.000289566
B_OTU1638	0	0	0	0	0	9.65E-05	6.43E-05	0	0	3.22E-05	6.43E-05	6.43E-05	0	0	0	0	0	0	3.22E-05	9.65E-05	3.22E-05	0	0	6.43E-05	0.000128696	0.000225218	3.22E-05	0	0	0	0	3.22E-05	0.000128696	0	0	3.22E-05	3.22E-05	9.65E-05	0	3.22E-05	9.65E-05	0	0.000546958	0.000386088	0.000225218	0.00032174	9.65E-05	0.000128696	0.000128696
B_OTU11111	0.000257392	0.000257392	0.00032174	3.22E-05	0.00080435	0.000546958	0.000514784	0.001898266	0.00016087	9.65E-05	0.000289566	0.00032174	9.65E-05	9.65E-05	3.22E-05	0.000707828	6.43E-05	0.000128696	0.000546958	0.000579132	0.001673048	0.00064348	0.000514784	0.000836524	0.001319134	0.000579132	0.000289566	0.000450436	0.000386088	0.001705222	0.0032174	0.001415656	0.005533927	0.00032174	0.000128696	0.000868698	0.00032174	9.65E-05	0.002059136	0.001029568	0.000450436	3.22E-05	0.001705222	0.001673048	0.00112609	0.000740002	0.001898266	0.003506966	0.000740002
B_OTU6475	0.000257392	0.00016087	0.000128696	0.00064348	0.000225218	0.00048261	0.000353914	6.43E-05	0.000386088	0.000772176	0.000418262	0.000772176	0.000193044	0.000225218	0.00016087	0	0.000128696	0.00032174	0.00032174	0.00016087	0.000193044	0.00016087	0.000289566	0.000418262	0.000353914	0.000450436	6.43E-05	0.000418262	0.000772176	0.000257392	9.65E-05	9.65E-05	3.22E-05	0.000225218	3.22E-05	0.000128696	0.000128696	9.65E-05	9.65E-05	6.43E-05	0	0.00032174	0.000225218	0.000225218	3.22E-05	9.65E-05	0.000225218	0.00016087	0.000128696
B_OTU3049	6.43E-05	3.22E-05	0.00016087	0.000289566	0.000193044	0.000225218	0.000514784	0.000193044	0.00016087	0.000289566	0.000289566	0.000193044	0.000128696	9.65E-05	0.000128696	0.00016087	3.22E-05	0.000193044	0.000225218	0.00016087	0.000450436	0.000386088	0.000128696	0.000257392	0.000514784	0.000225218	0.000128696	9.65E-05	9.65E-05	3.22E-05	9.65E-05	0.00032174	0.000128696	0.000128696	9.65E-05	0.000418262	0.000257392	0.000418262	0.000386088	0.00080435	0.00016087	9.65E-05	0.001222612	0.000900872	0.000514784	0.000740002	0.000418262	0.000257392	0.000225218
B_OTU7701	3.22E-05	3.22E-05	0.000128696	0.00016087	6.43E-05	0	9.65E-05	9.65E-05	0.000128696	9.65E-05	0.000128696	0.00016087	0.000353914	9.65E-05	0.000418262	0.000193044	0.00016087	0.000257392	3.22E-05	6.43E-05	3.22E-05	0.000128696	9.65E-05	0.000128696	3.22E-05	3.22E-05	9.65E-05	0.000128696	0.00016087	6.43E-05	6.43E-05	3.22E-05	0	0.000225218	0.000128696	9.65E-05	0.000225218	0.000257392	0.000225218	3.22E-05	6.43E-05	0.00048261	0.00016087	6.43E-05	6.43E-05	6.43E-05	3.22E-05	9.65E-05	6.43E-05
B_OTU73160	0.00016087	0.000225218	9.65E-05	0.000514784	0.000193044	0.000675654	0.000546958	0.000450436	0.000128696	9.65E-05	0.000386088	0.000900872	0.00016087	9.65E-05	9.65E-05	0.000225218	9.65E-05	0.000514784	0.000740002	0.000579132	0.000514784	0.00064348	0.000514784	0.000386088	0.000675654	0.000514784	0.000193044	9.65E-05	0.00032174	0.000193044	9.65E-05	9.65E-05	0.000193044	0.000289566	0.000128696	9.65E-05	0.00016087	0.00016087	0.000257392	0.000193044	0.000257392	0.00048261	0.000257392	0.000128696	0.000257392	6.43E-05	0.000193044	0.000128696	9.65E-05
B_OTU4676	0.000225218	6.43E-05	0.001190438	0.000289566	9.65E-05	0.00016087	0.000289566	0.000128696	0.000418262	0.000611306	0.000772176	0.000353914	0.000546958	0.00048261	0.001705222	0.000772176	0.000514784	0.000546958	9.65E-05	9.65E-05	6.43E-05	0.000386088	0.000386088	9.65E-05	9.65E-05	0.000353914	9.65E-05	0.000289566	0.000514784	0.000128696	0.000128696	6.43E-05	0.00016087	0.000579132	0.000450436	0.000579132	0.000353914	0.000772176	0.000450436	0.000386088	0.000450436	0.000450436	0.000257392	0.000257392	0.00048261	0.000772176	0.000128696	0.000225218	0.001319134
B_OTU5673	0	3.22E-05	0	3.22E-05	0.000193044	3.22E-05	9.65E-05	0.000386088	3.22E-05	3.22E-05	0	3.22E-05	0	9.65E-05	6.43E-05	6.43E-05	0	0	6.43E-05	0.00016087	0.000128696	3.22E-05	0	3.22E-05	0.000128696	9.65E-05	0	0	6.43E-05	6.43E-05	3.22E-05	0	0	0	0	0.00016087	9.65E-05	0.000128696	0.000257392	0.00016087	9.65E-05	0	9.65E-05	0.00032174	9.65E-05	0.000225218	0.000225218	9.65E-05	0.000128696
B_OTU8135	0.000128696	9.65E-05	0.00016087	3.22E-05	6.43E-05	6.43E-05	0.000128696	6.43E-05	0.000225218	0.000257392	0.000257392	0.000353914	0.00016087	0.00016087	0.000225218	0.000289566	0.000128696	0.00016087	0	0.000128696	0.000289566	0.000128696	6.43E-05	3.22E-05	0.000128696	0.00016087	0.00016087	9.65E-05	0.000257392	0.00032174	0.000128696	0.000579132	0.000289566	0.00016087	0.000193044	0.000289566	0.000289566	0.000128696	0.000257392	9.65E-05	0.000193044	9.65E-05	0.000386088	0.00032174	0.000257392	0.000257392	0.001190438	0.000514784	0.000514784
F_OTU3236	0.000546958	0.002670442	0.000289566	6.43E-05	0	0	3.22E-05	3.22E-05	0.000868698	0.00289566	0.000193044	0.00032174	0.000353914	0.000997394	0.002380876	9.65E-05	0.003796532	0.000225218	0.00032174	0.00016087	3.22E-05	0	0	0	0	0	0.000514784	0.000193044	9.65E-05	3.22E-05	9.65E-05	0	6.43E-05	0.000707828	0.001061742	0.000353914	0.000225218	0.000289566	0.00032174	0.000353914	0.000611306	0.000289566	0.000128696	0.000257392	0.000289566	0.00016087	6.43E-05	9.65E-05	0.000611306
B_OTU10490	0.000128696	9.65E-05	0.00016087	3.22E-05	6.43E-05	0	0	3.22E-05	0.000128696	0.00016087	0	9.65E-05	9.65E-05	0.000128696	0.000225218	0	9.65E-05	9.65E-05	0	6.43E-05	0	0	3.22E-05	3.22E-05	3.22E-05	6.43E-05	3.22E-05	3.22E-05	0	0	0	0	0	0.000579132	9.65E-05	0	0.000128696	6.43E-05	9.65E-05	3.22E-05	6.43E-05	0.000128696	0	0	0	3.22E-05	0	0	3.22E-05
F_OTU3898	0.000868698	0.000546958	0.00225218	0.004600882	0.0016087	0.001705222	0.014060037	3.22E-05	0.000514784	0.000450436	0.002477398	0.002702616	6.43E-05	0	0.000128696	3.22E-05	3.22E-05	0.00016087	0.001029568	0.007367845	0.007657411	0.017856568	0.044335768	0.008461761	0.002220006	0.005469579	0.000740002	0.001640874	0.000707828	0.000450436	0	0.000868698	0.000772176	6.43E-05	3.22E-05	0.00032174	0.000546958	0.002766964	0	0.000225218	3.22E-05	0	0.009941765	0.020140922	0.005244362	0.002831312	0.029503555	0	0.003153052
F_OTU4691	0.000933046	0.00032174	0.00032174	0.000257392	0.000546958	0.00032174	0.000353914	0.000675654	0.000675654	0.000868698	0.002509572	0.00064348	0.00096522	0.000836524	0.000418262	3.22E-05	0.00016087	0.000225218	0.000193044	9.65E-05	0.00032174	0.00016087	6.43E-05	6.43E-05	9.65E-05	6.43E-05	0.000257392	0.000128696	0.000546958	0	3.22E-05	6.43E-05	9.65E-05	0.000225218	0.000900872	0.000289566	0.000257392	0.00032174	0.000418262	0.000707828	0.000289566	0.001962614	0.000128696	0.000193044	3.22E-05	9.65E-05	0.00016087	0.000289566	6.43E-05
B_OTU2867	0.000514784	0.000579132	0.000353914	0.00080435	0.000257392	0.000546958	0.000546958	0.000353914	0.000997394	0.000611306	0.000418262	0.000514784	0.000933046	0.00096522	0.00144783	0.00032174	0.001061742	0.000611306	0.000900872	0.000611306	0.000546958	0.000514784	0.000514784	0.001093916	0.000579132	0.00064348	0.000418262	0.00080435	0.000450436	0.00016087	3.22E-05	0.000128696	9.65E-05	0.000772176	0.00048261	0.00048261	0.00032174	0.00048261	0.000740002	0.000418262	0.000772176	0.000868698	0.000675654	0.000707828	0.000418262	0.000418262	0.000257392	0.000128696	0.000225218
B_OTU9472	6.43E-05	0.00016087	0.000225218	9.65E-05	6.43E-05	9.65E-05	3.22E-05	3.22E-05	0.000257392	0.000128696	0.00016087	3.22E-05	0.000257392	0.000225218	0.000257392	9.65E-05	0.000193044	0.000193044	0.000128696	6.43E-05	9.65E-05	0.00016087	0.000128696	0.000225218	9.65E-05	0.000193044	0.000193044	0.000128696	0.000193044	0	3.22E-05	0	0	0.000193044	0.000193044	6.43E-05	0.000193044	6.43E-05	9.65E-05	0.000128696	0.000257392	0.000257392	0	3.22E-05	6.43E-05	0.000128696	6.43E-05	3.22E-05	6.43E-05
B_OTU8308	3.22E-05	6.43E-05	6.43E-05	9.65E-05	0.000128696	9.65E-05	0	0.00016087	3.22E-05	0	0	0	0	0	0	0	3.22E-05	0	0	3.22E-05	0.000128696	3.22E-05	0	6.43E-05	3.22E-05	0	3.22E-05	0	3.22E-05	9.65E-05	0	3.22E-05	9.65E-05	0	0	3.22E-05	6.43E-05	0	3.22E-05	3.22E-05	0	0	6.43E-05	6.43E-05	0.00016087	9.65E-05	9.65E-05	0.00016087	6.43E-05
B_OTU4645	0.000257392	0.000579132	0.000225218	0.000579132	9.65E-05	0.000257392	0.000225218	0.000353914	0.00032174	0.000225218	0.000128696	0.00016087	0.00048261	0.000225218	9.65E-05	0.000514784	6.43E-05	0.000386088	0.000289566	0.000225218	0.00016087	0.000257392	0.00032174	0.000193044	0.000128696	0.000257392	0.000611306	0.000225218	0.000353914	0	0.00016087	6.43E-05	0.000193044	0.000225218	0.000418262	0.000193044	0.000257392	0.000257392	0.000128696	0.00016087	0.000193044	0.000450436	0.000128696	0.000128696	0.00016087	0.00016087	9.65E-05	0.000353914	0.000128696
B_OTU3776	0	3.22E-05	0.000128696	3.22E-05	0.000128696	6.43E-05	6.43E-05	6.43E-05	0	0	3.22E-05	6.43E-05	6.43E-05	6.43E-05	6.43E-05	9.65E-05	6.43E-05	6.43E-05	3.22E-05	0.00016087	0.000289566	6.43E-05	0.000193044	0.000257392	0.000386088	0.000128696	9.65E-05	3.22E-05	3.22E-05	9.65E-05	3.22E-05	0	6.43E-05	6.43E-05	0.00016087	0.000225218	0.000193044	0.000386088	0.000418262	0.000257392	0.000225218	6.43E-05	0.000225218	0.00016087	0.000418262	0.000225218	9.65E-05	0.000353914	6.43E-05
B_OTU2058	9.65E-05	9.65E-05	6.43E-05	9.65E-05	0	9.65E-05	9.65E-05	9.65E-05	0.000128696	0.000225218	0.000193044	0.000193044	9.65E-05	0.000257392	0.000128696	3.22E-05	9.65E-05	0.000257392	0	3.22E-05	3.22E-05	3.22E-05	9.65E-05	0.00016087	9.65E-05	0	0.000257392	6.43E-05	6.43E-05	0	3.22E-05	3.22E-05	0	0.000225218	9.65E-05	6.43E-05	3.22E-05	0.000128696	9.65E-05	9.65E-05	3.22E-05	0.000193044	3.22E-05	0	0.000128696	3.22E-05	0	0	3.22E-05
B_OTU7573	3.22E-05	0.000193044	0	0.000257392	3.22E-05	0.00016087	0	6.43E-05	0.000128696	0.000128696	6.43E-05	6.43E-05	9.65E-05	0.00016087	0.000193044	6.43E-05	0.00032174	0.000128696	6.43E-05	6.43E-05	9.65E-05	3.22E-05	6.43E-05	0.000128696	0	0.000128696	6.43E-05	6.43E-05	9.65E-05	0	6.43E-05	0	0	9.65E-05	3.22E-05	0	3.22E-05	0.000128696	0	0	3.22E-05	3.22E-05	3.22E-05	0	9.65E-05	0.000128696	9.65E-05	6.43E-05	6.43E-05
B_OTU1980	0	0.000128696	6.43E-05	3.22E-05	6.43E-05	3.22E-05	0	0	3.22E-05	0	0	3.22E-05	3.22E-05	0	3.22E-05	0	3.22E-05	3.22E-05	0	6.43E-05	3.22E-05	0	0	3.22E-05	3.22E-05	0	3.22E-05	0	0	0.00032174	0	0.000128696	0.000128696	6.43E-05	3.22E-05	0.000193044	0.000386088	0	0.000128696	0.000289566	0.000193044	9.65E-05	6.43E-05	6.43E-05	6.43E-05	0	6.43E-05	9.65E-05	0
B_OTU4417	0.000257392	0.000128696	0.000257392	9.65E-05	3.22E-05	0	3.22E-05	9.65E-05	0.000128696	0.000193044	6.43E-05	9.65E-05	0.000128696	0.000257392	9.65E-05	0.000128696	0.00016087	0.00016087	0	6.43E-05	6.43E-05	3.22E-05	3.22E-05	3.22E-05	6.43E-05	9.65E-05	9.65E-05	0	3.22E-05	6.43E-05	3.22E-05	3.22E-05	3.22E-05	0.000225218	0.000289566	0.000128696	0	0.00016087	9.65E-05	9.65E-05	9.65E-05	9.65E-05	3.22E-05	3.22E-05	6.43E-05	3.22E-05	3.22E-05	3.22E-05	3.22E-05
B_OTU7247	0.000193044	0.00016087	3.22E-05	0.000128696	3.22E-05	0.000225218	0.000128696	6.43E-05	6.43E-05	0.000128696	9.65E-05	3.22E-05	0	3.22E-05	0	0	3.22E-05	0	0.00032174	0.000257392	0.000193044	0.000225218	0.000193044	0.000353914	0.000128696	9.65E-05	3.22E-05	3.22E-05	6.43E-05	0	0	6.43E-05	0.000128696	9.65E-05	6.43E-05	6.43E-05	0	9.65E-05	0	0	0	0	0.00016087	0.000128696	0.00016087	0.000128696	9.65E-05	6.43E-05	6.43E-05
B_OTU4955	0.00016087	0	6.43E-05	0	0	0.000128696	0	3.22E-05	0.00016087	9.65E-05	0.000193044	0.000225218	3.22E-05	3.22E-05	0.000128696	3.22E-05	3.22E-05	0.000128696	0	0	0	3.22E-05	0	3.22E-05	3.22E-05	3.22E-05	6.43E-05	0.000128696	0.000128696	0	0	0	3.22E-05	0	6.43E-05	3.22E-05	0	3.22E-05	0	3.22E-05	3.22E-05	9.65E-05	3.22E-05	0	3.22E-05	3.22E-05	0	0	0
B_OTU5248	3.22E-05	6.43E-05	3.22E-05	3.22E-05	0.000257392	3.22E-05	0	9.65E-05	3.22E-05	0	9.65E-05	9.65E-05	3.22E-05	0	0	6.43E-05	0	3.22E-05	0	0	9.65E-05	6.43E-05	3.22E-05	3.22E-05	6.43E-05	3.22E-05	0	3.22E-05	9.65E-05	0.000772176	0.000450436	0.00016087	0.00032174	0	0	9.65E-05	0.000128696	0	9.65E-05	9.65E-05	3.22E-05	0	9.65E-05	0	3.22E-05	0.000128696	9.65E-05	0.000289566	6.43E-05
B_OTU6107	0	6.43E-05	6.43E-05	6.43E-05	3.22E-05	6.43E-05	3.22E-05	0	9.65E-05	3.22E-05	0	6.43E-05	9.65E-05	0.00016087	0.000128696	6.43E-05	9.65E-05	3.22E-05	0	0	3.22E-05	0	9.65E-05	3.22E-05	0.000128696	3.22E-05	0.000128696	3.22E-05	0.00016087	0	0	0	0	0.000225218	0.000193044	3.22E-05	6.43E-05	3.22E-05	3.22E-05	3.22E-05	0	3.22E-05	0	0	0	0	0	3.22E-05	0
B_OTU3866	0.000225218	0	0	0.000128696	3.22E-05	0.000193044	9.65E-05	6.43E-05	0.000193044	0.000128696	3.22E-05	0.000193044	6.43E-05	6.43E-05	6.43E-05	0.00016087	6.43E-05	0	6.43E-05	6.43E-05	0.000193044	9.65E-05	0.000128696	0.00016087	6.43E-05	0	9.65E-05	6.43E-05	6.43E-05	3.22E-05	6.43E-05	3.22E-05	6.43E-05	3.22E-05	6.43E-05	0	3.22E-05	3.22E-05	0	3.22E-05	0	0	9.65E-05	3.22E-05	3.22E-05	3.22E-05	6.43E-05	0	3.22E-05
B_OTU2513	0.000289566	0.00032174	0.000353914	9.65E-05	0.000225218	6.43E-05	0	3.22E-05	0.000546958	0.000257392	0.000257392	0.000193044	0.000289566	0.000450436	9.65E-05	0.000193044	3.22E-05	0.000193044	6.43E-05	6.43E-05	9.65E-05	9.65E-05	9.65E-05	0.000128696	0.000128696	9.65E-05	0.000450436	0.00032174	0.00032174	3.22E-05	9.65E-05	3.22E-05	3.22E-05	0.000257392	9.65E-05	0.00016087	6.43E-05	9.65E-05	0.000128696	0.000128696	6.43E-05	0.000418262	0.000193044	3.22E-05	6.43E-05	0.00016087	0.00016087	9.65E-05	0.000193044
B_OTU2238	0	9.65E-05	0	0.000128696	0	6.43E-05	9.65E-05	0.000128696	0	3.22E-05	3.22E-05	0.00016087	6.43E-05	9.65E-05	6.43E-05	6.43E-05	0.000128696	6.43E-05	6.43E-05	0.000128696	9.65E-05	9.65E-05	0.000193044	9.65E-05	6.43E-05	9.65E-05	6.43E-05	6.43E-05	0.000128696	3.22E-05	0	6.43E-05	3.22E-05	0	3.22E-05	0	0	0.000128696	0	3.22E-05	0	9.65E-05	0	9.65E-05	3.22E-05	6.43E-05	0	0	0
B_OTU57478	0.00016087	0.00016087	0.000611306	9.65E-05	0	0.000128696	9.65E-05	6.43E-05	3.22E-05	6.43E-05	6.43E-05	0	3.22E-05	0.00016087	0.000128696	0.000289566	0.000257392	3.22E-05	6.43E-05	0	3.22E-05	3.22E-05	6.43E-05	0	3.22E-05	6.43E-05	0.000128696	0.000353914	6.43E-05	0	0	0	0	3.22E-05	0.000128696	6.43E-05	3.22E-05	0.000257392	3.22E-05	3.22E-05	6.43E-05	0.000128696	3.22E-05	6.43E-05	3.22E-05	6.43E-05	3.22E-05	3.22E-05	0
F_OTU2579	0	3.22E-05	9.65E-05	0	3.22E-05	6.43E-05	0.000193044	3.22E-05	9.65E-05	0.000386088	0.000128696	9.65E-05	0.00048261	0.00032174	0.00032174	3.22E-05	6.43E-05	9.65E-05	0	0.00016087	3.22E-05	3.22E-05	0	3.22E-05	0	3.22E-05	6.43E-05	0.00016087	3.22E-05	0	0	0	3.22E-05	0.00016087	0.000257392	0.000386088	0.000707828	0.000289566	0.000707828	0.000353914	3.22E-05	0.000193044	0	9.65E-05	0	0	0.000128696	3.22E-05	0
B_OTU2462	0.000128696	0.002316528	0.000257392	3.22E-05	3.22E-05	0.000386088	0.000675654	0.000289566	0.000418262	0.000514784	6.43E-05	0.00032174	0.000579132	0	0.000386088	0.000225218	9.65E-05	0	0.005759145	9.65E-05	0.000579132	0.000386088	0.007271323	3.22E-05	0.002606094	0.000225218	0.000128696	0.00032174	0	6.43E-05	3.22E-05	3.22E-05	3.22E-05	0.000128696	0.000128696	3.22E-05	6.43E-05	9.65E-05	6.43E-05	0	9.65E-05	0.004954796	3.22E-05	0.000868698	0.00016087	9.65E-05	0	3.22E-05	0
F_OTU4223	9.65E-05	0.000289566	0.00016087	6.43E-05	0.000193044	0.000225218	0.000386088	0.000257392	0.000128696	0	3.22E-05	0.000289566	0	0.000193044	0.000128696	0.000128696	0.000386088	6.43E-05	0.000514784	0.000257392	0.00032174	0.000900872	0.000289566	0.000225218	0.000353914	0.00016087	0.000128696	0.00016087	3.22E-05	0	6.43E-05	9.65E-05	0	3.22E-05	3.22E-05	0	0.00016087	0.00016087	0.00016087	3.22E-05	0.000128696	0	0.00064348	0.00032174	0.000289566	0.000193044	3.22E-05	0	0.000225218
B_OTU348	0.000225218	0.000707828	0.00032174	0.000289566	0.000418262	0.000353914	0.00032174	0.000225218	0.000225218	0.000386088	0.00032174	0.000193044	0.000225218	0.000353914	0.000611306	0.000257392	0.000579132	0.000418262	6.43E-05	0.000257392	0.00032174	0.000257392	0.000193044	0.000193044	0.000193044	0.000353914	0.000257392	0.000997394	0.000514784	0.000128696	0.000193044	0.000128696	9.65E-05	0.000740002	0.000546958	0.000225218	0.000193044	0.000289566	0.000225218	0.000128696	0.000257392	0.000193044	0.00016087	0.00016087	0.000128696	6.43E-05	9.65E-05	0.000193044	0.00016087
B_OTU7911	0.00128696	0.002702616	0.006595669	0.001512178	0.002348702	0.001673048	0.001962614	0.00209131	0.00096522	0.000868698	0.00048261	0.000546958	0.002670442	0.002702616	0.002059136	0.002477398	0.002348702	0.001512178	0.000707828	0.001705222	0.002220006	0.0016087	0.001190438	0.001319134	0.001833918	0.001673048	0.001962614	0.001415656	0.001158264	0.001512178	0.002927834	0.002606094	0.001737396	0.002638268	0.002220006	0.00209131	0.003474792	0.002026962	0.001480004	0.002992182	0.003764358	0.004246968	0.001512178	0.002445224	0.000836524	0.001801744	0.001640874	0.001576526	0.000997394
B_OTU5057	0.000386088	0.00032174	0.00064348	0.00064348	0.000193044	0.000740002	0.000707828	0.000353914	0.00064348	0.000418262	0.000707828	0.000772176	0.000514784	0.000450436	0.000740002	0.002155658	0.00032174	0.000579132	0.000386088	0.00032174	0.000546958	0.000740002	0.000579132	0.000611306	0.000450436	0.000740002	0.000740002	0.001061742	0.000868698	6.43E-05	0.000353914	0.000225218	0.000386088	0.000418262	0.000450436	0.00016087	0.000257392	0.00064348	0.000193044	0.00016087	0.00016087	0.000353914	0.00032174	0.000257392	0.000772176	0.000740002	0.000353914	0.000418262	0.000418262
B_OTU4254	0.002155658	0.000579132	0.002026962	0.000611306	0.002638268	0.00241305	0.003313922	0.010102635	0.002638268	0.001222612	0.000933046	0.00080435	0.000386088	0.000450436	0.000611306	0.001383482	0.004890448	0.000675654	0.001254786	0.007560889	0.002927834	0.002059136	0.001544352	0.003088704	0.001801744	0.003153052	0.003024356	0.009169589	0.001319134	0.000611306	0.001190438	0.000740002	0.000740002	0.000740002	0.00048261	0.000836524	0.00112609	0.001029568	0.001801744	0.001319134	0.000900872	0.0016087	0.006177407	0.005920015	0.003024356	0.007432193	0.00289566	0.001190438	0.009652199
B_OTU5339	0.000289566	9.65E-05	0.00032174	0.000193044	0.00016087	0.000418262	0.000193044	6.43E-05	0.000997394	0.00032174	0.000418262	0.000128696	0.000289566	0.000289566	0.000128696	0.000450436	0.00048261	0.00016087	0.000257392	0.000353914	9.65E-05	9.65E-05	0.000128696	6.43E-05	0.00016087	0.000225218	0.000289566	0.000933046	0.000740002	6.43E-05	9.65E-05	6.43E-05	0.000128696	0.000193044	0.000418262	9.65E-05	9.65E-05	0.00016087	0.000128696	0.00016087	9.65E-05	0.000772176	0.000257392	0.000289566	0.000193044	0.00016087	0.000257392	0.000193044	0.000514784
B_OTU1432	0.000257392	0.000386088	0.00032174	3.22E-05	0	9.65E-05	6.43E-05	0	0.000514784	0.00032174	0.00016087	0.000128696	0.000289566	0.000128696	0.000225218	0.000128696	0	3.22E-05	0	0	0	3.22E-05	6.43E-05	0	3.22E-05	0	6.43E-05	9.65E-05	9.65E-05	3.22E-05	0	3.22E-05	0	3.22E-05	3.22E-05	3.22E-05	6.43E-05	9.65E-05	6.43E-05	3.22E-05	0	0.000353914	0.000128696	6.43E-05	0.000418262	6.43E-05	0	0	6.43E-05
[truncated: 499 more rows]
[truncated: 41 more columns]
