# Supplementary material for: Soil Microbial Network Complexity Varies With pH as a Continuum, Not a Threshold, Across the North China Plain
Source: Front Microbiol. 2022 Jun 6;13:895687. doi: 10.3389/fmicb.2022.895687 (PMC9207804; doi:10.3389/fmicb.2022.895687)
Supplement: Supplementary file 7 [file Table_6.xlsx]

## Sheet: Table S3
Table S5 Dominant taxa (order) of soil bacteria and fungi assigned to the high- and low-pH clusters in the North China Plain.
Low pH	Order	relative	Phylum	Kindom	High pH	Order	relative	Phylum	Kindom
	Xanthomonadales	7.21154	Proteobacteria	Bacteria		iii1-15	9.72603	Acidobacteria	Bacteria
	Gaiellales	6.25	Actinobacteria	Bacteria		Actinomycetales	6.9863	Actinobacteria	Bacteria
	Rhodospirillales	5.76923	Proteobacteria	Bacteria		Rhodospirillales	5.61644	Proteobacteria	Bacteria
	Solibacterales	4.32692	Acidobacteria	Bacteria		Rhizobiales	4.93151	Proteobacteria	Bacteria
	Burkholderiales	3.60577	Proteobacteria	Bacteria		Xanthomonadales	4.52055	Proteobacteria	Bacteria
	SC-I-84	3.60577	Proteobacteria	Bacteria		Gaiellales	3.15068	Actinobacteria	Bacteria
	Solirubrobacterales	3.60577	Actinobacteria	Bacteria		Hypocreales	3.15068	Ascomycota	Fungi
	Rhizobiales	3.36538	Proteobacteria	Bacteria		Nitrospirales	2.73973	Nitrospirae	Bacteria
	Ellin329	3.125	Proteobacteria	Bacteria		Solirubrobacterales	2.60274	Actinobacteria	Bacteria
	Ellin5290	1.92308	Gemmatimonadetes	Bacteria		Sordariales	2.19178	Ascomycota	Fungi
	Gemmatimonadales	1.92308	Gemmatimonadetes	Bacteria		Saprospirales	2.05479	Bacteroidetes	Bacteria
	Caulobacterales	1.68269	Proteobacteria	Bacteria		Myxococcales	2.05479	Proteobacteria	Bacteria
	Eurotiales	1.68269	Ascomycota	Fungi		Acidimicrobiales	1.91781	Actinobacteria	Bacteria
	Incertae sedis	1.68269	Ascomycota	Fungi		JG30-KF-CM45	1.91781	Chloroflexi	Bacteria
	Myxococcales	1.44231	Proteobacteria	Bacteria		Rhodobacterales	1.78082	Proteobacteria	Bacteria
