# Supplementary material for: Soil Microbial Network Complexity Varies With pH as a Continuum, Not a Threshold, Across the North China Plain
Source: Front Microbiol. 2022 Jun 6;13:895687. doi: 10.3389/fmicb.2022.895687 (PMC9207804; doi:10.3389/fmicb.2022.895687)
Supplement: Supplementary file 8 [file Table_7.xlsx]

## Sheet: Sheet1
Table S6. List of soil microbial keystone taxa in North China Plain. This list contains information on the relative abundance and taxonomic identity for each keystone taxon.
	OUT	Relative abundance (%)	Kingdom	Phyla	Class	Order	Family	Genus	Species
Connectors	B_OTU5346	0.0104564	Bacteria	Acidobacteria	[Chloracidobacteria]	RB41
	F_OTU2972	0.127473	Fungi	Ascomycota	Dothideomycetes	Pleosporales
	F_OTU3898	0.303176	Fungi	Ascomycota	Sordariomycetes	Sordariales	Lasiosphaeriaceae
	F_OTU3074	0.718928	Fungi	Zygomycota	Incertae sedis	Mortierellales	Mortierellaceae	Mortierella	Mortierella rishikesha
	F_OTU3119	0.268556	Fungi	Ascomycota	Dothideomycetes	Capnodiales	Davidiellaceae	Cladosporium	Cladosporium sp 4 MU_2012
	B_OTU7467	0.177311	Bacteria	Proteobacteria	Gammaproteobacteria	Xanthomonadales	Xanthomonadaceae
	B_OTU3372	0.0793731	Bacteria	Proteobacteria	Alphaproteobacteria	Rhizobiales	Hyphomicrobiaceae	Rhodoplanes
	B_OTU3934	0.027991	Bacteria	Proteobacteria	Betaproteobacteria	MND1
	B_OTU8883	0.0295996	Bacteria	Chloroflexi	Thermomicrobia
	B_OTU7911	0.188861	Bacteria	Firmicutes	Bacilli	Bacillales	Planococcaceae	Paenisporosarcina
	B_OTU8063	0.0808854	Bacteria	Firmicutes	Bacilli	Bacillales	Planococcaceae	Sporosarcina
	B_OTU5527	0.104051	Bacteria	Gemmatimonadetes	Gemm-1
	B_OTU7427	0.262122	Bacteria	Proteobacteria	Betaproteobacteria	Burkholderiales	Comamonadaceae
	B_OTU4254	0.227374	Bacteria	Proteobacteria	Gammaproteobacteria	Xanthomonadales	Xanthomonadaceae	Luteimonas
	F_OTU4118	0.53322	Fungi	Ascomycota	Eurotiomycetes	Eurotiales	Trichocomaceae	Penicillium	Penicillium sp PSF34
	F_OTU2239	0.326598	Fungi	Ascomycota	Dothideomycetes	Incertae sedis	Pseudeurotiaceae	Pseudogymnoascus	Pseudogymnoascus roseus
	B_OTU3742	0.542421	Bacteria	Proteobacteria	Gammaproteobacteria	Xanthomonadales	Xanthomonadaceae	Rhodanobacter
Module hubs	B_OTU676	0.0301788	Bacteria	Proteobacteria	Betaproteobacteria	Burkholderiales	Burkholderiaceae	Burkholderia
	B_OTU7152	0.06882	Bacteria	Actinobacteria	Thermoleophilia	Gaiellales
	B_OTU1665	0.0599075	Bacteria	Acidobacteria	Acidobacteriia	Acidobacteriales	Acidobacteriaceae
	B_OTU1513	0.0518964	Bacteria	Proteobacteria	Alphaproteobacteria	Ellin329
	B_OTU3456	0.053473	Bacteria	Actinobacteria	Thermoleophilia	Gaiellales	Gaiellaceae
	B_OTU1403	0.0990636	Bacteria	Proteobacteria	Betaproteobacteria	SC-I-84
	B_OTU1339	0.207618	Bacteria	Chloroflexi	Ktedonobacteria	JG30-KF-AS9
	B_OTU8062	0.0434985	Bacteria	Actinobacteria	Actinobacteria	Actinomycetales	Frankiaceae
	B_OTU6102	0.0650877	Bacteria	Actinobacteria	Thermoleophilia	Gaiellales	Gaiellaceae
	B_OTU7836	0.179402	Bacteria	Actinobacteria	Actinobacteria	Actinomycetales	Nocardioidaceae	Nocardioides
	B_OTU7421	0.298607	Bacteria	Actinobacteria	Thermoleophilia	Gaiellales	Gaiellaceae
	B_OTU844	0.11544	Bacteria	Actinobacteria	Thermoleophilia	Gaiellales	Gaiellaceae
	B_OTU2552	0.0605511	Bacteria	Acidobacteria	Acidobacteriia	Acidobacteriales	Acidobacteriaceae
	B_OTU7797	0.01599	Bacteria	Planctomycetes	Phycisphaerae	WD2101
	B_OTU3682	0.058878	Bacteria	Proteobacteria	Alphaproteobacteria	Rhizobiales	Hyphomicrobiaceae	Rhodoplanes
	B_OTU7662	0.0601332	Bacteria	Proteobacteria	Alphaproteobacteria	Sphingomonadales	Sphingomonadaceae	Kaistobacter
	B_OTU1798	0.0495479	Bacteria	Chloroflexi	TK10	AKYG885	Dolo
	B_OTU1547	0.286445	Bacteria	Actinobacteria	Thermoleophilia	Gaiellales	Gaiellaceae
	B_OTU7434	0.0207838	Bacteria	Bacteroidetes	Saprospirae	Saprospirales	Chitinophagaceae
	B_OTU2313	0.0605836	Bacteria	Proteobacteria	Alphaproteobacteria	Sphingomonadales	Sphingomonadaceae	Kaistobacter
	F_OTU4507	0.523471	Fungi	Ascomycota	Sordariomycetes	Sordariales	Lasiosphaeriaceae
	B_OTU1946	0.0203015	Bacteria	Verrucomicrobia	Pedosphaerae	Pedosphaerales
	B_OTU1999	0.0384154	Bacteria	Gemmatimonadetes
	B_OTU57853	0.0257066	Bacteria	Gemmatimonadetes
	B_OTU10	0.0293101	Bacteria	Acidobacteria	Chloracidobacteria	RB41	Ellin6075
	B_OTU4841	0.028731	Bacteria	Planctomycetes	Phycisphaerae	WD2101
Network hubs	B_OTU8205	0.0886393	Bacteria	Proteobacteria	Betaproteobacteria	Burkholderiales	Oxalobacteraceae
	B_OTU9604	0.110131	Bacteria	Proteobacteria	Betaproteobacteria	SC-I-84

## Sheet: Sheet2
s		Mortierella rishikesha
s		Cladosporium sp 4 MU	2012
s		Penicillium sp PSF34
s		Pseudogymnoascus roseus
g		Rhodanobacter
g		Burkholderia
g		Nocardioides
g		Rhodoplanes
g		Kaistobacter
			23
g		Kaistobacter
